# Supplementary material for: Field multi-omics analysis reveals a close association between bacterial communities and mineral properties in the soybean rhizosphere
Source: Sci Rep. 2021 Apr 23;11:8878. doi: 10.1038/s41598-021-87384-8 (PMC8065045; doi:10.1038/s41598-021-87384-8)
Supplement: Supplementary file 1 — Supplementary Information 1. [file 41598_2021_87384_MOESM1_ESM.xlsx]

## Sheet: Additional_file_1_DEG_by_HV_app
	4 WAP						6 WAP						8 WAP						11 WAP
Gene.ID	baseMean	log2FoldChange	lfcSE	stat	pvalue	padj	baseMean.1	log2FoldChange.1	lfcSE.1	stat.1	pvalue.1	padj.1	baseMean.2	log2FoldChange.2	lfcSE.2	stat.2	pvalue.2	padj.2	baseMean.3	log2FoldChange.3	lfcSE.3	stat.3	pvalue.3	padj.3
GLYMA_14G049000	2.61541	-0.920264	0.910212	-1.01104	0.311995	NA	5.07804	0.419516	0.648549	0.646854	0.517727	0.999174	8.48619	1.01226	0.618396	1.63691	0.10165	0.999882	910.612	1.53502	0.208868	7.34921	1.99e-13	3.43e-09
GLYMA_02G048400	277.637	-0.20318	0.196463	-1.03419	0.301046	0.999561	375.984	-0.359512	0.257485	-1.39624	0.162641	0.999174	229.677	-0.0971056	0.703559	-0.138021	0.890224	0.999882	31.9313	-2.28028	0.401655	-5.67719	1.37e-08	7.34e-05
GLYMA_07G191200	1.92575	0.0600119	0.957594	0.0626695	0.95003	NA	0.792858	0.473613	1.39837	0.338689	0.734844	0.999174	1.19259	-0.307564	1.22684	-0.250696	0.802049	0.999882	47.5818	2.36719	0.417885	5.66469	1.47e-08	7.34e-05
GLYMA_18G118300	0.160374	0.223377	3.05817	0.0730425	0.941772	NA	0.386444	0.556437	2.25107	0.247187	0.804763	0.999174	2.51132	0.356194	1.34837	0.264166	0.791652	0.999882	29.9451	2.17098	0.384977	5.63924	1.71e-08	7.34e-05
GLYMA_02G227700	1.02693	0.0183175	1.43188	0.0127926	0.989793	NA	0.581818	-1.95569	1.99841	-0.978623	0.327766	0.999174	0.941243	-0.321217	1.41596	-0.226854	0.820537	0.999882	21.4564	2.48996	0.453445	5.49121	3.99e-08	0.000119126
GLYMA_08G109400	96.8322	-0.0410789	0.195395	-0.210234	0.833485	0.999561	152.907	-0.148524	0.277052	-0.536088	0.591898	0.999174	166.168	0.738927	0.695241	1.06284	0.287856	0.999882	164.319	2.14971	0.391993	5.48404	4.16e-08	0.000119126
GLYMA_08G008800	13.3003	-0.849855	0.496889	-1.71035	0.0872009	0.999561	47.1433	-1.28033	0.555599	-2.30441	0.0211996	0.999174	49.6839	0.927203	0.657877	1.40939	0.158721	0.999882	39.9849	-1.53421	0.28416	-5.39912	6.7e-08	0.000143924
GLYMA_11G231500	56.2269	-0.106439	0.277604	-0.383421	0.701407	0.999561	87.7602	-0.352637	0.239759	-1.4708	0.141346	0.999174	106.086	-0.154187	0.355612	-0.433582	0.664592	0.999882	38.0746	-1.69669	0.313247	-5.41647	6.08e-08	0.000143924
GLYMA_06G035900	474.609	0.0143603	0.134853	0.106488	0.915195	0.999561	314.864	-0.135702	0.245803	-0.552078	0.580895	0.999174	268.591	-0.485438	0.386856	-1.25483	0.209541	0.999882	119.799	-1.53159	0.286874	-5.33887	9.35e-08	0.000172373
GLYMA_19G105100	446.131	0.150348	0.159434	0.943011	0.345675	0.999561	471.838	-0.0333035	0.245446	-0.135686	0.89207	0.999174	317.058	-0.00699474	0.942508	-0.00742142	0.994079	0.999882	32.3473	-2.36854	0.444691	-5.32626	1e-07	0.000172373
GLYMA_17G159600	0.488871	-2.28125	1.92248	-1.18662	0.235378	NA	1.53526	1.11525	1.01728	1.09631	0.272944	0.999174	9.65843	0.867713	0.885348	0.980082	0.327046	0.999882	245.959	2.0158	0.387485	5.20226	1.97e-07	0.000307718
GLYMA_02G053900	1.49125	-1.00156	1.09595	-0.913867	0.360787	NA	2.25373	-2.42841	1.11776	-2.17257	0.0298125	0.999174	4.60397	-0.754567	0.924896	-0.81584	0.414592	0.999882	69.8685	1.71654	0.337029	5.09314	3.52e-07	0.000403666
GLYMA_13G119000	4.15601	-0.25271	0.842746	-0.299864	0.764281	0.999561	2.29404	0.666364	0.840169	0.793132	0.427701	0.999174	4.26232	1.23337	0.713803	1.72788	0.0840089	0.999882	18.3661	2.16641	0.425028	5.09711	3.45e-07	0.000403666
GLYMA_15G242900	25.0501	-0.324063	0.727326	-0.445555	0.655919	0.999561	54.5024	-0.0743965	0.779965	-0.0953844	0.92401	0.999174	44.7293	0.141219	0.516734	0.273291	0.784629	0.999882	17.0507	-2.38591	0.468266	-5.0952	3.48e-07	0.000403666
GLYMA_18G268200	2.11372	-0.99799	0.870535	-1.14641	0.251626	NA	7.61044	1.02095	0.633868	1.61067	0.107252	0.999174	9.9706	0.230521	0.63058	0.36557	0.714686	0.999882	53.454	1.42705	0.279038	5.11416	3.15e-07	0.000403666
GLYMA_04G203300	31.7408	-0.163601	0.287493	-0.569062	0.569314	0.999561	21.0873	0.312417	0.360268	0.867177	0.385845	0.999174	22.0273	0.243752	0.36794	0.662477	0.507666	0.999882	50.1438	1.3947	0.281538	4.95385	7.28e-07	0.000694961
GLYMA_07G115500	24.0625	-0.415879	0.442859	-0.939076	0.347692	0.999561	20.5938	0.315921	0.342177	0.923268	0.355867	0.999174	38.051	-1.23127	0.705639	-1.7449	0.0810019	0.999882	63.5679	-2.31694	0.465781	-4.97432	6.55e-07	0.000694961
GLYMA_13G285300	2.78714	-0.388806	0.792811	-0.490415	0.62384	NA	3.60037	0.979693	0.696617	1.40636	0.159618	0.999174	9.78928	0.295695	0.57619	0.513189	0.607819	0.999882	442.438	2.09688	0.423232	4.95444	7.25e-07	0.000694961
GLYMA_08G200500	51.3923	-0.0510069	0.198223	-0.257321	0.796931	0.999561	21.1248	-0.0860023	0.272366	-0.31576	0.752185	0.999174	31.5408	0.00586108	0.351432	0.0166777	0.986694	0.999882	199.71	1.0042	0.203578	4.93276	8.11e-07	0.000711594
GLYMA_13G172000	37.434	0.300451	0.248001	1.21149	0.225707	0.999561	36.5688	0.397166	0.337539	1.17665	0.239335	0.999174	51.7203	-0.2446	0.289378	-0.845263	0.397964	0.999882	103.152	0.856002	0.173677	4.9287	8.28e-07	0.000711594
GLYMA_13G177900	286.285	0.0670655	0.222727	0.30111	0.76333	0.999561	426.071	-0.0812201	0.282091	-0.287921	0.773407	0.999174	384.074	0.333365	0.268709	1.24062	0.214748	0.999882	243.936	-0.745449	0.152431	-4.89041	1.01e-06	0.000823843
GLYMA_13G070900	74.628	-0.219565	0.195989	-1.12029	0.262591	0.999561	91.1009	-0.305203	0.264733	-1.15287	0.248964	0.999174	78.5748	-0.369439	0.572115	-0.645743	0.518446	0.999882	47.519	-1.54163	0.316018	-4.87831	1.07e-06	0.000836199
GLYMA_14G048900	0	NA	NA	NA	NA	NA	0.277472	0.327734	2.76064	0.118717	0.9055	0.999174	0.414289	1.11775	2.78014	0.402048	0.687648	0.999882	48.9661	3.02007	0.622872	4.84863	1.24e-06	0.000929313
GLYMA_13G267900	855.834	-0.249436	0.097685	-2.55347	0.0106654	0.999561	216.092	0.226698	0.222933	1.01689	0.309206	0.999174	608.112	0.338464	0.308912	1.09566	0.273227	0.999882	1393.37	-0.675006	0.140972	-4.78821	1.68e-06	0.00120548
GLYMA_12G204300	8.0133	0.0426352	0.484976	0.0879119	0.929947	0.999561	9.70901	-0.270986	0.399945	-0.677557	0.498052	0.999174	13.2431	-0.0158572	0.386801	-0.0409958	0.967299	0.999882	66.5977	1.1236	0.235086	4.77952	1.76e-06	0.00120839
GLYMA_12G199200	0.528353	-1.31153	2.22288	-0.590011	0.555183	NA	1.09909	0.794514	1.75664	0.452293	0.651058	0.999174	1.84871	0.571366	1.25574	0.455003	0.649107	0.999882	26.5734	1.75629	0.369224	4.7567	1.97e-06	0.00130125
GLYMA_04G023900	47.0543	0.247823	0.223792	1.10738	0.268129	0.999561	25.4766	-0.509539	0.399237	-1.27628	0.201855	0.999174	41.404	0.508031	0.374677	1.35592	0.175125	0.999882	38.2183	-1.33942	0.286543	-4.6744	2.95e-06	0.00182055
GLYMA_13G251300	41.654	0.164025	0.232587	0.70522	0.480674	0.999561	59.7786	0.0464645	0.272064	0.170785	0.864393	0.999174	57.3253	-0.255627	0.341978	-0.747494	0.454765	0.999882	30.2352	-1.60183	0.342766	-4.67324	2.96e-06	0.00182055
GLYMA_16G100400	105.829	-0.917427	0.217067	-4.22648	2.37e-05	0.0157445	206.656	-1.05399	0.282592	-3.72973	0.000191686	0.426727	160.664	0.44489	0.503557	0.883493	0.37697	0.999882	252.27	-0.721321	0.154623	-4.66502	3.09e-06	0.00182952
GLYMA_15G271200	180.288	0.046355	0.17822	0.2601	0.794786	0.999561	210.271	-0.300835	0.259421	-1.15964	0.246196	0.999174	198.764	0.237356	0.293343	0.809142	0.418433	0.999882	105.363	-0.792296	0.170141	-4.65672	3.21e-06	0.00184133
GLYMA_16G176600	1.98965	-1.21633	1.09225	-1.1136	0.265451	NA	3.08024	-0.218396	1.13814	-0.19189	0.847829	0.999174	3.55071	-0.629335	1.04451	-0.602519	0.546829	0.999882	35.588	1.25715	0.273297	4.59995	4.23e-06	0.00234372
GLYMA_01G195300	0.0915189	-0.353697	3.16075	-0.111903	0.9109	NA	0.480102	-0.643597	2.1428	-0.300353	0.763908	0.999174	0.506353	0.472575	1.71109	0.276183	0.782408	0.999882	64.0028	2.30197	0.50164	4.5889	4.46e-06	0.00239411
GLYMA_13G030300	6.4444	-0.681396	0.53087	-1.28355	0.199301	0.999561	8.74572	0.694355	0.577271	1.20282	0.229045	0.999174	59.539	1.38371	0.595137	2.32502	0.0200707	0.999882	1129.89	0.888625	0.194236	4.57499	4.76e-06	0.00248125
GLYMA_12G062700	26.4344	-0.198742	0.381929	-0.520364	0.60281	0.999561	29.9531	-1.25899	0.672177	-1.873	0.0610679	0.999174	44.0046	1.1705	1.28362	0.911878	0.361833	0.999882	51.6193	-1.58129	0.34776	-4.54708	5.44e-06	0.00275069
GLYMA_02G268200	0	NA	NA	NA	NA	NA	0.903531	0.550725	1.29918	0.423904	0.671636	0.999174	4.02076	2.51629	1.02772	2.44842	0.0143484	0.999882	116.496	2.39411	0.528111	4.53335	5.81e-06	0.00277259
GLYMA_15G018100	195.411	-0.0042737	0.141922	-0.0301129	0.975977	0.999561	250.824	-0.0503087	0.32779	-0.153478	0.878021	0.999174	211.557	-0.325942	0.456681	-0.713718	0.475401	0.999882	32.383	-1.4073	0.310234	-4.53625	5.73e-06	0.00277259
GLYMA_18G040100	264.174	-0.206364	0.124785	-1.65376	0.0981771	0.999561	277.569	-0.271781	0.26418	-1.02877	0.303587	0.999174	175.33	-0.118753	0.483594	-0.245563	0.80602	0.999882	56.9291	-1.12494	0.24855	-4.52601	6.01e-06	0.0027931
GLYMA_08G007900	58.6325	0.31275	0.29312	1.06697	0.285985	0.999561	90.457	-1.07931	0.380891	-2.83365	0.00460194	0.993953	107.994	1.00011	0.534444	1.87131	0.061302	0.999882	95.1649	-1.3097	0.293003	-4.46994	7.82e-06	0.00354009
GLYMA_06G310100	86.7722	-0.0903499	0.215819	-0.418638	0.675481	0.999561	160.309	0.414749	0.262818	1.57809	0.114545	0.999174	242.116	-0.0534456	0.293287	-0.18223	0.855402	0.999882	687.961	0.66497	0.149526	4.44718	8.7e-06	0.00373968
GLYMA_11G243900	3.48186	0.0326821	0.774752	0.042184	0.966352	0.999561	3.03688	0.365142	0.896804	0.40716	0.683891	0.999174	9.59932	1.31938	0.827442	1.59453	0.110817	0.999882	68.1587	1.01132	0.227133	4.45255	8.49e-06	0.00373968
GLYMA_14G049200	6.42108	-0.475306	0.7914	-0.600588	0.548114	0.999561	20.7001	0.621086	0.653052	0.951051	0.341579	0.999174	20.964	0.61428	0.654157	0.939041	0.34771	0.999882	882.703	1.17963	0.265799	4.43805	9.08e-06	0.00380675
GLYMA_13G326800	20.5542	-0.258552	0.341587	-0.756914	0.449101	0.999561	29.0583	0.0894829	0.295677	0.302637	0.762167	0.999174	44.8364	0.731709	0.326376	2.24192	0.0249663	0.999882	295.608	0.837961	0.191086	4.38526	1.16e-05	0.0046321
GLYMA_16G043500	85.3644	0.1441	0.207188	0.695502	0.486741	0.999561	35.8304	-1.18363	0.477047	-2.48116	0.0130957	0.999174	57.2208	1.04485	0.708264	1.47522	0.140152	0.999882	107.286	-1.33724	0.304696	-4.38878	1.14e-05	0.0046321
GLYMA_18G152400	22.5756	-0.416678	0.32221	-1.29319	0.195946	0.999561	91.3742	-0.910536	0.432462	-2.10547	0.0352506	0.999174	53.4642	0.750571	0.720718	1.04142	0.29768	0.999882	42.1913	-1.74202	0.398007	-4.37685	1.2e-05	0.0047048
GLYMA_20G227300	23.4789	-0.366984	0.311636	-1.17761	0.238953	0.999561	8.55889	0.481756	0.462706	1.04117	0.297796	0.999174	11.7273	0.0827468	0.423987	0.195164	0.845265	0.999882	43.6701	1.16549	0.266736	4.36947	1.25e-05	0.00475855
GLYMA_08G056200	836.483	0.0791677	0.111774	0.708286	0.478768	0.999561	761.6	0.423009	0.233837	1.80899	0.0704529	0.999174	715.372	-0.525882	0.384459	-1.36785	0.171359	0.999882	432.341	0.931305	0.214282	4.34617	1.39e-05	0.00506782
GLYMA_20G178300	47.8171	-0.198549	0.258993	-0.766619	0.443308	0.999561	63.578	0.299401	0.230122	1.30105	0.193241	0.999174	79.5568	0.206308	0.286807	0.719326	0.47194	0.999882	297.014	0.674465	0.155087	4.34894	1.37e-05	0.00506782
GLYMA_11G027400	84.7072	0.00727488	0.210888	0.0344964	0.972481	0.999561	105.598	0.396575	0.159768	2.48219	0.0130578	0.999174	98.5757	0.440547	0.277977	1.58484	0.113003	0.999882	204.583	0.574657	0.133032	4.31968	1.56e-05	0.00552147
GLYMA_19G012900	155.337	0.173483	0.201219	0.862162	0.388598	0.999561	221.621	-0.152201	0.252238	-0.603403	0.546241	0.999174	242.713	0.209979	0.368383	0.570002	0.568676	0.999882	150.695	-0.935575	0.216662	-4.31812	1.57e-05	0.00552147
GLYMA_18G207200	164.73	0.00355964	0.162541	0.0219	0.982528	0.999561	309.041	-0.091541	0.134319	-0.681518	0.495543	0.999174	347.282	-0.178813	0.214511	-0.833581	0.404517	0.999882	216.802	-0.786457	0.182668	-4.30538	1.67e-05	0.00573206
GLYMA_03G001500	4.91139	0.00703005	0.567877	0.0123795	0.990123	0.999561	11.7166	0.381155	0.554465	0.687427	0.491813	0.999174	21.5368	0.547668	0.493638	1.10945	0.267235	0.999882	192.533	0.838133	0.195227	4.29313	1.76e-05	0.00588831
GLYMA_05G218800	60.4776	-0.134441	0.254749	-0.527742	0.597679	0.999561	89.3153	-0.330652	0.275354	-1.20082	0.229819	0.999174	106.924	0.127522	0.292312	0.436252	0.662654	0.999882	76.6521	-0.951942	0.22186	-4.29072	1.78e-05	0.00588831
GLYMA_02G032300	22.3547	0.104296	0.398148	0.261952	0.793359	0.999561	63.7436	-1.58121	0.54292	-2.91242	0.00358639	0.986919	101.372	1.27806	0.992256	1.28803	0.197736	0.999882	311.534	-1.25553	0.293268	-4.28118	1.86e-05	0.00592247
GLYMA_16G043400	163.301	0.163258	0.298376	0.547155	0.584272	0.999561	29.0212	0.247072	0.480743	0.513937	0.607296	0.999174	71.0293	-0.360698	0.654597	-0.551022	0.581618	0.999882	179.857	-1.19192	0.278603	-4.2782	1.88e-05	0.00592247
GLYMA_20G155600	28.2433	0.0273758	0.276597	0.0989735	0.921159	0.999561	29.0985	-0.418604	0.357683	-1.17032	0.241872	0.999174	38.2459	-0.381678	0.298129	-1.28025	0.200459	0.999882	20.1467	-1.62502	0.379947	-4.27697	1.89e-05	0.00592247
GLYMA_10G268900	20.3119	0.152883	0.319614	0.478336	0.632411	0.999561	26.9933	-0.180409	0.334504	-0.539333	0.589657	0.999174	30.7981	0.242988	0.379492	0.640299	0.521978	0.999882	76.7127	1.01542	0.237703	4.2718	1.94e-05	0.00595325
GLYMA_19G182300	11.2653	-0.094524	0.494039	-0.191329	0.848268	0.999561	21.7939	-0.125673	0.322383	-0.389825	0.696666	0.999174	26.992	-0.427605	0.442823	-0.965633	0.334228	0.999882	157.031	1.35393	0.317668	4.2621	2.03e-05	0.00610857
GLYMA_12G211000	26.0175	-0.241289	0.255648	-0.943831	0.345256	0.999561	16.4988	-0.0984146	0.414201	-0.237601	0.81219	0.999174	19.378	0.141205	0.312993	0.451145	0.651885	0.999882	61.8523	0.971297	0.228424	4.25217	2.12e-05	0.00616944
GLYMA_16G008600	56.3636	0.0046502	0.213297	0.0218016	0.982606	0.999561	30.4908	0.291518	0.267428	1.09008	0.275678	0.999174	40.3918	-0.15465	0.459783	-0.336354	0.736604	0.999882	149.39	0.765483	0.179952	4.25381	2.1e-05	0.00616944
GLYMA_03G078200	22.7586	-0.0902166	0.335639	-0.26879	0.788091	0.999561	23.6678	-0.793209	0.346741	-2.28761	0.0221602	0.999174	25.8375	-0.104632	0.454041	-0.230446	0.817745	0.999882	119.223	1.34391	0.318174	4.22383	2.4e-05	0.0068826
GLYMA_19G255500	2.63761	-0.900078	0.801739	-1.12266	0.261583	NA	5.62854	0.989713	0.652049	1.51785	0.129052	0.999174	25.8697	1.32947	0.667847	1.99068	0.0465158	0.999882	264.177	1.25444	0.297663	4.21429	2.51e-05	0.0070623
GLYMA_11G192500	252.081	0.0794755	0.159407	0.49857	0.618082	0.999561	316.418	-0.11315	0.221635	-0.510525	0.609684	0.999174	305.085	-0.183359	0.429031	-0.427379	0.669104	0.999882	145.85	-1.04702	0.249113	-4.20298	2.63e-05	0.00730498
GLYMA_13G167200	128.761	0.0770923	0.204643	0.376717	0.706384	0.999561	152.236	-0.255822	0.170528	-1.50018	0.133568	0.999174	174.062	-0.0900762	0.352324	-0.255663	0.798211	0.999882	117.795	-0.904909	0.215858	-4.19215	2.76e-05	0.00754111
GLYMA_05G178000	185.316	0.0504831	0.178763	0.282402	0.777635	0.999561	275.369	-0.399385	0.255051	-1.56591	0.117371	0.999174	276.512	0.0826091	0.311543	0.265161	0.790886	0.999882	199.359	-0.768337	0.183756	-4.1813	2.9e-05	0.00773177
GLYMA_12G215100	70.9709	0.14354	0.250609	0.572763	0.566805	0.999561	128.457	-0.325341	0.223249	-1.4573	0.145034	0.999174	155.952	-0.717913	0.402428	-1.78395	0.0744313	0.999882	71.1461	-1.50226	0.359446	-4.17938	2.92e-05	0.00773177
GLYMA_02G206700	175.166	0.0462566	0.186456	0.248084	0.80407	0.999561	328.696	-0.189426	0.262166	-0.722543	0.469961	0.999174	283.549	0.106789	0.350867	0.304356	0.760857	0.999882	202.453	-0.762794	0.182996	-4.16837	3.07e-05	0.00795393
GLYMA_07G136000	24.97	-0.0457289	0.305107	-0.149878	0.880861	0.999561	37.586	-0.841722	0.367574	-2.28994	0.0220247	0.999174	26.1634	0.461636	0.660726	0.69868	0.484752	0.999882	19.8195	-1.47679	0.354483	-4.16602	3.1e-05	0.00795393
GLYMA_04G014800	8.11699	0.0274848	0.50107	0.0548523	0.956256	0.999561	36.0457	-1.4603	0.345629	-4.22506	2.39e-05	0.139777	27.4807	0.729751	1.1189	0.652206	0.514268	0.999882	35.2496	-1.46192	0.351589	-4.15802	3.21e-05	0.00807897
GLYMA_07G014600	5.02786	-1.18129	0.738139	-1.60037	0.109517	0.999561	3.11618	-0.00921185	1.27796	-0.00720827	0.994249	0.999698	12.4889	2.7	1.61929	1.6674	0.0954354	0.999882	22.1512	-2.98542	0.718952	-4.15245	3.29e-05	0.00807897
GLYMA_08G004400	16.6853	0.121152	0.326417	0.371156	0.710522	0.999561	22.5791	0.391521	0.379628	1.03133	0.302387	0.999174	33.5811	0.36124	0.39395	0.91697	0.359158	0.999882	137.85	0.808951	0.194718	4.15448	3.26e-05	0.00807897
GLYMA_13G070100	99.1404	0.0687718	0.194236	0.354064	0.723291	0.999561	128.269	-0.0758411	0.20177	-0.375879	0.707007	0.999174	147.698	0.291667	0.325758	0.895347	0.370602	0.999882	89.0543	-0.736847	0.178209	-4.13474	3.55e-05	0.00848294
GLYMA_13G253600	326.359	-0.0897433	0.121851	-0.736502	0.461425	0.999561	234.54	-0.0021009	0.15824	-0.0132767	0.989407	0.999533	202.718	-0.150763	0.276535	-0.545184	0.585627	0.999882	106.36	-0.856826	0.207381	-4.13164	3.6e-05	0.00848294
GLYMA_14G223200	34.0589	-0.0152025	0.247319	-0.0614693	0.950985	0.999561	65.0982	0.0504667	0.314981	0.160221	0.872707	0.999174	99.5079	0.127171	0.404201	0.314623	0.753048	0.999882	844.563	0.960702	0.232488	4.13226	3.59e-05	0.00848294
GLYMA_01G034000	5.60311	0.680597	0.594024	1.14574	0.251903	0.999561	42.5214	-2.22639	1.03048	-2.16053	0.0307314	0.999174	62.631	1.87196	1.24206	1.50714	0.131775	0.999882	220.782	-1.47762	0.35872	-4.11913	3.8e-05	0.00866846
GLYMA_02G236800	7.00684	0.360384	0.58816	0.61273	0.540055	0.999561	10.9231	-0.101912	0.455718	-0.22363	0.823045	0.999174	17.0021	-0.429981	0.479411	-0.896895	0.369775	0.999882	90.6719	1.22172	0.296678	4.11801	3.82e-05	0.00866846
GLYMA_07G204000	6.85785	-0.189995	0.504661	-0.376481	0.706559	0.999561	9.63286	0.870128	0.565855	1.53772	0.124117	0.999174	24.3761	0.436708	0.547917	0.797034	0.425431	0.999882	59.087	1.12097	0.272252	4.11739	3.83e-05	0.00866846
GLYMA_11G242100	1.85118	-2.22403	1.22483	-1.81579	0.0694033	NA	7.63393	0.00690649	0.679822	0.0101593	0.991894	0.999665	15.5062	0.776592	0.731276	1.06197	0.28825	0.999882	164.167	1.01156	0.245913	4.11351	3.9e-05	0.00870133
GLYMA_09G138400	74.1545	0.137474	0.203759	0.674689	0.499873	0.999561	127.576	-0.425523	0.279421	-1.52287	0.12779	0.999174	128.063	0.0579445	0.430868	0.134483	0.893021	0.999882	102.221	-0.932066	0.226851	-4.10872	3.98e-05	0.00876977
GLYMA_14G110000	125.12	0.130611	0.168065	0.777146	0.437073	0.999561	144.825	-0.337856	0.20691	-1.63286	0.102498	0.999174	160.708	-0.180327	0.249127	-0.723837	0.469166	0.999882	83.2033	-1.02298	0.249809	-4.09506	4.22e-05	0.00918552
GLYMA_07G088000	0.0915189	-0.353697	3.16075	-0.111903	0.9109	NA	7.72432	-1.91487	1.57386	-1.21667	0.22373	0.999174	8.83631	1.88376	2.46644	0.763759	0.445011	0.999882	35.3528	-2.6568	0.650998	-4.08113	4.48e-05	0.00951303
GLYMA_12G215900	159.442	-0.0478679	0.168247	-0.284509	0.77602	0.999561	237.756	-0.226792	0.210064	-1.07963	0.280306	0.999174	264.879	-0.0100246	0.305787	-0.032783	0.973848	0.999882	174.619	-0.824195	0.201915	-4.08189	4.47e-05	0.00951303
GLYMA_11G038500	4.63375	0.0525013	0.745698	0.0704056	0.943871	0.999561	3.92594	-0.0027891	0.724702	-0.00384862	0.996929	0.99989	5.6144	0.0808721	0.648356	0.124734	0.900734	0.999882	26.2341	1.2588	0.308722	4.07747	4.55e-05	0.00954613
GLYMA_07G027400	8.22902	-0.697322	0.475169	-1.46752	0.142234	0.999561	21.8295	0.155226	0.325196	0.47733	0.633127	0.999174	37.0479	-0.439327	0.430606	-1.02025	0.307608	0.999882	30.2591	-1.39807	0.344075	-4.06326	4.84e-05	0.0100242
GLYMA_03G131700	60.5584	-0.500754	0.280506	-1.78518	0.0742322	0.999561	133.682	-1.76535	0.826767	-2.13524	0.0327413	0.999174	73.8695	2.5804	1.33057	1.93933	0.0524618	0.999882	39.5098	-2.51323	0.6204	-4.05099	5.1e-05	0.010439
GLYMA_07G235500	23.015	-0.211761	0.301679	-0.701943	0.482715	0.999561	22.3446	-0.210555	0.275304	-0.764809	0.444385	0.999174	27.5262	-0.131517	0.290479	-0.452761	0.650721	0.999882	32.8482	0.988068	0.244773	4.03668	5.42e-05	0.0109659
GLYMA_09G212600	11.4301	-0.220486	0.395236	-0.55786	0.57694	0.999561	20.0421	-0.445453	0.40081	-1.11138	0.266404	0.999174	43.1823	0.169168	0.388624	0.435301	0.663344	0.999882	48.6687	-1.48883	0.369142	-4.03323	5.5e-05	0.0109987
GLYMA_06G109300	354.004	0.170172	0.204487	0.832187	0.405303	0.999561	529.587	-0.0470941	0.169543	-0.27777	0.781189	0.999174	538.843	-0.436479	0.425718	-1.02527	0.305233	0.999882	246.85	-0.892858	0.222571	-4.01156	6.03e-05	0.01192
GLYMA_14G118500	11.0779	-0.406157	0.3979	-1.02075	0.307373	0.999561	16.4827	0.350352	0.536966	0.652466	0.514101	0.999174	32.3951	0.29328	0.517869	0.56632	0.571176	0.999882	96.8969	0.975619	0.243537	4.00605	6.17e-05	0.0120632
GLYMA_19G065800	5.92715	-0.416293	0.578915	-0.719092	0.472084	0.999561	8.53937	-0.232807	0.469236	-0.496141	0.619795	0.999174	9.74582	0.18757	0.503951	0.3722	0.709744	0.999882	58.2351	1.37914	0.345059	3.99681	6.42e-05	0.0124025
GLYMA_09G118400	7.19136	0.0665334	0.517621	0.128537	0.897724	0.999561	11.023	0.209922	0.428123	0.490331	0.6239	0.999174	12.9843	0.374246	0.360326	1.03863	0.298976	0.999882	24.6497	1.08736	0.272454	3.99098	6.58e-05	0.0125502
GLYMA_17G181000	103.558	0.0180903	0.184006	0.0983137	0.921683	0.999561	167.631	-0.0178615	0.235433	-0.0758665	0.939525	0.999174	147.7	-0.0277733	0.360234	-0.0770978	0.938546	0.999882	50.4652	-0.865406	0.216963	-3.98874	6.64e-05	0.0125502
GLYMA_13G035300	16.3856	0.471872	0.374305	1.26066	0.20743	0.999561	19.4056	0.282527	0.336372	0.839924	0.400951	0.999174	29.6011	-0.0887643	0.312022	-0.284481	0.776042	0.999882	56.4256	0.776346	0.195393	3.97326	7.09e-05	0.0132488
GLYMA_18G079900	110.543	-0.112525	0.191843	-0.586548	0.557507	0.999561	173.188	-0.147774	0.209607	-0.705004	0.480808	0.999174	184.354	0.477412	0.289539	1.64887	0.0991743	0.999882	115.547	-0.800061	0.201667	-3.96723	7.27e-05	0.0134422
GLYMA_15G179400	232.666	0.201891	0.241597	0.835652	0.403351	0.999561	250.269	-0.403361	0.304474	-1.32478	0.185243	0.999174	315.094	-0.285502	0.334915	-0.852461	0.393958	0.999882	194.082	-0.965137	0.243869	-3.95761	7.57e-05	0.0137007
GLYMA_19G090000	269.72	0.0559728	0.198891	0.281425	0.778385	0.999561	545.738	-0.210963	0.278414	-0.757732	0.448611	0.999174	447.869	0.114983	0.428071	0.268607	0.788232	0.999882	171.253	-0.852301	0.215277	-3.9591	7.52e-05	0.0137007
GLYMA_06G073600	25.465	-0.0460794	0.254321	-0.181186	0.856221	0.999561	35.8062	-0.0422043	0.349812	-0.120648	0.90397	0.999174	32.8019	0.586072	0.431326	1.35877	0.174221	0.999882	26.5824	-1.10408	0.279299	-3.95306	7.72e-05	0.0138186
GLYMA_20G116100	742.035	0.00435334	0.152843	0.0284825	0.977277	0.999561	956.114	-0.200901	0.271892	-0.738902	0.459967	0.999174	801.102	-0.0305369	0.317453	-0.0961935	0.923367	0.999882	451.326	-0.705921	0.178824	-3.94758	7.89e-05	0.013993
GLYMA_02G198400	1224.91	0.109235	0.122698	0.890278	0.373317	0.999561	1253.81	-0.206796	0.301464	-0.68597	0.492732	0.999174	1001.64	0.202589	0.380854	0.531933	0.594772	0.999882	498.598	-0.705379	0.17976	-3.924	8.71e-05	0.0140435
GLYMA_04G136000	4.9505	-1.2589	0.614249	-2.0495	0.0404135	0.999561	15.7428	-1.70091	1.08416	-1.56888	0.116675	0.999174	12.5614	1.64069	2.01494	0.814261	0.415496	0.999882	43.7571	-2.43001	0.617895	-3.93272	8.4e-05	0.0140435
GLYMA_05G020400	0.148381	-0.926155	3.1412	-0.294841	0.768115	NA	0.375194	-0.840443	2.56337	-0.327866	0.743013	0.999174	0.504997	0.43287	1.89866	0.227987	0.819656	0.999882	51.7322	1.15112	0.293381	3.92362	8.72e-05	0.0140435
GLYMA_08G332900	245.682	0.00928483	0.150452	0.0617129	0.950791	0.999561	432.706	0.072172	0.189248	0.381361	0.702935	0.999174	463.925	-0.0177597	0.290062	-0.0612275	0.951178	0.999882	1735.64	0.980575	0.248774	3.94163	8.09e-05	0.0140435
GLYMA_10G073600	3.88405	0.538386	0.647687	0.831244	0.405836	0.999561	3.76014	-0.0644036	0.833906	-0.0772312	0.93844	0.999174	7.08519	0.366511	0.487912	0.751182	0.452543	0.999882	64.3386	0.833007	0.211375	3.9409	8.12e-05	0.0140435
GLYMA_12G205000	4.81152	-0.32212	0.601592	-0.535445	0.592342	0.999561	6.60076	0.0583053	0.589006	0.0989893	0.921147	0.999174	12.5917	0.286077	0.477137	0.59957	0.548793	0.999882	35.0602	1.17062	0.297783	3.93112	8.46e-05	0.0140435
GLYMA_13G349100	155.415	0.11464	0.155146	0.738917	0.459957	0.999561	148.154	-0.185294	0.171739	-1.07892	0.280621	0.999174	172.58	-0.213749	0.293309	-0.72875	0.466154	0.999882	135.464	-0.649828	0.165601	-3.92406	8.71e-05	0.0140435
GLYMA_13G356100	91.0977	-0.091301	0.189532	-0.481717	0.630007	0.999561	114.47	-0.320432	0.354714	-0.903351	0.36634	0.999174	127.618	-0.00754657	0.304145	-0.0248124	0.980205	0.999882	96.4616	-0.869146	0.221529	-3.92339	8.73e-05	0.0140435
GLYMA_16G175200	10.9955	0.203812	0.407684	0.499927	0.617126	0.999561	10.1465	-0.116929	0.499878	-0.233914	0.815052	0.999174	16.9239	0.0361274	0.400991	0.0900953	0.928212	0.999882	119.173	1.45267	0.370282	3.92315	8.74e-05	0.0140435
GLYMA_16G175300	61.5568	-0.0970595	0.236851	-0.409791	0.681959	0.999561	41.1277	0.200463	0.248237	0.807547	0.419352	0.999174	54.8693	-0.531029	0.583748	-0.909689	0.362987	0.999882	300.292	1.27411	0.324	3.93245	8.41e-05	0.0140435
GLYMA_08G176900	10.5865	-0.137226	0.410757	-0.334081	0.738319	0.999561	16.5249	0.00140098	0.350077	0.00400192	0.996807	0.99989	19.188	0.561403	0.43254	1.29792	0.194315	0.999882	29.2359	1.04895	0.268246	3.91039	9.21e-05	0.0145402
GLYMA_13G104700	0.666102	-0.435615	1.5907	-0.273852	0.784198	NA	0.705306	0.88835	1.63249	0.544167	0.586326	0.999174	1.1495	0.801487	1.27917	0.626569	0.530942	0.999882	17.6914	2.22559	0.569397	3.90867	9.28e-05	0.0145402
GLYMA_19G030500	0.373437	0.575159	2.13722	0.269115	0.787841	NA	2.99696	1.52447	0.935763	1.62911	0.103289	0.999174	3.45601	0.570446	0.694729	0.821105	0.411586	0.999882	35.2234	1.51696	0.388159	3.90809	9.3e-05	0.0145402
GLYMA_06G294100	39.5784	-0.454774	0.235093	-1.93444	0.0530584	0.999561	30.7864	-0.419534	0.281477	-1.49047	0.1361	0.999174	63.6262	0.601737	0.404991	1.4858	0.137332	0.999882	596.246	0.519975	0.133142	3.90543	9.41e-05	0.0145689
GLYMA_06G081800	33.016	-0.725999	0.250705	-2.89583	0.0037816	0.918855	24.9583	-0.867668	0.613785	-1.41363	0.157469	0.999174	18.1638	0.983989	0.948803	1.03708	0.299697	0.999882	17.7785	-1.71775	0.440535	-3.89923	9.65e-05	0.0148132
GLYMA_16G145200	0.415303	-0.36885	2.0916	-0.176349	0.86002	NA	3.63009	-0.0612465	0.669039	-0.091544	0.92706	0.999174	5.87417	-0.622434	0.878201	-0.70876	0.478473	0.999882	59.5045	1.80876	0.464782	3.89162	9.96e-05	0.0151506
GLYMA_13G164900	28.5291	0.0408995	0.290681	0.140702	0.888105	0.999561	36.7135	-0.811254	0.372986	-2.17502	0.0296283	0.999174	33.5929	-0.0673002	0.394761	-0.170483	0.86463	0.999882	17.6708	-1.47525	0.379823	-3.88404	0.000102736	0.0154941
GLYMA_01G121700	136.827	0.329578	0.296189	1.11273	0.265824	0.999561	115.894	-0.876708	0.33085	-2.64986	0.00805241	0.999174	177.555	0.392854	0.476931	0.823713	0.410103	0.999882	212.375	-1.2375	0.319503	-3.87322	0.000107407	0.0157947
GLYMA_10G022300	1.45941	-3.10947	1.41981	-2.19006	0.0285198	NA	2.35127	-0.683176	0.860069	-0.794327	0.427005	0.999174	2.22579	0.93899	0.908391	1.03368	0.301284	0.999882	161.711	1.01841	0.262948	3.87304	0.000107484	0.0157947
GLYMA_16G020500	2.77652	-1.17813	1.02329	-1.15131	0.249604	NA	7.05788	-0.543466	0.634901	-0.855985	0.392006	0.999174	9.0556	0.519751	0.800361	0.649396	0.516082	0.999882	167.443	0.951328	0.245375	3.87704	0.000105734	0.0157947
GLYMA_11G003500	1.9815	-1.85203	1.06949	-1.73169	0.0833282	NA	3.7749	1.10628	0.917303	1.20601	0.227814	0.999174	11.3378	-0.107632	0.877713	-0.122628	0.902402	0.999882	398.084	1.14069	0.294756	3.86996	0.000108853	0.0158603
GLYMA_01G053800	2.88045	-0.274172	0.790926	-0.346646	0.728857	NA	2.38619	-1.0567	0.801538	-1.31833	0.187392	0.999174	3.94976	-0.0711744	0.784989	-0.0906694	0.927755	0.999882	31.3393	1.18059	0.305277	3.86726	0.000110065	0.0159021
GLYMA_08G108600	4.80007	-0.270081	0.602138	-0.448536	0.653766	0.999561	6.08418	0.817005	0.537751	1.5193	0.128687	0.999174	6.8093	-0.617017	0.692786	-0.890631	0.373127	0.999882	22.4752	1.36945	0.354392	3.86424	0.000111435	0.0159658
GLYMA_05G196800	8.99388	-0.00535838	0.472497	-0.0113406	0.990952	0.999561	10.5721	0.0862509	0.480445	0.179523	0.857527	0.999174	16.3766	0.0214006	0.391201	0.0547048	0.956374	0.999882	46.4189	1.13201	0.294418	3.84491	0.000120598	0.0168615
GLYMA_09G071400	202.844	0.163907	0.180693	0.907099	0.364354	0.999561	189.079	-0.218788	0.318598	-0.686721	0.492259	0.999174	165.83	-0.213391	0.316563	-0.674087	0.500256	0.999882	117.982	-1.03407	0.268741	-3.84784	0.000119162	0.0168615
GLYMA_14G048000	8.22664	-0.286616	0.446224	-0.642315	0.520669	0.999561	17.5775	-1.62	0.709065	-2.28469	0.0223307	0.999174	14.0384	1.86296	0.950779	1.9594	0.0500657	0.999882	84.9478	-1.67407	0.435406	-3.84485	0.000120628	0.0168615
GLYMA_03G063200	356.462	0.0638844	0.190457	0.335427	0.737303	0.999561	578.269	-0.147436	0.287421	-0.512962	0.607978	0.999174	527.504	0.266381	0.403859	0.659588	0.509518	0.999882	339.02	-0.786715	0.204817	-3.84105	0.000122508	0.0169861
GLYMA_11G030400	636.758	0.227805	0.125001	1.82243	0.0683903	0.999561	904.219	0.128588	0.119146	1.07925	0.280475	0.999174	962.232	-0.426832	0.247025	-1.72789	0.0840075	0.999882	409.72	-0.887724	0.231258	-3.83867	0.000123702	0.0170144
GLYMA_13G254900	48.0466	0.0229127	0.221545	0.103422	0.917628	0.999561	83.4715	0.0902476	0.218797	0.412472	0.679994	0.999174	85.2163	0.30347	0.350372	0.866137	0.386415	0.999882	89.6065	1.29432	0.338349	3.82539	0.000130565	0.0176756
GLYMA_20G065900	15.2462	-0.421048	0.336647	-1.25071	0.21104	0.999561	17.0346	0.663759	0.381435	1.74016	0.0818305	0.999174	33.7362	-0.125211	0.443358	-0.282415	0.777625	0.999882	62.3523	1.81731	0.475026	3.8257	0.000130403	0.0176756
GLYMA_13G244800	10.7462	-0.155959	0.45646	-0.341671	0.732598	0.999561	14.5187	-1.10499	0.617047	-1.79077	0.073331	0.999174	11.0498	0.68668	0.614403	1.11764	0.263722	0.999882	40.5229	-0.965323	0.253075	-3.81437	0.000136531	0.0183389
GLYMA_08G042100	0.834338	-2.14157	1.75596	-1.2196	0.222616	NA	3.13307	2.21546	1.09458	2.02403	0.0429668	0.999174	3.11622	0.204836	1.37224	0.149271	0.88134	0.999882	58.6803	1.66139	0.436282	3.80807	0.000140056	0.0186665
GLYMA_03G171100	430.773	-0.117337	0.125682	-0.933604	0.350508	0.999561	556.694	0.041036	0.168221	0.24394	0.807277	0.999174	584.326	0.21555	0.214021	1.00714	0.313866	0.999882	2873.31	0.692019	0.182121	3.79977	0.000144829	0.0191542
GLYMA_02G128000	150.284	-0.183815	0.185745	-0.989611	0.322364	0.999561	190.333	0.0339648	0.168591	0.201463	0.840337	0.999174	261.802	0.406621	0.322769	1.25979	0.207745	0.999882	518.602	0.799509	0.210664	3.79518	0.000147537	0.0192167
GLYMA_19G011700	50.3123	0.0833235	0.274604	0.303432	0.761561	0.999561	55.4003	0.0258104	0.285099	0.0905315	0.927865	0.999174	66.9472	-0.611003	0.305774	-1.99822	0.045693	0.999882	109.001	1.8336	0.483115	3.79536	0.000147426	0.0192167
GLYMA_01G201000	461.556	0.0618245	0.157271	0.393107	0.69424	0.999561	637.506	-0.155417	0.216175	-0.71894	0.472178	0.999174	545.296	0.0451554	0.34365	0.1314	0.895459	0.999882	306.526	-0.691627	0.182392	-3.79197	0.000149456	0.0193203
GLYMA_07G189500	9.94408	0.45664	0.422817	1.08	0.280144	0.999561	16.7951	-0.499316	0.409339	-1.21981	0.222537	0.999174	17.4523	0.117731	0.382702	0.307632	0.758363	0.999882	90.7928	0.804191	0.212291	3.78815	0.000151776	0.0194738
GLYMA_01G238000	150.999	-0.118864	0.156492	-0.759549	0.447524	0.999561	262.4	-0.0478734	0.163115	-0.293494	0.769144	0.999174	327.071	-0.029263	0.268273	-0.109079	0.913139	0.999882	246.826	-0.809863	0.214019	-3.78407	0.000154287	0.0195361
GLYMA_05G169900	96.6026	-0.0516489	0.247632	-0.208572	0.834783	0.999561	278.473	-1.32894	0.383117	-3.46877	0.000522842	0.463631	215.953	0.958317	0.986093	0.971833	0.331134	0.999882	759.165	-1.29961	0.34348	-3.78367	0.000154535	0.0195361
GLYMA_02G130400	4.47519	0.201429	0.612984	0.328604	0.742455	0.999561	0.822398	-0.167652	1.70887	-0.0981069	0.921847	0.999174	3.43653	-0.554259	0.853347	-0.649512	0.516008	0.999882	41.0821	2.09006	0.554101	3.77199	0.000161953	0.0203246
GLYMA_18G045100	14.4407	-0.537408	0.325904	-1.64897	0.0991529	0.999561	13.437	-0.0747606	0.343796	-0.217457	0.827853	0.999174	14.7505	0.189674	0.392348	0.483433	0.628788	0.999882	48.9599	1.29495	0.34349	3.76999	0.000163255	0.0203394
GLYMA_13G321700	379.117	-0.0235082	0.193859	-0.121265	0.903482	0.999561	123.849	-0.11097	0.209929	-0.528608	0.597078	0.999174	281.835	0.176078	0.395493	0.445211	0.656167	0.999882	671.886	-1.02196	0.271314	-3.76669	0.000165425	0.0204615
GLYMA_02G308900	90.2666	0.398335	0.25409	1.56769	0.116953	0.999561	155.743	-0.360929	0.164437	-2.19494	0.028168	0.999174	178.633	-0.303167	0.328619	-0.922548	0.356243	0.999882	125.178	-0.965058	0.256573	-3.76133	0.000169012	0.0204802
GLYMA_06G289000	35.491	0.0530659	0.237401	0.223528	0.823124	0.999561	73.4995	0.0578229	0.315709	0.183153	0.854678	0.999174	80.8625	-0.362809	0.301361	-1.2039	0.228627	0.999882	108.755	1.1404	0.303279	3.76024	0.000169753	0.0204802
GLYMA_08G007200	150.828	0.220004	0.187283	1.17472	0.240108	0.999561	250.473	-0.152475	0.25242	-0.60405	0.54581	0.999174	220.243	-0.13739	0.652575	-0.210535	0.83325	0.999882	25.6581	-1.64186	0.436603	-3.76054	0.000169548	0.0204802
GLYMA_11G151300	970.715	-0.0196171	0.156462	-0.125379	0.900223	0.999561	1385.63	-0.081407	0.17055	-0.477321	0.633133	0.999174	1213.56	-0.169978	0.335263	-0.507	0.612155	0.999882	571.285	-0.820013	0.218125	-3.75937	0.000170341	0.0204802
GLYMA_06G224200	144.705	-0.0175254	0.16028	-0.109343	0.912931	0.999561	188.939	-0.301373	0.194389	-1.55036	0.121056	0.999174	206.972	-0.277476	0.184169	-1.50664	0.131904	0.999882	151.357	-0.903155	0.240417	-3.75662	0.000172226	0.020563
GLYMA_02G184800	432.707	-0.02974	0.141096	-0.210779	0.83306	0.999561	609.769	0.0698925	0.113661	0.614918	0.538609	0.999174	753.484	-0.342349	0.226351	-1.51246	0.130416	0.999882	675.957	-0.70643	0.188778	-3.74211	0.000182482	0.0209161
GLYMA_05G196700	2.66857	-0.699172	0.883593	-0.791283	0.428779	NA	3.31831	0.386887	0.667704	0.579429	0.5623	0.999174	5.5306	0.0380111	0.652749	0.0582324	0.953564	0.999882	26.461	1.63561	0.436552	3.74666	0.000179206	0.0209161
GLYMA_13G134500	36.3783	0.0892172	0.229919	0.388037	0.697988	0.999561	26.8975	-0.0311285	0.332384	-0.0936521	0.925385	0.999174	34.0685	-0.174381	0.339457	-0.513706	0.607458	0.999882	87.8634	1.0276	0.274498	3.74357	0.000181421	0.0209161
GLYMA_13G353100	51.6598	-0.321921	0.331194	-0.972	0.331051	0.999561	125.635	-1.35892	0.42493	-3.19798	0.00138393	0.704191	69.431	0.50186	0.642395	0.781233	0.434666	0.999882	114.757	-1.65731	0.442822	-3.7426	0.000182125	0.0209161
GLYMA_16G090700	27.7798	-0.265112	0.256324	-1.03428	0.301003	0.999561	25.3227	-0.0767017	0.321072	-0.238892	0.811189	0.999174	37.5118	0.112264	0.296129	0.379107	0.704608	0.999882	71.6536	0.70684	0.188537	3.74909	0.000177477	0.0209161
GLYMA_17G190000	114.647	0.402454	0.182624	2.20373	0.0275431	0.999561	147.294	0.104409	0.195978	0.53276	0.5942	0.999174	250.877	-0.341066	0.276222	-1.23475	0.216924	0.999882	177.827	-0.765253	0.204148	-3.74852	0.000177884	0.0209161
GLYMA_15G016400	203.059	0.0148213	0.216166	0.0685644	0.945336	0.999561	337.103	-0.2439	0.299268	-0.81499	0.415078	0.999174	334.589	0.147697	0.319941	0.461638	0.644341	0.999882	245.65	-0.723043	0.193536	-3.73597	0.000186996	0.0212916
GLYMA_08G010400	0.084194	0.800445	3.16075	0.253246	0.800078	NA	1.76074	2.4133	1.39902	1.725	0.0845279	0.999174	2.72251	1.35039	1.04178	1.29623	0.194897	0.999882	33.1885	1.31884	0.353206	3.7339	0.000188538	0.0213259
GLYMA_07G096700	13.2861	0.0139485	0.458458	0.0304247	0.975728	0.999561	14.1084	-0.998792	0.507424	-1.96836	0.0490269	0.999174	10.0984	0.382162	0.798591	0.478546	0.632262	0.999882	33.7879	-1.34009	0.359925	-3.72326	0.00019667	0.0221003
GLYMA_19G024200	62.8381	0.122073	0.223399	0.546432	0.584769	0.999561	20.6852	-1.74794	0.708446	-2.46729	0.013614	0.999174	30.718	1.03872	1.25498	0.827676	0.407854	0.999882	29.882	-1.57747	0.424584	-3.71534	0.000202935	0.0226562
GLYMA_01G103500	23.4446	0.0711707	0.313815	0.226792	0.820586	0.999561	30.2801	0.0523087	0.376205	0.139043	0.889416	0.999174	50.3488	0.0100283	0.370402	0.027074	0.978401	0.999882	41.3143	0.825481	0.2227	3.7067	0.000209978	0.0230364
GLYMA_02G079400	134.372	0.00230183	0.182235	0.0126311	0.989922	0.999561	174.173	-0.234902	0.206466	-1.13773	0.255235	0.999174	200.992	0.0395913	0.288511	0.137226	0.890852	0.999882	66.8877	-1.11103	0.29975	-3.70652	0.000210128	0.0230364
GLYMA_05G082400	5.9295	-0.0333831	0.5405	-0.0617634	0.950751	0.999561	4.87474	0.46508	0.913523	0.509106	0.610678	0.999174	7.30213	0.495143	0.897376	0.551768	0.581107	0.999882	27.9502	1.76763	0.476933	3.70624	0.00021036	0.0230364
GLYMA_06G053200	21.7624	-0.0371776	0.335208	-0.110909	0.911688	0.999561	21.5964	-0.0303776	0.295871	-0.102672	0.918224	0.999174	27.5084	0.0522875	0.342641	0.152601	0.878713	0.999882	54.1018	1.02835	0.277726	3.70277	0.000213262	0.0232065
GLYMA_05G201300	250.343	0.18133	0.257955	0.702953	0.482085	0.999561	373.1	-0.651896	0.338787	-1.9242	0.0543289	0.999174	394.965	0.0875007	0.469729	0.186279	0.852226	0.999882	262.39	-1.1452	0.309563	-3.69939	0.000216115	0.0233689
GLYMA_12G030100	21.7248	-0.108636	0.345386	-0.314534	0.753115	0.999561	41.0135	0.234029	0.322033	0.726724	0.467395	0.999174	63.9796	0.293087	0.357995	0.818691	0.412963	0.999882	110.299	-0.912157	0.246715	-3.69721	0.000217984	0.0234238
GLYMA_08G238100	233.028	-0.0499167	0.190293	-0.262316	0.793078	0.999561	265.332	0.290884	0.151078	1.9254	0.0541796	0.999174	358.674	-0.399994	0.270173	-1.48051	0.138737	0.999882	183.436	-0.974802	0.263802	-3.69521	0.000219709	0.0234625
GLYMA_19G258500	66.7419	-0.256097	0.198201	-1.29211	0.19632	0.999561	75.6231	0.114879	0.218819	0.524995	0.599587	0.999174	148.148	-0.110858	0.343939	-0.322318	0.747212	0.999882	146.766	-0.796669	0.215847	-3.6909	0.000223466	0.0237163
GLYMA_01G151400	110.385	0.0573621	0.189301	0.30302	0.761875	0.999561	92.594	-0.195771	0.210326	-0.930798	0.351958	0.999174	100.313	-0.769795	0.479381	-1.60581	0.108316	0.999882	16.9931	-2.03763	0.553318	-3.68256	0.000230905	0.0243555
GLYMA_08G296000	1.93357	-0.829495	1.14807	-0.72251	0.469981	NA	3.52162	-0.758002	0.735061	-1.03121	0.302443	0.999174	4.14951	1.66483	0.698412	2.38373	0.0171381	0.999882	30.1371	1.26677	0.34427	3.67959	0.000233613	0.0244909
GLYMA_03G129300	6.01502	-0.587686	0.561852	-1.04598	0.29557	0.999561	11.1403	-0.685973	0.469024	-1.46256	0.143589	0.999174	22.0325	0.239145	0.442195	0.540813	0.588636	0.999882	87.8191	0.830054	0.225726	3.67727	0.000235747	0.024496
GLYMA_20G182600	14.109	0.10534	0.338407	0.311281	0.755587	0.999561	13.8677	-0.0963076	0.421458	-0.22851	0.81925	0.999174	18.0978	0.24104	0.367578	0.655752	0.511984	0.999882	41.3788	0.952279	0.259022	3.67644	0.000236511	0.024496
GLYMA_07G124300	7.05477	0.0527568	0.507369	0.103981	0.917184	0.999561	13.4675	0.319989	0.454285	0.70438	0.481196	0.999174	13.6648	0.0375609	0.524975	0.071548	0.942962	0.999882	61.4322	0.755162	0.205512	3.67454	0.000238276	0.024531
GLYMA_12G169400	654.541	-0.0918874	0.184221	-0.498788	0.617929	0.999561	992.871	-0.496771	0.300783	-1.65159	0.0986178	0.999174	787.621	-0.0395656	0.502324	-0.0787651	0.937219	0.999882	442.661	-1.42229	0.387287	-3.67245	0.00024024	0.024586
GLYMA_06G162200	9.10326	0.0497301	0.470559	0.105683	0.915834	0.999561	9.81836	-0.176876	0.492483	-0.359151	0.719482	0.999174	20.1926	0.422768	0.53331	0.792724	0.427939	0.999882	51.9428	0.989557	0.269871	3.66678	0.000245627	0.0249886
GLYMA_05G011200	1100.43	0.213985	0.476829	0.448766	0.6536	0.999561	626.694	0.290074	0.612102	0.473899	0.635572	0.999174	419.736	-0.123264	0.589169	-0.209216	0.83428	0.999882	45.5846	-2.07781	0.568239	-3.65658	0.000255606	0.0255469
GLYMA_10G048200	22.5875	-0.348071	0.275169	-1.26493	0.205895	0.999561	18.2111	0.230088	0.363437	0.633089	0.526676	0.999174	20.9614	-0.262352	0.300246	-0.873791	0.382232	0.999882	40.0231	0.910276	0.248742	3.65953	0.000252682	0.0255469
GLYMA_15G105600	38.6295	0.18009	0.232745	0.773766	0.439069	0.999561	55.898	-0.0989118	0.232085	-0.426188	0.669971	0.999174	57.0451	-0.256569	0.343481	-0.746967	0.455083	0.999882	40	-0.847019	0.231672	-3.65611	0.000256068	0.0255469
GLYMA_17G047200	31.3059	0.406939	0.324214	1.25515	0.209423	0.999561	74.615	-0.230436	0.355919	-0.64744	0.517347	0.999174	73.2022	0.712933	0.760188	0.937839	0.348327	0.999882	67.5603	-0.967728	0.264759	-3.65512	0.000257059	0.0255469
GLYMA_11G046400	0.218975	1.70626	2.74435	0.621736	0.534115	NA	0.351245	1.6632	2.6007	0.63952	0.522485	0.999174	0.326641	-0.544398	2.38858	-0.227917	0.819711	0.999882	52.5829	1.74729	0.47906	3.64733	0.00026498	0.0261828
GLYMA_06G061900	0.733121	-0.822146	1.50639	-0.545772	0.585222	NA	3.41568	0.780219	1.15068	0.678048	0.497741	0.999174	11.4213	1.31096	0.648199	2.02246	0.0431289	0.999882	41.2534	1.48145	0.406821	3.64153	0.000271028	0.0266273
GLYMA_16G007700	208.442	0.0276505	0.279885	0.0987924	0.921303	0.999561	485.91	-1.09729	0.68442	-1.60324	0.108882	0.999174	291.48	0.824254	1.06703	0.772477	0.439832	0.999882	75.6633	-1.31968	0.362614	-3.63936	0.000273313	0.0266993
GLYMA_10G295200	1.22237	1.21825	1.17256	1.03897	0.298819	NA	2.87027	0.256926	1.062	0.241926	0.808838	0.999174	16.6954	0.821642	0.653963	1.25641	0.208969	0.999882	54.6301	1.60605	0.442079	3.63295	0.000280199	0.0272173
GLYMA_05G020300	19.7164	-0.193187	0.301295	-0.64119	0.521399	0.999561	31.7119	0.132939	0.251117	0.529393	0.596533	0.999174	37.2849	-0.100526	0.405409	-0.247962	0.804164	0.999882	63.6289	0.934632	0.257456	3.63025	0.000283144	0.0273489
GLYMA_04G002300	561.435	0.190257	0.155865	1.22066	0.222216	0.999561	735.013	-0.176744	0.18327	-0.964386	0.334852	0.999174	774.668	-0.430352	0.372937	-1.15395	0.24852	0.999882	454.275	-0.810121	0.223627	-3.62264	0.000291608	0.0273655
GLYMA_05G188200	29.6749	0.109565	0.282179	0.388282	0.697807	0.999561	29.9648	-0.722759	0.287644	-2.51269	0.0119816	0.999174	45.5268	-0.0201906	0.330508	-0.0610896	0.951288	0.999882	34.9931	-0.954506	0.263214	-3.62635	0.000287461	0.0273655
GLYMA_08G110900	7.02288	0.0975777	0.658113	0.148269	0.882131	0.999561	9.54693	-2.03892	0.646693	-3.15285	0.00161686	0.705385	12.1871	0.792724	0.765027	1.0362	0.300107	0.999882	72.1071	1.46059	0.402954	3.62472	0.000289276	0.0273655
GLYMA_12G049500	100.996	-0.00425396	0.219799	-0.0193539	0.984559	0.999561	167.929	-0.338194	0.214202	-1.57886	0.114369	0.999174	169.728	-0.250968	0.279197	-0.898894	0.368709	0.999882	110.76	-0.862512	0.238035	-3.62346	0.000290683	0.0273655
GLYMA_14G072400	645.442	0.199315	0.140961	1.41397	0.157369	0.999561	928.203	-0.0135612	0.162675	-0.0833641	0.933562	0.999174	985.837	-0.346781	0.311514	-1.11321	0.265619	0.999882	589.267	-0.658239	0.181828	-3.62013	0.000294458	0.0273655
GLYMA_16G176200	52.3788	-0.0478064	0.204133	-0.234192	0.814836	0.999561	68.3498	0.0316127	0.239322	0.132093	0.894911	0.999174	98.548	0.106787	0.19681	0.542589	0.587413	0.999882	180.111	0.624157	0.172335	3.62178	0.000292586	0.0273655
GLYMA_20G224600	28.6079	0.412646	0.266264	1.54977	0.121198	0.999561	37.5408	-0.0956648	0.233814	-0.409149	0.682431	0.999174	56.6821	-0.0776505	0.231365	-0.335619	0.737158	0.999882	31.12	-1.09876	0.30349	-3.62041	0.000294137	0.0273655
GLYMA_12G180600	24.4394	-0.339028	0.294723	-1.15033	0.250008	0.999561	17.8854	0.421719	0.324508	1.29957	0.19375	0.999174	25.768	-0.0629671	0.288569	-0.218205	0.827269	0.999882	53.696	0.774228	0.213965	3.61848	0.000296339	0.0273922
GLYMA_18G219700	2.49977	-0.187314	0.844921	-0.221694	0.824552	NA	2.82788	0.263253	1.21931	0.215904	0.829063	0.999174	3.68335	-0.0563891	0.970762	-0.0580875	0.953679	0.999882	21.5899	2.15954	0.597221	3.61599	0.000299205	0.0275092
GLYMA_04G180000	76.5923	-0.119434	0.173651	-0.687783	0.49159	0.999561	56.2282	-0.220797	0.238178	-0.927022	0.353915	0.999174	42.8544	-0.0184874	0.473003	-0.0390852	0.968822	0.999882	30.5723	-0.998117	0.276403	-3.61109	0.000304917	0.0278853
GLYMA_04G041200	4.45438	-0.705971	0.688126	-1.02593	0.304923	0.999561	3.11072	1.03788	0.734532	1.41298	0.157663	0.999174	15.2668	1.91269	0.870672	2.19679	0.0280351	0.999882	65.5023	1.6346	0.453401	3.60519	0.000311923	0.028363
GLYMA_05G191900	128.001	-0.0957474	0.174809	-0.547727	0.583879	0.999561	113.738	0.0896987	0.203737	0.440268	0.659743	0.999174	126.471	-0.361181	0.229185	-1.57593	0.115041	0.999882	68.0152	-0.769572	0.213537	-3.60393	0.000313439	0.028363
GLYMA_16G049200	21.5207	0.409415	0.345905	1.18361	0.236569	0.999561	31.5137	0.0925143	0.244535	0.378327	0.705187	0.999174	37.3015	0.284836	0.34468	0.826377	0.408591	0.999882	63.3189	0.768248	0.213386	3.60028	0.000317875	0.0284875
GLYMA_17G046500	294.685	0.0881511	0.534136	0.165035	0.868916	0.999561	745.743	-0.11102	0.241379	-0.459939	0.64556	0.999174	622.028	0.0388744	0.589488	0.0659461	0.947421	0.999882	155.289	-1.92299	0.534154	-3.60007	0.000318129	0.0284875
GLYMA_07G038500	179.225	-0.307997	0.273438	-1.12639	0.260002	0.999561	257.662	-1.32556	0.498102	-2.66123	0.00778555	0.999174	240.339	0.72457	0.720801	1.00523	0.314787	0.999882	210.098	-1.56585	0.435248	-3.59761	0.000321158	0.0286097
GLYMA_16G189100	264.746	0.170438	0.188154	0.905842	0.365019	0.999561	376.662	-0.0999832	0.23361	-0.427992	0.668657	0.999174	393.995	-0.0481463	0.38314	-0.125663	0.899999	0.999882	249.188	-0.828205	0.230412	-3.59445	0.000325079	0.0288097
GLYMA_07G066800	18.0489	-0.0657705	0.315747	-0.208301	0.834994	0.999561	25.8486	0.618678	0.369347	1.67506	0.0939227	0.999174	51.9943	0.660177	0.402135	1.64168	0.100657	0.999882	145.227	0.564936	0.157257	3.59244	0.000327596	0.0288839
GLYMA_02G035000	265.713	0.126089	0.163432	0.771504	0.440408	0.999561	347.098	-0.136058	0.223437	-0.608933	0.542569	0.999174	291.615	-0.695934	0.402161	-1.73049	0.0835437	0.999882	93.3714	-1.2533	0.349416	-3.58685	0.000334703	0.0291482
GLYMA_06G039700	149.249	0.100195	0.162215	0.617667	0.536795	0.999561	166.958	-0.353016	0.248352	-1.42144	0.15519	0.999174	180.071	-0.336302	0.262345	-1.28191	0.199874	0.999882	121.981	-1.05276	0.293396	-3.58818	0.000332995	0.0291482
GLYMA_14G221200	148.416	0.120184	0.161518	0.744088	0.456823	0.999561	119.2	0.120231	0.159462	0.753982	0.45086	0.999174	56.8736	-0.54442	0.454532	-1.19776	0.231011	0.999882	38.3457	1.67901	0.468202	3.58609	0.00033568	0.0291482
GLYMA_05G232500	0.340491	-1.68789	2.43594	-0.692912	0.488365	NA	1.54429	0.902494	1.34941	0.668808	0.503618	0.999174	1.20236	0.15076	1.36463	0.110477	0.912031	0.999882	45.3738	1.44498	0.40361	3.58014	0.000343405	0.0295462
GLYMA_09G077600	179.8	0.154979	0.233568	0.663527	0.506993	0.999561	296.458	-0.338274	0.303181	-1.11575	0.264529	0.999174	278.692	0.253047	0.4421	0.572375	0.567068	0.999882	162.459	-0.573377	0.160281	-3.57732	0.000347138	0.0295462
GLYMA_09G173300	4.32938	0.333678	0.572059	0.583293	0.559696	0.999561	9.13595	0.116143	0.44561	0.260639	0.794371	0.999174	8.88242	0.422975	0.472456	0.895268	0.370644	0.999882	62.4049	1.3896	0.388341	3.5783	0.000345841	0.0295462
GLYMA_14G092800	33.3553	0.617126	0.247024	2.49824	0.012481	0.999561	108.771	-0.400488	0.405039	-0.988763	0.322779	0.999174	158.808	-0.486376	0.485087	-1.00266	0.316026	0.999882	36.3448	-0.942096	0.263281	-3.57829	0.000345852	0.0295462
GLYMA_11G026300	0.284466	1.34982	2.53886	0.531664	0.594959	NA	0.770208	-0.0400437	1.51695	-0.0263975	0.97894	0.999533	3.4434	0.534065	1.08363	0.492846	0.622121	0.999882	36.2155	1.34462	0.376089	3.57528	0.000349849	0.0296303
GLYMA_01G191200	7.60932	0.896031	0.555907	1.61184	0.106998	0.999561	12.4034	-0.564395	0.484087	-1.1659	0.243656	0.999174	37.4245	-0.647388	0.495644	-1.30615	0.1915	0.999882	24.6483	-1.36183	0.382421	-3.56107	0.000369347	0.030239
GLYMA_04G214700	4.29028	0.423996	0.643031	0.659372	0.509657	0.999561	8.64748	-0.490141	0.409088	-1.19813	0.230866	0.999174	12.5905	-0.0717204	0.433741	-0.165353	0.868666	0.999882	35.6184	0.867203	0.243519	3.56114	0.000369253	0.030239
GLYMA_04G238800	67.9794	-0.0986483	0.192226	-0.513189	0.607819	0.999561	115.518	-0.160242	0.158971	-1.008	0.313457	0.999174	165.135	0.292739	0.260962	1.12177	0.261961	0.999882	563.195	0.455368	0.12785	3.56175	0.000368394	0.030239
GLYMA_07G015800	9.05676	0.900348	0.467013	1.92788	0.0538695	0.999561	6.99442	0.438905	0.594063	0.738819	0.460017	0.999174	16.6874	0.417245	0.53637	0.777906	0.436624	0.999882	160.345	0.775427	0.217566	3.5641	0.000365108	0.030239
GLYMA_10G018000	3.94278	-0.459408	0.646723	-0.710363	0.477479	0.999561	3.86659	-0.858812	0.885648	-0.9697	0.332196	0.999174	7.41809	0.261318	0.654176	0.399461	0.689554	0.999882	72.9128	1.02677	0.288097	3.56397	0.000365285	0.030239
GLYMA_13G096500	251.33	-0.0696033	0.114577	-0.607481	0.543532	0.999561	217.325	-0.0672773	0.15869	-0.423954	0.6716	0.999174	251.98	-0.0681575	0.263995	-0.258178	0.79627	0.999882	350.706	0.66048	0.185268	3.565	0.000363862	0.030239
GLYMA_18G009800	46.3465	0.0521126	0.233667	0.223021	0.823519	0.999561	40.1683	0.311476	0.341724	0.911483	0.362041	0.999174	45.6488	-0.621089	0.490758	-1.26557	0.205667	0.999882	139.83	1.0574	0.296603	3.56502	0.000363833	0.030239
GLYMA_02G055900	145.718	-0.209757	0.152499	-1.37546	0.168988	0.999561	106.247	-0.454681	0.429387	-1.05891	0.289642	0.999174	50.9884	-0.451487	0.685543	-0.658583	0.510163	0.999882	19.6404	-1.77348	0.498617	-3.55679	0.000375411	0.0302517
GLYMA_05G245200	28.9269	0.46914	0.286108	1.63973	0.101062	0.999561	12.5282	-0.278218	0.459926	-0.60492	0.545232	0.999174	19.0557	0.0322536	0.361634	0.0891885	0.928932	0.999882	40.6654	-0.908837	0.255585	-3.55591	0.000376666	0.0302517
GLYMA_07G058600	11.8343	0.232373	0.446541	0.520385	0.602795	0.999561	21.403	-0.696325	0.420433	-1.65621	0.0976792	0.999174	37.8788	1.42152	0.664517	2.13918	0.032421	0.999882	74.6775	-1.29099	0.362842	-3.55799	0.000373698	0.0302517
GLYMA_12G084500	1.46031	-0.413239	1.21194	-0.340974	0.733123	NA	1.58572	0.823586	0.982911	0.837905	0.402084	0.999174	2.99045	0.0335011	0.865057	0.0387271	0.969108	0.999882	22.9346	1.28457	0.360891	3.55944	0.000371648	0.0302517
GLYMA_19G166800	2.72451	-0.273958	0.738331	-0.37105	0.7106	NA	3.75873	0.552479	0.6719	0.822263	0.410927	0.999174	4.27031	-0.514514	0.621361	-0.828042	0.407646	0.999882	23.3668	1.5114	0.425174	3.55478	0.0003783	0.0302517
GLYMA_04G191700	649.036	0.128307	0.117724	1.0899	0.275759	0.999561	820.852	-0.131294	0.186579	-0.703694	0.481623	0.999174	739.669	-0.13501	0.251052	-0.537776	0.590732	0.999882	239.805	-0.719912	0.202744	-3.55085	0.00038399	0.0304237
GLYMA_13G222600	3.95523	-0.582069	0.696138	-0.83614	0.403076	0.999561	0.728481	-0.725059	1.4205	-0.510426	0.609753	0.999174	0.749241	-1.06241	1.48763	-0.714163	0.475127	0.999882	17.6687	1.37717	0.387731	3.55187	0.000382503	0.0304237
GLYMA_09G009800	50.1196	0.260578	0.2649	0.983683	0.325271	0.999561	51.6851	-0.259574	0.239935	-1.08185	0.279319	0.999174	55.1928	-0.582827	0.384206	-1.51697	0.129275	0.999882	32.2911	-1.02814	0.28982	-3.5475	0.000388909	0.030561
GLYMA_09G263900	25.4035	-0.40991	0.292242	-1.40264	0.160725	0.999561	18.8786	-0.984952	0.428606	-2.29804	0.0215598	0.999174	25.2766	0.577508	0.655123	0.881526	0.378033	0.999882	31.7192	-1.1487	0.323828	-3.54725	0.000389278	0.030561
GLYMA_13G361900	7.55252	-0.668334	0.496328	-1.34656	0.178123	0.999561	6.56794	0.987397	0.533045	1.85237	0.0639723	0.999174	20.5506	1.21367	0.595734	2.03726	0.0416235	0.999882	286.869	1.4007	0.395008	3.54599	0.000391139	0.0305675
GLYMA_10G019000	206.468	0.0949319	0.169425	0.560319	0.575262	0.999561	196.528	0.274652	0.226631	1.21189	0.225553	0.999174	214.944	-0.320619	0.239428	-1.3391	0.180537	0.999882	253.796	0.707702	0.199984	3.53879	0.000401963	0.0309119
GLYMA_14G046100	14.7252	0.157105	0.34883	0.450376	0.652439	0.999561	24.8367	-0.0299714	0.340654	-0.0879819	0.929891	0.999174	24.8952	0.0665424	0.322604	0.206267	0.836582	0.999882	122.307	1.22928	0.347327	3.53926	0.000401257	0.0309119
GLYMA_19G018600	30.4473	-0.205364	0.365169	-0.56238	0.573857	0.999561	23.1277	0.0251794	0.379848	0.0662881	0.947148	0.999174	27.3291	0.099387	0.503262	0.197485	0.843448	0.999882	170.449	0.759799	0.214737	3.53828	0.000402738	0.0309119
GLYMA_19G043000	1.40229	-2.42219	1.20736	-2.00618	0.0448374	NA	2.72068	-0.58311	0.865108	-0.674031	0.500292	0.999174	3.32421	1.67621	0.768866	2.18011	0.0292496	0.999882	18.5968	1.74804	0.493875	3.53944	0.000400982	0.0309119
GLYMA_13G296400	7.61746	-0.040492	0.491378	-0.082405	0.934325	0.999561	7.87387	-0.550261	0.485909	-1.13243	0.257452	0.999174	15.4226	0.592466	0.467341	1.26774	0.204891	0.999882	66.8252	0.994094	0.281225	3.53486	0.000407986	0.0311756
GLYMA_02G000700	11.5453	0.100004	0.425732	0.234898	0.814288	0.999561	28.0468	-1.51816	0.560383	-2.70914	0.00674573	0.999174	10.3492	0.916262	0.903783	1.01381	0.310675	0.999882	32.2156	-1.5096	0.429065	-3.51834	0.000434254	0.0319066
GLYMA_03G005800	4.80914	0.260818	0.708544	0.368103	0.712796	0.999561	7.73647	0.107265	0.590096	0.181775	0.85576	0.999174	18.8789	-0.481951	0.411688	-1.17067	0.241731	0.999882	120.17	1.46527	0.416426	3.51869	0.000433686	0.0319066
GLYMA_03G241500	7.13009	-0.70994	0.484477	-1.46537	0.142819	0.999561	5.27286	1.23103	0.622799	1.9766	0.0480864	0.999174	8.70267	-0.011634	0.524734	-0.0221712	0.982311	0.999882	29.2179	1.14112	0.323918	3.52287	0.000426901	0.0319066
GLYMA_07G139800	2.23588	-1.44359	1.16187	-1.24248	0.21406	NA	3.99174	-0.120808	0.77697	-0.155485	0.876439	0.999174	8.30099	-0.840506	0.466131	-1.80315	0.0713643	0.999882	291.693	1.1898	0.338039	3.51971	0.000432025	0.0319066
GLYMA_08G071900	20.6311	-0.322996	0.289789	-1.11459	0.265026	0.999561	23.7817	0.00419981	0.328287	0.0127931	0.989793	0.999533	32.3455	0.150724	0.440971	0.3418	0.732501	0.999882	67.0638	0.752603	0.21384	3.51947	0.000432408	0.0319066
GLYMA_08G298900	16.3795	-0.404033	0.348308	-1.15999	0.246053	0.999561	16.9455	0.0961677	0.362428	0.265343	0.790745	0.999174	21.3196	0.28725	0.395736	0.725863	0.467923	0.999882	101.14	0.705656	0.20031	3.52282	0.000426976	0.0319066
GLYMA_08G363600	79.0743	-0.00969809	0.199167	-0.0486932	0.961164	0.999561	102.299	-0.243458	0.205784	-1.18308	0.236777	0.999174	119.44	-0.561262	0.392823	-1.42879	0.153064	0.999882	19.8042	-1.82679	0.518838	-3.52092	0.000430047	0.0319066
GLYMA_10G298900	4.58381	-0.307791	0.587192	-0.524175	0.600157	0.999561	6.8169	0.197138	0.497055	0.396612	0.691653	0.999174	11.7539	0.587378	0.376109	1.56172	0.118354	0.999882	29.0466	1.03167	0.292615	3.5257	0.00042237	0.0319066
GLYMA_13G042800	54.2258	0.395959	0.202734	1.9531	0.0508076	0.999561	44.9685	-0.00826963	0.238481	-0.0346763	0.972338	0.999533	67.274	-0.1177	0.264076	-0.445705	0.65581	0.999882	53.0272	-0.802312	0.227475	-3.52704	0.000420238	0.0319066
GLYMA_09G056800	77.9882	0.241375	0.169922	1.4205	0.155461	0.999561	97.2357	0.0641467	0.169827	0.377719	0.70564	0.999174	122.88	-0.348409	0.203943	-1.70837	0.0875685	0.999882	52.5117	-0.85773	0.244137	-3.51332	0.000442547	0.0323025
GLYMA_13G145000	127.139	0.0844177	0.224746	0.375613	0.707204	0.999561	135.933	0.241126	0.178556	1.35043	0.176879	0.999174	163.078	-0.0259332	0.247566	-0.104753	0.916572	0.999882	502.167	0.714482	0.203394	3.51281	0.000443401	0.0323025
GLYMA_15G097700	30.7175	0.240841	0.270494	0.890373	0.373266	0.999561	66.0695	-0.212858	0.289299	-0.735771	0.46187	0.999174	46.3306	-0.00989988	0.442988	-0.022348	0.98217	0.999882	19.3042	-1.17728	0.335625	-3.50773	0.000451947	0.0327862
GLYMA_11G096300	40.3957	-0.0777979	0.244961	-0.317594	0.750793	0.999561	54.9184	-0.364903	0.37746	-0.966733	0.333677	0.999174	47.742	-0.455415	0.406334	-1.12079	0.262378	0.999882	29.299	-1.10602	0.315685	-3.50355	0.000459095	0.0331648
GLYMA_15G038200	356.298	-0.067702	0.11723	-0.577513	0.563593	0.999561	315.578	-0.1583	0.245493	-0.644825	0.519041	0.999174	380.629	-0.276647	0.305114	-0.9067	0.364566	0.999882	314.609	-0.780725	0.222957	-3.50168	0.000462326	0.0332585
GLYMA_08G364600	663.95	0.000872648	0.17623	0.00495177	0.996049	0.999561	1167.71	-0.139839	0.222854	-0.627491	0.530337	0.999174	983.803	0.0627776	0.321382	0.195336	0.84513	0.999882	603.457	-0.575675	0.164582	-3.49781	0.000469102	0.033504
GLYMA_11G192700	785.098	0.046151	0.133403	0.345953	0.729378	0.999561	1488.8	0.028864	0.185261	0.155802	0.876189	0.999174	1339.46	0.0764935	0.340309	0.224776	0.822153	0.999882	578.447	-0.621947	0.177826	-3.4975	0.000469637	0.033504
GLYMA_10G216700	237.098	0.257886	0.167978	1.53524	0.124726	0.999561	388.378	-0.221794	0.204509	-1.08452	0.278135	0.999174	344.468	0.00139223	0.324744	0.00428716	0.996579	0.999882	175.875	-0.706043	0.201943	-3.49626	0.000471837	0.0335219
GLYMA_10G236300	86.3705	0.0473436	0.16506	0.286826	0.774245	0.999561	91.364	-0.103065	0.232421	-0.443443	0.657445	0.999174	86.4911	0.214651	0.283438	0.757314	0.448862	0.999882	64.6717	-0.731996	0.209729	-3.4902	0.000482659	0.0340497
GLYMA_18G223900	2.12699	0.842175	0.920558	0.914852	0.360269	NA	2.2439	0.897175	0.805327	1.11405	0.265258	0.999174	6.58364	1.43427	0.670434	2.13932	0.0324096	0.999882	55.6937	0.951812	0.272734	3.48989	0.000483227	0.0340497
GLYMA_06G107200	15.0627	-0.390357	0.341963	-1.14152	0.253655	0.999561	11.8572	0.29792	0.408552	0.729211	0.465873	0.999174	16.2362	-0.2112	0.465686	-0.453524	0.650171	0.999882	31.4795	0.897106	0.258021	3.47687	0.000507302	0.0354777
GLYMA_19G244600	223.393	-0.0414252	0.151193	-0.273989	0.784093	0.999561	266.006	-0.285097	0.255926	-1.11398	0.265289	0.999174	219.785	-0.168955	0.477201	-0.354054	0.723299	0.999882	136.239	-1.17072	0.336732	-3.4767	0.00050762	0.0354777
GLYMA_17G122500	64.6774	-0.0253823	0.186478	-0.136115	0.891731	0.999561	78.1767	-0.646493	0.275987	-2.34248	0.0191562	0.999174	85.7591	0.620379	0.426041	1.45615	0.145352	0.999882	69.1284	-1.28515	0.370023	-3.47315	0.000514385	0.035805
GLYMA_08G272600	209.533	0.193612	0.143409	1.35007	0.176995	0.999561	342.386	-0.213185	0.210007	-1.01514	0.310041	0.999174	281.939	-0.678372	0.397695	-1.70576	0.0880532	0.999882	68.5554	-1.16236	0.33502	-3.46951	0.0005214	0.0361469
GLYMA_03G017600	113.758	0.169027	0.192934	0.876088	0.380982	0.999561	154.35	-0.032906	0.173919	-0.189203	0.849934	0.999174	141.476	-0.499474	0.389979	-1.28077	0.200274	0.999882	60.4025	-0.905963	0.261435	-3.46535	0.000529544	0.0363122
GLYMA_06G164000	6.52783	2.16145	0.702974	3.07472	0.00210701	0.643157	9.04932	-1.49829	0.733571	-2.04246	0.0411054	0.999174	55.5281	0.715989	0.598416	1.19647	0.231512	0.999882	134.39	-0.755553	0.217977	-3.4662	0.000527866	0.0363122
GLYMA_09G198900	88.1401	0.0435528	0.182351	0.23884	0.811229	0.999561	115.701	0.238357	0.228031	1.04528	0.295891	0.999174	179.307	-0.0915181	0.309351	-0.295839	0.767353	0.999882	433.543	0.53882	0.155501	3.46506	0.000530121	0.0363122
GLYMA_10G295300	0.084194	0.800445	3.16075	0.253246	0.800078	NA	0.111464	-0.736307	3.16075	-0.232954	0.815797	0.999174	1.67326	0.394529	1.16982	0.337256	0.735924	0.999882	28.7002	2.09233	0.605544	3.45528	0.000549712	0.037383
GLYMA_11G124900	58.5282	-0.0907081	0.257828	-0.351816	0.724976	0.999561	95.513	-0.753327	0.308393	-2.44275	0.0145758	0.999174	89.5811	-0.0252253	0.375067	-0.0672555	0.946378	0.999882	60.9847	-1.13944	0.329883	-3.45406	0.000552224	0.037383
GLYMA_12G233400	7.52175	0.0144051	0.458256	0.0314347	0.974923	0.999561	16.556	-1.05491	0.605106	-1.74335	0.081273	0.999174	85.4747	0.316371	0.597204	0.529754	0.596283	0.999882	54.577	-1.32185	0.382698	-3.45403	0.000552275	0.037383
GLYMA_02G289400	71.3786	0.144061	0.217696	0.661756	0.508127	0.999561	72.9991	-0.160046	0.206538	-0.774897	0.438401	0.999174	78.6986	-0.00320324	0.290777	-0.0110161	0.991211	0.999882	48.8784	-1.06561	0.308778	-3.45105	0.0005584	0.0376493
GLYMA_05G224000	34.3203	-0.129551	0.25018	-0.517831	0.604576	0.999561	44.9315	0.0519879	0.264692	0.196409	0.84429	0.999174	70.6438	0.488237	0.357957	1.36396	0.172582	0.999882	297.086	0.500175	0.145123	3.44656	0.000567766	0.0379829
GLYMA_15G011900	13.4948	0.360115	0.361201	0.996994	0.318767	0.999561	27.2289	0.742538	0.478163	1.5529	0.120448	0.999174	51.85	0.394111	0.615252	0.640569	0.521803	0.999882	240.017	1.38133	0.400762	3.44675	0.000567368	0.0379829
GLYMA_01G004200	6.82039	-0.0707965	0.4962	-0.142677	0.886545	0.999561	10.0275	0.214127	0.549303	0.389816	0.696673	0.999174	46.0277	0.865842	0.584268	1.48193	0.13836	0.999882	350.839	0.869843	0.252537	3.44442	0.000572283	0.0379894
GLYMA_05G208700	68.7882	-0.358608	0.218333	-1.64248	0.10049	0.999561	126.037	-1.47931	0.492277	-3.00503	0.00265553	0.848203	74.8976	1.16807	1.03941	1.12378	0.261106	0.999882	52.9144	-1.6984	0.492979	-3.44518	0.000570679	0.0379894
GLYMA_19G204500	25.5108	-0.186038	0.273452	-0.680331	0.496295	0.999561	38.3267	-0.0644565	0.232713	-0.276978	0.781797	0.999174	56.3323	0.427007	0.413914	1.03163	0.302245	0.999882	110.181	0.870298	0.252819	3.44238	0.000576619	0.03813
GLYMA_01G173300	1273.46	-0.00213885	0.128106	-0.0166959	0.986679	0.999561	697.731	0.180083	0.160428	1.12251	0.261644	0.999174	588.225	-0.227186	0.363059	-0.625755	0.531476	0.999882	258.668	-0.825189	0.240237	-3.4349	0.000592773	0.0383941
GLYMA_02G127600	29.3941	0.116756	0.241346	0.48377	0.628549	0.999561	44.2969	0.0351646	0.284993	0.123388	0.9018	0.999174	64.637	-0.149422	0.235141	-0.635455	0.525132	0.999882	91.6358	-0.677038	0.197172	-3.43374	0.00059532	0.0383941
GLYMA_07G048900	25.5686	-0.404746	0.391026	-1.03509	0.300628	0.999561	80.582	1.46702	0.878941	1.66907	0.0951025	0.999174	73.9932	-0.00076119	0.59421	-0.00128101	0.998978	0.999887	146.815	1.79896	0.523412	3.43699	0.000588211	0.0383941
GLYMA_07G161900	9.73602	0.407218	0.410838	0.991191	0.321592	0.999561	15.1435	-1.0018	0.522675	-1.91667	0.0552793	0.999174	16.1007	0.220674	0.643483	0.342937	0.731646	0.999882	19.9331	-1.48052	0.430763	-3.43698	0.000588236	0.0383941
GLYMA_13G286700	115.616	-0.133562	0.142579	-0.936757	0.348883	0.999561	136.859	-0.106311	0.203523	-0.522355	0.601423	0.999174	135.701	0.0948579	0.246806	0.384341	0.700725	0.999882	319.941	0.515967	0.150263	3.43377	0.000595246	0.0383941
GLYMA_17G071200	485.949	0.0273868	0.167799	0.163212	0.870351	0.999561	720.362	-0.256482	0.264452	-0.969862	0.332115	0.999174	672.922	0.0198412	0.337768	0.0587421	0.953157	0.999882	410.26	-0.631285	0.18387	-3.43332	0.000596244	0.0383941
GLYMA_17G153900	38.766	0.0986495	0.219809	0.448796	0.653579	0.999561	21.8326	0.1218	0.356664	0.3415	0.732727	0.999174	41.1168	-0.0552109	0.288663	-0.191264	0.848318	0.999882	24.6848	-1.06302	0.309268	-3.43722	0.000587711	0.0383941
GLYMA_18G229100	56.8729	0.822249	0.363851	2.25985	0.0238305	0.999561	129.239	-0.573808	0.299107	-1.9184	0.0550602	0.999174	281.988	-0.200541	0.395329	-0.507276	0.611961	0.999882	103.225	-1.37269	0.400529	-3.42719	0.000609858	0.0391242
GLYMA_15G089000	19.4761	-0.540069	0.478403	-1.1289	0.25894	0.999561	6.7929	-0.782414	0.880317	-0.888787	0.374118	0.999174	23.0972	1.67545	0.780846	2.14568	0.0318983	0.999882	162.882	-2.3594	0.689127	-3.42375	0.000617628	0.0394132
GLYMA_16G175400	135.205	-0.330784	0.192192	-1.72111	0.085231	0.999561	86.4177	0.466921	0.310219	1.50513	0.13229	0.999174	90.7012	-0.636081	0.240411	-2.64581	0.0081495	0.999882	74.3895	1.58945	0.464404	3.42256	0.000620355	0.0394132
GLYMA_17G259500	153.133	-0.339837	0.295441	-1.15027	0.250034	0.999561	316.277	-1.50197	0.821723	-1.82783	0.0675753	0.999174	195.267	1.8165	1.84452	0.984812	0.324716	0.999882	48.6391	-3.42367	1.00044	-3.42217	0.00062124	0.0394132
GLYMA_13G253800	290.862	0.0660111	0.134349	0.491342	0.623185	0.999561	422.449	0.0429381	0.13834	0.310381	0.756272	0.999174	402.494	-0.197265	0.258685	-0.762568	0.445721	0.999882	220.328	-0.591916	0.173022	-3.42104	0.000623827	0.0394318
GLYMA_05G234600	4.29512	-0.832481	0.705373	-1.1802	0.237921	0.999561	16.9629	1.50465	0.681334	2.20839	0.0272172	0.999174	17.2343	-0.321754	0.829864	-0.387719	0.698224	0.999882	59.6054	1.86271	0.544655	3.41999	0.000626244	0.0394396
GLYMA_09G188800	0.0915189	-0.353697	3.16075	-0.111903	0.9109	NA	24.1934	-0.900341	2.05645	-0.437812	0.661522	0.999174	7.89276	4.17738	2.37135	1.7616	NA	NA	21.8122	-5.54998	1.62352	-3.41849	0.000629689	0.0395119
GLYMA_13G100600	15.986	0.826462	0.37283	2.21673	0.0266417	0.999561	25.3324	-0.2595	0.32503	-0.798388	0.424645	0.999174	42.1802	0.250566	0.402662	0.622275	0.533761	0.999882	43.4677	-1.14764	0.335925	-3.41635	0.000634674	0.0395361
GLYMA_15G209000	323.75	0.00691774	0.167916	0.0411975	0.967138	0.999561	523.716	-0.155434	0.257155	-0.604438	0.545552	0.999174	498.762	0.21863	0.315623	0.692693	0.488502	0.999882	319.683	-0.654266	0.191489	-3.41673	0.000633771	0.0395361
GLYMA_04G060000	296.983	0.0523518	0.14814	0.353394	0.723793	0.999561	388.188	0.0989245	0.135644	0.729296	0.465821	0.999174	442.651	-0.189603	0.255164	-0.743062	0.457444	0.999882	258.283	-0.492057	0.144108	-3.4145	0.000638984	0.0396608
GLYMA_08G272000	3.70169	0.566965	0.682374	0.830871	0.406046	0.999561	6.5152	-0.741616	0.694861	-1.06729	0.285842	0.999174	7.64201	-0.00912085	0.560408	-0.0162754	0.987015	0.999882	40.1144	0.900949	0.263945	3.4134	0.000641583	0.0396789
GLYMA_07G261400	152.408	0.00320283	0.152399	0.0210161	0.983233	0.999561	141.182	-0.267049	0.225479	-1.18436	0.236271	0.999174	165.245	-0.097547	0.533232	-0.182935	0.854849	0.999882	210.987	-0.591135	0.173361	-3.40985	0.00064998	0.0397691
GLYMA_09G270900	1.8633	-0.101666	1.01553	-0.100111	0.920256	NA	6.3614	1.13011	0.634217	1.78189	0.0747669	0.999174	11.0393	0.967823	0.730588	1.32472	0.185265	0.999882	92.3607	0.965217	0.283017	3.41046	0.000648532	0.0397691
GLYMA_13G302500	3.79367	0.232546	0.618387	0.376052	0.706879	0.999561	3.82821	-0.0983527	0.753515	-0.130525	0.896151	0.999174	9.26304	1.05967	0.62818	1.68689	0.0916252	0.999882	47.8533	1.25376	0.367572	3.41093	0.000647406	0.0397691
GLYMA_09G280100	11.9617	-0.446299	0.393225	-1.13497	0.256388	0.999561	15.7854	-0.0965828	0.342135	-0.282295	0.777718	0.999174	17.6355	0.0485148	0.369431	0.131323	0.89552	0.999882	29.0207	-0.841431	0.246869	-3.40841	0.000653415	0.0398375
GLYMA_17G091400	11.3475	0.00921375	0.389141	0.0236772	0.98111	0.999561	24.844	0.273602	0.323676	0.845296	0.397946	0.999174	32.4054	0.025749	0.362611	0.07101	0.94339	0.999882	35.5229	-0.834657	0.244976	-3.40709	0.000656586	0.0398893
GLYMA_02G108300	17.7568	-0.422417	0.326548	-1.29358	0.19581	0.999561	20.4094	-0.37019	0.48564	-0.762273	0.445897	0.999174	28.0813	0.0508266	0.621111	0.0818317	0.934781	0.999882	140.824	0.975449	0.286558	3.40402	0.000664021	0.040199
GLYMA_16G073100	67.3743	0.188118	0.186942	1.00629	0.314276	0.999561	77.6767	-0.34816	0.197986	-1.75851	0.0786609	0.999174	100.964	-0.170797	0.282415	-0.604774	0.545329	0.999882	64.7173	-0.78324	0.230189	-3.4026	0.000667478	0.0402665
GLYMA_03G179300	9.01698	0.310101	0.50193	0.617818	0.536695	0.999561	11.88	0.980487	0.413622	2.37049	0.0177644	0.999174	19.2824	-0.141708	0.373742	-0.37916	0.704569	0.999882	43.5022	0.840306	0.247161	3.39983	0.000674275	0.0405074
GLYMA_04G060700	33.9607	-0.0971345	0.256361	-0.378898	0.704764	0.999561	47.2088	-0.128926	0.226916	-0.568167	0.569922	0.999174	60.5928	0.219499	0.274183	0.800556	0.423389	0.999882	186.923	0.532157	0.15656	3.39906	0.000676183	0.0405074
GLYMA_08G046000	21.7454	-0.288498	0.287557	-1.00327	0.31573	0.999561	25.875	0.537377	0.262751	2.04519	0.0408358	0.999174	36.0328	0.229269	0.307685	0.745142	0.456186	0.999882	70.2625	0.825353	0.242908	3.39779	0.000679316	0.040513
GLYMA_08G254500	82.7804	-0.022655	0.162732	-0.139216	0.889279	0.999561	97.2099	0.139001	0.167879	0.82798	0.407682	0.999174	96.1872	0.0897478	0.226638	0.395996	0.692108	0.999882	199.308	0.701577	0.206521	3.39712	0.00068099	0.040513
GLYMA_12G167500	34.7149	-0.176198	0.228214	-0.772073	0.440071	0.999561	39.5873	0.221947	0.20833	1.06536	0.286713	0.999174	43.8363	-0.329332	0.329423	-0.999724	0.317444	0.999882	79.899	0.618722	0.182198	3.39588	0.000684083	0.0405567
GLYMA_17G123800	3.12172	0.224829	0.869373	0.258611	0.795935	0.999561	1.8616	-1.93011	1.03908	-1.85752	0.0632369	0.999174	4.22287	1.55951	0.832023	1.87436	0.0608802	0.999882	49.9969	0.881613	0.259958	3.39137	0.000695443	0.0410885
GLYMA_06G276900	3.72488	-1.34065	0.795925	-1.68439	0.0921068	0.999561	3.63592	1.52919	0.918935	1.66409	0.0960947	0.999174	4.45102	0.571179	0.637315	0.896228	0.370131	0.999882	28.2704	1.05597	0.311551	3.38941	0.000700434	0.0411588
GLYMA_15G118700	74.5874	0.127638	0.206916	0.616859	0.537328	0.999561	150.519	-0.0875768	0.156812	-0.558482	0.576515	0.999174	179.658	-0.565698	0.368113	-1.53675	0.124354	0.999882	57.8719	-1.10947	0.327373	-3.38902	0.000701421	0.0411588
GLYMA_08G244700	33.8241	-0.0988168	0.291853	-0.338585	0.734923	0.999561	61.7638	1.00034	0.477539	2.09478	0.0361908	0.999174	112.082	-0.201025	0.421903	-0.476472	0.633738	0.999882	173.249	0.606792	0.17913	3.38743	0.000705503	0.0412575
GLYMA_18G254100	1.49486	0.0531308	1.09191	0.0486587	0.961191	NA	3.81828	1.05219	0.78	1.34896	0.177348	0.999174	8.17723	0.945044	0.873217	1.08226	0.279139	0.999882	65.3673	1.18632	0.350406	3.38557	0.000710308	0.0413977
GLYMA_02G266700	9.89653	-0.443529	0.535925	-0.827594	0.4079	0.999561	7.0614	-0.583665	0.655467	-0.890458	0.37322	0.999174	5.85087	1.26055	1.05936	1.18992	0.234079	0.999882	16.8971	-1.95755	0.578812	-3.38201	0.000719585	0.0417967
GLYMA_01G205400	177.045	-0.125322	0.230516	-0.543658	0.586677	0.999561	301.781	-0.355582	0.345642	-1.02876	0.303593	0.999174	274.36	0.301544	0.388425	0.776325	0.437557	0.999882	211.222	-0.68379	0.202401	-3.3784	0.000729099	0.0422067
GLYMA_05G216400	79.5345	-0.148431	0.182408	-0.813729	0.4158	0.999561	76.3338	-1.40383	0.507423	-2.76659	0.00566468	0.999174	64.7714	1.07304	1.0189	1.05313	0.292282	0.999882	55.405	-1.43357	0.425232	-3.37126	0.000748239	0.0428816
GLYMA_08G024900	126.102	0.0660531	0.18241	0.362113	0.717267	0.999561	182.978	-0.516852	0.283089	-1.82576	0.0678862	0.999174	194.223	0.198554	0.295224	0.672553	0.501232	0.999882	147.869	-0.790521	0.234485	-3.37131	0.000748124	0.0428816
GLYMA_11G051800	1.22705	2.49059	1.25937	1.97765	0.0479686	NA	1.4518	0.877239	1.1011	0.796693	0.425629	0.999174	2.64899	-0.0787834	0.760816	-0.103551	0.917526	0.999882	34.6882	2.16585	0.642351	3.37175	0.00074692	0.0428816
GLYMA_19G046800	16635.1	-0.026395	0.228085	-0.115724	0.907871	0.999561	26735.8	-0.249942	0.20256	-1.23392	0.217234	0.999174	22869.3	-0.2218	0.480968	-0.461154	0.644688	0.999882	10566.2	-1.14983	0.341769	-3.36435	0.000767253	0.0438252
GLYMA_14G141800	37.3645	0.132892	0.265444	0.500641	0.616624	0.999561	47.1174	-0.370565	0.221961	-1.6695	0.0950178	0.999174	59.6783	-0.128807	0.284862	-0.452173	0.651145	0.999882	54.5189	-1.03047	0.306566	-3.36133	0.000775668	0.0441591
GLYMA_07G014500	3217.2	-0.0864103	0.461022	-0.187432	0.851322	0.999561	294.424	-0.979807	0.434125	-2.25697	0.0240101	0.999174	1005.76	-0.00682233	0.639541	-0.0106676	0.991489	0.999882	10686.6	-1.19468	0.356081	-3.35508	0.000793422	0.0448727
GLYMA_12G190100	105.924	0.0697676	0.215376	0.323933	0.745988	0.999561	191.245	-0.0460702	0.137722	-0.334515	0.737991	0.999174	187.627	-0.336136	0.196894	-1.70719	0.0877873	0.999882	403.48	0.510119	0.15204	3.35517	0.000793154	0.0448727
GLYMA_02G238800	14.0548	-0.16485	0.347195	-0.474806	0.634926	0.999561	18.0296	0.113856	0.335715	0.339147	0.734499	0.999174	24.2987	-0.135782	0.318496	-0.426321	0.669874	0.999882	62.4659	1.09301	0.326356	3.34915	0.000810604	0.045249
GLYMA_10G165600	32.4421	0.200762	0.244714	0.820395	0.411991	0.999561	25.4957	-0.900431	0.367725	-2.44865	0.0143392	0.999174	32.6054	0.438636	0.407103	1.07746	0.281276	0.999882	41.6701	-1.1261	0.336223	-3.34926	0.000810273	0.045249
GLYMA_15G080200	388.592	-0.0210125	0.127556	-0.164732	0.869155	0.999561	388.947	-0.28231	0.247335	-1.14141	0.2537	0.999174	362.245	0.0180279	0.416905	0.0432423	0.965508	0.999882	221.692	-0.89667	0.267668	-3.34994	0.000808304	0.045249
GLYMA_18G235600	28.7577	-0.127191	0.27584	-0.461102	0.644725	0.999561	54.6232	0.272473	0.326963	0.833347	0.404649	0.999174	69.9331	0.121473	0.326451	0.372102	0.709817	0.999882	111.075	0.542616	0.161905	3.35145	0.000803892	0.045249
GLYMA_12G178800	72.5396	-0.0739841	0.203896	-0.362852	0.716716	0.999561	73.7905	0.311349	0.203767	1.52796	0.126521	0.999174	92.6505	-0.203796	0.379221	-0.537406	0.590987	0.999882	62.2471	-0.85667	0.255945	-3.34709	0.000816659	0.0454395
GLYMA_05G001100	476.357	0.0433955	0.170986	0.253796	0.799653	0.999561	741.879	-0.336287	0.29948	-1.1229	0.261478	0.999174	628.539	0.194321	0.38563	0.503904	0.614329	0.999882	386.446	-0.681775	0.20387	-3.34416	0.000825327	0.045462
GLYMA_06G136900	17.5735	0.480987	0.348116	1.38169	0.167068	0.999561	20.8578	0.233938	0.326525	0.716446	0.473716	0.999174	26.2825	-0.226874	0.328455	-0.69073	0.489735	0.999882	52.2026	0.814997	0.243764	3.34338	0.000827639	0.045462
GLYMA_15G067000	70.5618	-0.0600037	0.210198	-0.285462	0.77529	0.999561	116.038	-0.27692	0.246065	-1.1254	0.260421	0.999174	135.693	-0.113604	0.254027	-0.447211	0.654722	0.999882	94.2716	-0.722514	0.216071	-3.34388	0.000826166	0.045462
GLYMA_18G114900	4551.62	0.178376	0.159007	1.12181	0.261943	0.999561	5932.9	-0.0319977	0.153761	-0.2081	0.835151	0.999174	5991.24	-0.474002	0.367374	-1.29024	0.196966	0.999882	2258.22	-1.00851	0.301622	-3.34361	0.000826955	0.045462
GLYMA_17G037700	998.829	0.140373	0.131243	1.06956	0.284816	0.999561	1154.15	-0.00306858	0.135427	-0.0226586	0.981923	0.999533	1236.71	-0.366333	0.28141	-1.30178	0.192993	0.999882	577.147	-0.79035	0.236608	-3.34034	0.000836771	0.0458172
GLYMA_06G055900	161.552	0.0483019	0.157688	0.306314	0.759366	0.999561	200.354	-0.0399681	0.133243	-0.299964	0.764204	0.999174	275.599	-0.0599277	0.244597	-0.245005	0.806452	0.999882	218.239	-0.495143	0.148411	-3.33629	0.000849051	0.046342
GLYMA_08G285500	44.7624	0.0881821	0.203311	0.43373	0.664484	0.999561	64.1394	-0.14299	0.245417	-0.582641	0.560135	0.999174	70.623	-0.104805	0.271662	-0.385792	0.699651	0.999882	45.5083	-0.860626	0.258492	-3.32942	0.000870282	0.0471938
GLYMA_10G207200	5.3076	-0.00953152	0.552646	-0.017247	0.98624	0.999561	6.85069	-1.53484	0.660556	-2.32355	0.0201496	0.999174	6.04283	1.05934	0.805716	1.31478	0.188585	0.999882	23.4095	-0.960681	0.288616	-3.32858	0.000872891	0.0471938
GLYMA_13G323400	13.4272	-0.326857	0.400793	-0.815526	0.414771	0.999561	8.52491	0.0684929	0.465286	0.147206	0.88297	0.999174	12.8156	0.023332	0.563591	0.0413987	0.966978	0.999882	74.2014	0.971062	0.29169	3.32908	0.000871325	0.0471938
GLYMA_01G180400	0.291225	0.863061	2.2605	0.381801	0.702609	NA	1.28745	-1.32765	1.15554	-1.14895	0.250579	0.999174	2.90434	1.47381	0.904141	1.63006	0.103089	0.999882	27.2057	-1.47014	0.442273	-3.32406	0.000887166	0.0473216
GLYMA_02G126800	4.99993	-0.83851	0.613353	-1.36709	0.171596	0.999561	7.00779	-0.214274	0.581189	-0.368682	0.712365	0.999174	15.4248	0.31257	0.388729	0.804082	0.42135	0.999882	27.159	0.927169	0.278949	3.32379	0.000888028	0.0473216
GLYMA_07G044400	14.5225	0.197683	0.377586	0.523546	0.600595	0.999561	16.8551	-0.614922	0.490574	-1.25348	0.210032	0.999174	14.0212	0.642688	0.631648	1.01748	0.308926	0.999882	24.1614	-0.964646	0.290252	-3.32348	0.000889017	0.0473216
GLYMA_17G166600	0.612762	0.162138	1.94319	0.0834388	0.933503	NA	2.58204	0.139711	0.858737	0.162693	0.87076	0.999174	4.13608	0.891955	0.861372	1.0355	0.300433	0.999882	47.7771	1.58837	0.477659	3.32532	0.000883163	0.0473216
GLYMA_20G166400	312.958	0.14486	0.140704	1.02954	0.303226	0.999561	332.491	-0.403343	0.225822	-1.78611	0.0740807	0.999174	430.21	-0.340007	0.272296	-1.24867	0.211787	0.999882	197.526	-1.1994	0.360769	-3.32456	0.000885568	0.0473216
GLYMA_09G095400	100.49	0.00461133	0.164364	0.0280557	0.977618	0.999561	107.064	-0.125432	0.216111	-0.580405	0.561641	0.999174	104.63	0.0314565	0.290503	0.108283	0.913771	0.999882	61.7596	-0.769354	0.231722	-3.32016	0.000899667	0.0477407
GLYMA_03G236600	2.05768	-0.251041	0.892934	-0.281142	0.778602	NA	3.14427	-0.678677	0.69517	-0.976274	0.328929	0.999174	8.63861	0.948268	0.488372	1.94169	0.0521744	0.999882	32.7721	0.846118	0.255253	3.31483	0.000917004	0.0483621
GLYMA_06G187400	21.3384	-0.101209	0.366182	-0.276389	0.782249	0.999561	28.2356	0.640382	0.372161	1.72071	0.0853032	0.999174	58.465	0.139024	0.389508	0.356921	0.721151	0.999882	174.972	0.646704	0.19508	3.31508	0.000916183	0.0483621
GLYMA_18G049200	242.455	0.142469	0.15921	0.894853	0.370866	0.999561	288.845	-0.176817	0.285403	-0.619536	0.535563	0.999174	277.626	0.252002	0.334245	0.753945	0.450882	0.999882	178.06	-0.675488	0.203952	-3.312	0.000926324	0.0487043
GLYMA_04G003300	4.63884	1.0639	0.618003	1.72152	0.085157	0.999561	3.43625	0.0768868	0.815231	0.094313	0.924861	0.999174	6.17892	-0.605678	1.07043	-0.565826	0.571512	0.999882	28.0521	1.53952	0.464981	3.31093	0.000929874	0.0487419
GLYMA_04G167400	175.102	0.180317	0.152328	1.18374	0.236518	0.999561	196.931	0.0912405	0.178931	0.50992	0.610107	0.999174	229.763	-0.653534	0.297906	-2.19376	0.0282524	0.999882	111.927	-1.14828	0.34706	-3.30858	0.000937705	0.0488095
GLYMA_06G166700	14.5673	0.148898	0.360281	0.413284	0.679398	0.999561	18.6571	0.211601	0.314372	0.673093	0.500888	0.999174	25.5831	0.00158303	0.39565	0.00400107	0.996808	0.999882	47.5976	0.821623	0.248375	3.30799	0.000939682	0.0488095
GLYMA_11G199400	42.8422	0.213612	0.214207	0.997226	0.318655	0.999561	102.198	0.123207	0.227812	0.540827	0.588627	0.999174	121.428	-0.0962204	0.240888	-0.39944	0.689569	0.999882	135.705	0.582717	0.176068	3.30962	0.000934227	0.0488095
GLYMA_13G056100	64.0618	0.0341565	0.202489	0.168683	0.866046	0.999561	62.0509	0.639392	0.331532	1.9286	0.0537806	0.999174	63.5203	-0.120028	0.291786	-0.411356	0.680811	0.999882	79.8236	0.909001	0.274949	3.30607	0.000946143	0.0489374
GLYMA_15G149200	5.95282	0.00300605	0.540519	0.00556142	0.995563	0.999561	11.6675	-1.35428	0.508873	-2.66133	0.00778327	0.999174	10.3455	1.17819	0.628216	1.87545	0.0607305	0.999882	17.0271	-1.34256	0.40615	-3.30557	0.000947837	0.0489374
GLYMA_01G238800	11.0269	-0.587134	0.525789	-1.11667	0.264134	0.999561	36.6387	0.0120616	0.331277	0.0364095	0.970956	0.999533	29.5963	-0.714152	0.423477	-1.6864	0.0917189	0.999882	102.502	1.62763	0.492659	3.30376	0.000953982	0.0489606
GLYMA_13G253300	2.09605	-0.655043	1.06954	-0.612453	0.540238	NA	4.60337	-0.192815	0.685585	-0.281241	0.778526	0.999174	6.29835	-0.41987	0.836903	-0.501695	0.615882	0.999882	115.327	0.925187	0.280007	3.30416	0.00095263	0.0489606
GLYMA_16G145100	5.13038	-1.02175	0.61239	-1.66846	0.0952235	0.999561	11.5585	1.15755	0.446423	2.59293	0.00951608	0.999174	14.6055	-0.561677	0.429805	-1.30682	0.191274	0.999882	22.3631	2.02123	0.612447	3.30026	0.000965965	0.0494281
GLYMA_18G049400	90.7165	-0.141296	0.230612	-0.612703	0.540073	0.999561	88.3549	-0.638606	0.285866	-2.23393	0.0254876	0.999174	103.794	0.459479	0.316118	1.45351	0.146083	0.999882	133.563	-0.71746	0.217531	-3.2982	0.000973062	0.0496435
GLYMA_05G167300	12.815	0.557266	0.386003	1.44368	0.148829	0.999561	21.979	0.495023	0.354503	1.39639	0.162597	0.999174	25.0421	0.147294	0.382366	0.385216	0.700077	0.999882	63.2077	0.891525	0.270627	3.29429	0.000986696	0.0501901
GLYMA_16G040300	9.47941	-0.315554	0.471906	-0.66868	0.503699	0.999561	10.8846	-0.0960729	0.411196	-0.233642	0.815263	0.999174	15.7497	0.179643	0.470621	0.381714	0.702674	0.999882	133.935	0.968785	0.294315	3.29166	0.000995976	0.0505128
GLYMA_06G153400	350.246	0.0521573	0.122811	0.424697	0.671058	0.999561	610.655	-0.00176917	0.132675	-0.0133346	0.989361	0.999533	501.064	-0.2406	0.375044	-0.641524	0.521182	0.999882	135.911	-0.777486	0.236345	-3.28962	0.00100322	0.0507305
GLYMA_09G286200	136.799	0.231783	0.193138	1.20009	0.230103	0.999561	185.871	0.0314409	0.179099	0.17555	0.860647	0.999174	208.943	-0.523659	0.294538	-1.7779	0.0754205	0.999882	99.0533	-0.940808	0.286247	-3.2867	0.00101368	0.0509594
GLYMA_10G022400	0.410912	0.326616	2.11877	0.154154	0.877489	NA	0.772102	1.40897	1.52766	0.922305	0.35637	0.999174	1.37066	-1.99226	1.28676	-1.54828	0.121554	0.999882	27.5064	1.30071	0.395901	3.28545	0.0010182	0.0509594
GLYMA_10G278600	100.478	0.152052	0.197218	0.770982	0.440717	0.999561	139.416	-0.105337	0.184032	-0.572384	0.567062	0.999174	186.914	-0.503549	0.266189	-1.8917	0.0585316	0.999882	107.847	-0.604384	0.183904	-3.28641	0.00101472	0.0509594
GLYMA_13G286500	26.2027	0.41973	0.301364	1.39277	0.16369	0.999561	32.3584	-0.157037	0.354358	-0.443161	0.657649	0.999174	41.4309	-0.257327	0.523283	-0.491755	0.622893	0.999882	26.1863	-1.33393	0.406061	-3.28506	0.0010196	0.0509594
GLYMA_03G161600	9.58037	-0.333991	0.430864	-0.775166	0.438241	0.999561	10.142	-0.412647	0.445889	-0.925449	0.354733	0.999174	19.046	0.909303	0.359543	2.52905	0.011437	0.999882	96.4646	0.673706	0.205274	3.28199	0.00103079	0.0511353
GLYMA_04G238600	37.1845	-0.392862	0.214153	-1.83449	0.0665817	0.999561	33.817	-0.161674	0.307469	-0.525821	0.599013	0.999174	28.2833	-0.144603	0.333727	-0.433296	0.6648	0.999882	20.5693	1.24747	0.380135	3.28164	0.00103205	0.0511353
GLYMA_10G089500	1884.15	0.289368	0.185996	1.55578	0.119761	0.999561	1986.29	-0.165178	0.180233	-0.916469	0.359421	0.999174	2298.14	-0.539202	0.364775	-1.47818	0.13936	0.999882	865.145	-1.31933	0.401954	-3.28229	0.00102966	0.0511353
GLYMA_13G329700	39.7297	-0.433626	0.263818	-1.64366	0.100247	0.999561	42.8755	-0.231819	0.286273	-0.809781	0.418066	0.999174	36.7214	-0.206856	0.332195	-0.622696	0.533484	0.999882	48.5497	1.1087	0.338301	3.27725	0.00104825	0.0516406
GLYMA_15G180000	59.2452	-0.930151	0.775476	-1.19946	0.23035	0.999561	121.341	-0.433119	0.389936	-1.11074	0.266678	0.999174	200.256	-0.0891976	0.436087	-0.204541	0.837931	0.999882	261.604	-0.933184	0.284724	-3.2775	0.00104731	0.0516406
GLYMA_18G269200	8.92083	0.132009	0.440764	0.299501	0.764558	0.999561	11.8129	0.0492185	0.376958	0.130568	0.896117	0.999174	16.9609	1.41439	0.357338	3.95813	7.55e-05	0.302379	61.7645	0.696625	0.212692	3.27528	0.00105558	0.0518533
GLYMA_09G168700	6.26601	-0.370414	0.601812	-0.615497	0.538226	0.999561	5.31644	-0.373995	0.659867	-0.566774	0.570868	0.999174	4.74192	0.676484	0.778844	0.868574	0.38508	0.999882	24.7079	1.68465	0.514561	3.27396	0.00106053	0.0519479
GLYMA_13G208500	14.4354	-0.139483	0.341977	-0.407873	0.683367	0.999561	18.7459	0.500373	0.297353	1.68276	0.0924222	0.999174	21.0174	0.172132	0.364729	0.471946	0.636965	0.999882	46.5775	0.750063	0.229402	3.26965	0.00107681	0.0525956
GLYMA_04G059000	54.7483	-0.146177	0.188782	-0.774317	0.438743	0.999561	64.2177	-0.28002	0.214181	-1.3074	0.191077	0.999174	89.9859	-0.218027	0.235428	-0.926087	0.354401	0.999882	142.514	0.557411	0.170725	3.26497	0.00109475	0.0532804
GLYMA_14G017600	38.4261	-0.287386	0.211859	-1.35649	0.174942	0.999561	64.9454	-0.204267	0.223613	-0.913484	0.360988	0.999174	66.5629	-0.0292063	0.311644	-0.0937167	0.925334	0.999882	31.862	-0.836398	0.256282	-3.26358	0.00110013	0.0532804
GLYMA_19G094100	0.466412	1.658	2.28414	0.725873	0.467916	NA	3.56019	1.15173	1.05112	1.09572	0.273202	0.999174	9.03353	0.5674	0.623491	0.910037	0.362803	0.999882	81.5287	1.3469	0.412626	3.26422	0.00109764	0.0532804
GLYMA_12G091900	59.5732	0.235161	0.211012	1.11444	0.265089	0.999561	97.118	-0.228419	0.211076	-1.08216	0.27918	0.999174	101.939	-0.139242	0.211584	-0.658094	0.510478	0.999882	63.4316	-0.72988	0.223792	-3.26142	0.00110855	0.0535373
GLYMA_04G066400	33.5574	-0.114665	0.293104	-0.391211	0.695641	0.999561	40.8668	-0.210493	0.251199	-0.837951	0.402058	0.999174	50.2619	0.644125	0.30953	2.08098	0.0374361	0.999882	144.299	0.741316	0.227371	3.26038	0.00111263	0.0535838
GLYMA_02G156800	282.126	-0.104692	0.62659	-0.167083	0.867305	0.999561	19.039	0.717826	0.461952	1.5539	0.120209	0.999174	119.822	-0.141563	0.605382	-0.233841	0.815108	0.999882	826.366	-1.50886	0.463588	-3.25474	0.00113495	0.0543858
GLYMA_03G190200	27.3576	0.360608	0.287232	1.25546	0.209312	0.999561	18.3934	-0.517969	0.516826	-1.00221	0.316241	0.999174	14.7665	0.372471	0.603023	0.617673	0.536791	0.999882	34.857	-1.03513	0.31818	-3.25328	0.00114079	0.0543858
GLYMA_07G048300	15.1015	-0.730672	0.365599	-1.99856	0.0456559	0.999561	22.1534	0.847306	0.351708	2.40912	0.0159912	0.999174	29.3496	0.0804527	0.420842	0.191171	0.848392	0.999882	101.364	0.602882	0.185379	3.25217	0.00114528	0.0543858
GLYMA_13G244400	7.22609	-0.296981	0.555903	-0.534232	0.593181	0.999561	6.09505	-0.119164	0.517512	-0.230264	0.817887	0.999174	9.87172	-0.0784463	0.534267	-0.14683	0.883266	0.999882	26.6259	0.850892	0.261564	3.2531	0.00114155	0.0543858
GLYMA_13G315400	3.4993	-0.990434	0.855286	-1.15801	0.246858	0.999561	5.18758	-2.78746	1.07	-2.60511	NA	NA	5.4019	1.74582	1.84047	0.948572	0.342838	0.999882	36.6754	-1.11815	0.343894	-3.25143	0.00114826	0.0543858
GLYMA_20G118700	12.3675	0.177642	0.385383	0.460949	0.644835	0.999561	11.9634	-0.568226	0.390647	-1.45458	0.145787	0.999174	28.8591	0.465774	0.470772	0.989383	0.322476	0.999882	51.3492	-0.752351	0.23135	-3.25201	0.00114594	0.0543858
GLYMA_08G137000	79.3238	-0.465466	0.194046	-2.39875	0.0164513	0.999561	115.229	-0.168024	0.219935	-0.76397	0.444885	0.999174	135.048	-0.046434	0.465281	-0.0997978	0.920505	0.999882	107.018	-1.05225	0.323858	-3.2491	0.0011577	0.0546821
GLYMA_03G044300	118.481	-0.122195	0.171097	-0.714188	0.475111	0.999561	79.6832	-0.089094	0.208968	-0.426352	0.669851	0.999174	56.842	-0.367122	0.559621	-0.656019	0.511812	0.999882	25.495	-0.979263	0.302127	-3.24123	0.00119015	0.055604
GLYMA_06G042100	13.5955	-0.554812	0.343263	-1.61629	0.106032	0.999561	15.4728	-0.394949	0.390474	-1.01146	0.311796	0.999174	20.6092	0.671285	0.494746	1.35683	0.174836	0.999882	72.1443	1.59508	0.491857	3.24297	0.00118289	0.055604
GLYMA_06G116500	11.5886	0.0178562	0.398015	0.044863	0.964217	0.999561	17.116	-0.0558542	0.364103	-0.153402	0.878081	0.999174	19.422	0.6548	0.51968	1.26001	0.207667	0.999882	88.2083	0.732294	0.225921	3.24137	0.00118957	0.055604
GLYMA_08G139100	182.016	0.197984	0.161942	1.22256	0.221495	0.999561	148.411	-0.0800807	0.14508	-0.551976	0.580965	0.999174	202.283	-0.0572602	0.262216	-0.218371	0.82714	0.999882	160.468	-0.742832	0.229093	-3.24249	0.00118489	0.055604
GLYMA_10G291000	33.2399	0.433015	0.304692	1.42115	0.155272	0.999561	50.5757	0.755013	0.823644	0.916674	0.359313	0.999174	185.389	-0.507047	0.597938	-0.847993	0.396442	0.999882	62.6381	-1.27708	0.394181	-3.23983	0.00119601	0.0557262
GLYMA_19G172700	30.5415	0.0827107	0.304745	0.271409	0.786076	0.999561	45.0994	0.0812138	0.309031	0.262802	0.792703	0.999174	64.0528	0.0895891	0.306353	0.292437	0.769952	0.999882	186.843	0.626094	0.193301	3.23896	0.00119967	0.0557457
GLYMA_01G168400	9.3606	-0.0639425	0.425544	-0.150261	0.880559	0.999561	19.196	-1.44402	0.483646	-2.98569	0.00282937	0.872569	11.6664	0.0816972	0.550489	0.148408	0.88202	0.999882	19.6149	-1.3021	0.402315	-3.23653	0.00120993	0.055859
GLYMA_10G156500	2.77463	0.341784	0.860104	0.397375	0.691091	NA	8.69274	0.0174991	0.465039	0.0376294	0.969983	0.999533	20.354	-0.263492	0.50406	-0.52274	0.601155	0.999882	27.4549	1.39844	0.432069	3.23662	0.00120954	0.055859
GLYMA_17G154200	212.843	0.583737	0.29668	1.96756	0.0491183	0.999561	302.537	0.334742	0.309524	1.08147	0.279488	0.999174	416.258	-0.840493	0.373252	-2.25181	0.0243342	0.999882	156.623	-0.965346	0.298378	-3.23531	0.0012151	0.055859
GLYMA_18G022700	5.37172	-0.112073	0.55452	-0.202108	0.839832	0.999561	10.4851	-0.0806186	0.38164	-0.211242	0.832698	0.999174	19.4239	0.578498	0.552703	1.04667	0.295251	0.999882	94.6363	0.822298	0.254163	3.23532	0.00121508	0.055859
GLYMA_09G025600	50.3703	0.0264717	0.208136	0.127185	0.898794	0.999561	42.3377	-0.117197	0.253502	-0.462312	0.643857	0.999174	46.3136	-0.215557	0.226606	-0.951243	0.341481	0.999882	25.6339	-0.909607	0.281252	-3.23413	0.00122012	0.0559401
GLYMA_02G211600	5.81241	-0.305906	0.546064	-0.560202	0.575342	0.999561	11.0726	0.207155	0.572461	0.361868	0.717451	0.999174	6.41497	-0.205824	0.683095	-0.301311	0.763177	0.999882	92.5644	1.34708	0.416936	3.2309	0.00123403	0.0559805
GLYMA_06G134200	8.86738	-0.166392	0.467215	-0.356136	0.721739	0.999561	10.2631	-0.267695	0.406659	-0.658278	0.51036	0.999174	16.0753	0.292211	0.350106	0.834634	0.403924	0.999882	37.9586	0.843468	0.261027	3.23135	0.00123207	0.0559805
GLYMA_08G235900	0.965244	1.43358	1.27185	1.12716	0.259676	NA	2.14881	0.408801	1.08801	0.375733	0.707116	0.999174	9.52605	0.329862	0.822668	0.400967	0.688445	0.999882	49.3313	1.46746	0.453883	3.23313	0.00122443	0.0559805
GLYMA_17G134200	124.836	-0.0295225	0.17303	-0.170621	0.864522	0.999561	201.647	0.0975993	0.182803	0.533904	0.593408	0.999174	257.05	-0.344692	0.252381	-1.36576	0.172015	0.999882	59.7602	-1.11096	0.34384	-3.23105	0.00123336	0.0559805
GLYMA_02G271400	188.787	-0.163333	0.144953	-1.1268	0.259827	0.999561	268.539	-0.0139277	0.153404	-0.090791	0.927659	0.999174	265.694	-0.295993	0.217634	-1.36005	0.173815	0.999882	112.644	-0.890747	0.275895	-3.22857	0.00124409	0.0562884
GLYMA_13G249400	8.85688	0.256569	0.43169	0.594337	0.552286	0.999561	10.4699	0.380081	0.400867	0.948147	0.343055	0.999174	12.2629	0.617861	0.452798	1.36454	0.172398	0.999882	60.3165	0.907983	0.281408	3.22657	0.00125283	0.0565351
GLYMA_11G042200	1360.33	0.00164764	0.154418	0.01067	0.991487	0.999561	2161.37	-0.312925	0.225636	-1.38686	0.165486	0.999174	1905.7	-0.359487	0.466828	-0.770065	0.441262	0.999882	785.312	-1.17564	0.364536	-3.22502	0.00125964	0.0565457
GLYMA_13G204400	8.2289	-0.626797	0.445284	-1.40763	0.159239	0.999561	5.18453	-0.075362	0.547667	-0.137606	0.890552	0.999174	6.78704	-0.298583	0.547453	-0.545403	0.585476	0.999882	21.3148	1.23498	0.382887	3.22543	0.00125784	0.0565457
GLYMA_05G055100	113.914	-0.20521	0.180445	-1.13724	0.255437	0.999561	60.7665	0.265153	0.200718	1.32102	0.186495	0.999174	85.3824	0.614021	0.224398	2.73631	0.00621329	0.999882	521.665	0.60684	0.188499	3.21932	0.00128493	0.0571145
GLYMA_07G006900	861.951	0.0297764	0.161722	0.184121	0.853918	0.999561	636.231	0.27238	0.185981	1.46456	0.143041	0.999174	1226.67	-0.372324	0.257943	-1.44343	0.148898	0.999882	1836.35	-0.512287	0.159092	-3.22006	0.00128164	0.0571145
GLYMA_11G047400	73.8958	-0.114464	0.221984	-0.515641	0.606105	0.999561	87.8587	-0.0977248	0.210838	-0.463505	0.643002	0.999174	117.504	-0.035671	0.230219	-0.154944	0.876866	0.999882	132.624	-0.543844	0.168978	-3.21844	0.00128892	0.0571145
GLYMA_16G059400	66.4401	-0.332504	0.226255	-1.4696	0.141671	0.999561	131.27	-0.0778665	0.232394	-0.335063	0.737578	0.999174	126.648	0.521954	0.324697	1.60751	0.107942	0.999882	412.048	0.726741	0.225805	3.21845	0.00128884	0.0571145
GLYMA_18G211900	11.6483	-0.130594	0.364552	-0.358232	0.720169	0.999561	16.6519	-0.553203	0.444116	-1.24563	0.212901	0.999174	9.04132	-0.0659859	0.680293	-0.0969963	0.922729	0.999882	21.757	-1.02547	0.31857	-3.21899	0.00128643	0.0571145
GLYMA_10G214500	172.507	0.191991	0.444347	0.432075	0.665687	0.999561	364.044	-1.58635	0.490882	-3.23163	0.00123087	0.648511	216.946	0.645078	0.564924	1.14188	0.253503	0.999882	2098.7	-0.96791	0.301243	-3.21306	0.0013133	0.0578964
GLYMA_19G141100	72.3321	-0.0329821	0.239631	-0.137637	0.890527	0.999561	80.8552	0.248342	0.180488	1.37595	0.168838	0.999174	128.45	0.0573991	0.287411	0.199711	0.841707	0.999882	198.398	0.811099	0.25242	3.21329	0.00131223	0.0578964
GLYMA_19G151000	14.8446	-0.344135	0.345033	-0.997398	0.318571	0.999561	20.6564	-0.814555	0.479273	-1.69956	0.0892132	0.999174	16.1529	0.608698	0.812902	0.748796	0.45398	0.999882	19.2805	-1.32743	0.413252	-3.21215	0.00131747	0.0579315
GLYMA_06G012200	63.0162	-0.026737	0.224521	-0.119085	0.905208	0.999561	61.3286	-0.552012	0.323809	-1.70475	0.0882417	0.999174	82.5944	0.253654	0.381112	0.665564	0.50569	0.999882	25.5229	-1.07606	0.335144	-3.21073	0.00132396	0.0580685
GLYMA_02G105600	16.5126	-0.0719309	0.346796	-0.207416	0.835685	0.999561	18.4111	-0.337846	0.34309	-0.984716	0.324764	0.999174	12.87	-0.0402327	0.423998	-0.0948889	0.924403	0.999882	58.2881	0.700748	0.218519	3.2068	0.0013422	0.0586399
GLYMA_08G182200	125.014	0.0827272	0.147764	0.559862	0.575573	0.999561	184.153	-0.133061	0.213726	-0.622578	0.533562	0.999174	202.082	0.165251	0.230384	0.717285	0.473198	0.999882	257.111	0.603131	0.188104	3.20636	0.00134424	0.0586399
GLYMA_20G058100	90.0223	0.129977	0.203981	0.637201	0.523994	0.999561	137.932	-0.348879	0.204473	-1.70624	0.0879642	0.999174	167.992	0.0279047	0.267431	0.104344	0.916897	0.999882	143.721	-0.701711	0.218893	-3.20573	0.00134722	0.0586399
GLYMA_11G212100	1.90563	-1.437	1.00538	-1.4293	0.152917	NA	7.10407	0.953096	0.727358	1.31035	0.190077	0.999174	11.4152	-0.161589	0.586692	-0.275424	0.78299	0.999882	91.9708	1.14549	0.357605	3.20323	0.00135895	0.0590011
GLYMA_20G241200	33.2437	0.235583	0.305462	0.771233	0.440569	0.999561	42.1615	0.158928	0.341461	0.465436	0.64162	0.999174	72.2683	0.0348978	0.338793	0.103006	0.917958	0.999882	161.997	0.521748	0.162942	3.20206	0.0013645	0.0590926
GLYMA_14G011600	121.642	-0.0383813	0.182233	-0.210617	0.833186	0.999561	187.127	-0.00708352	0.200833	-0.0352708	0.971864	0.999533	184.362	0.170063	0.271454	0.626489	0.530994	0.999882	332.004	0.720769	0.225217	3.20033	0.00137272	0.0591506
GLYMA_17G080200	109.278	0.159002	0.169299	0.939175	0.347641	0.999561	164.315	-0.1203	0.297457	-0.404428	0.685898	0.999174	140.939	-0.0877349	0.336479	-0.260744	0.79429	0.999882	66.9066	-0.838291	0.261938	-3.20034	0.00137265	0.0591506
GLYMA_13G075700	18.7237	-0.569591	0.33352	-1.70782	0.0876701	0.999561	32.4092	-0.765913	0.489833	-1.56362	0.117907	0.999174	23.6397	0.877137	0.8105	1.08222	0.279156	0.999882	37.4568	-1.28289	0.401159	-3.19796	0.00138404	0.0593414
GLYMA_13G141700	157.048	-0.0417794	0.15795	-0.26451	0.791387	0.999561	208.35	-0.465094	0.331591	-1.40261	0.160732	0.999174	139.783	0.107442	0.707785	0.1518	0.879345	0.999882	20.2891	-1.58498	0.49559	-3.19818	0.001383	0.0593414
GLYMA_18G028400	1501.88	-0.136163	0.142048	-0.958573	0.337774	0.999561	1962.76	-0.0989378	0.17981	-0.550236	0.582158	0.999174	1561.79	-0.315834	0.295148	-1.07009	0.28458	0.999882	390.847	-1.1155	0.349289	-3.19362	0.00140499	0.0600897
GLYMA_02G161200	4.13474	0.0222106	0.649565	0.034193	0.972723	0.999561	9.82482	0.53531	0.468586	1.14239	0.25329	0.999174	11.0209	-0.0888624	0.444234	-0.200035	0.841453	0.999882	19.2263	1.12876	0.353989	3.1887	0.00142914	0.0603612
GLYMA_05G235500	36.8581	-0.0770584	0.308901	-0.24946	0.803005	0.999561	28.2017	-0.175333	0.260553	-0.672929	0.500992	0.999174	45.4899	0.043807	0.264179	0.165823	0.868296	0.999882	247.532	0.837382	0.262467	3.19042	0.00142065	0.0603612
GLYMA_07G189900	15.1554	-0.246695	0.354085	-0.696711	0.485983	0.999561	20.3761	0.423964	0.298596	1.41986	0.155649	0.999174	25.0244	0.197108	0.340333	0.579163	0.562479	0.999882	68.3763	0.990022	0.310503	3.18845	0.0014304	0.0603612
GLYMA_10G000900	263.314	0.0597524	0.158095	0.377952	0.705466	0.999561	336.194	-0.106398	0.130441	-0.815679	0.414684	0.999174	404.75	-0.355083	0.231618	-1.53306	0.125261	0.999882	162.395	-0.781559	0.245131	-3.18833	0.00143095	0.0603612
GLYMA_18G056600	0.14523	-0.919902	3.16035	-0.291076	0.770993	NA	0.241855	1.19628	3.1419	0.380749	0.70339	0.999174	1.21891	0.503874	1.40094	0.359668	0.719095	0.999882	24.1088	1.58644	0.497622	3.18804	0.00143241	0.0603612
GLYMA_18G195200	25.1151	-0.404566	0.287212	-1.4086	0.158955	0.999561	33.856	0.469592	0.474922	0.988778	0.322772	0.999174	33.0304	-0.349054	0.558418	-0.625077	0.531921	0.999882	83.373	1.9102	0.598885	3.1896	0.00142471	0.0603612
GLYMA_15G268100	21.1565	-0.200284	0.360279	-0.555914	0.57827	0.999561	32.2665	-0.358421	0.315874	-1.13469	0.256503	0.999174	35.8829	0.483205	0.292427	1.6524	0.0984539	0.999882	137.551	0.597637	0.187508	3.18726	0.00143626	0.0603758
GLYMA_13G113200	670.093	0.0551584	0.111337	0.495418	0.620305	0.999561	674.575	-0.106436	0.227544	-0.46776	0.639956	0.999174	593.198	0.0124247	0.43399	0.0286291	0.97716	0.999882	329.225	-0.788986	0.24768	-3.18551	0.001445	0.0604473
GLYMA_13G224900	7.22901	-0.444377	0.505751	-0.878648	0.379592	0.999561	7.60252	-0.979705	0.670402	-1.46137	0.143914	0.999174	10.7334	0.796004	0.708771	1.12308	0.261404	0.999882	34.7072	-1.43227	0.449541	-3.18608	0.00144213	0.0604473
GLYMA_09G111200	28.6436	-0.000590481	0.261224	-0.00226044	0.998196	0.999561	40.6714	-0.365563	0.24922	-1.46683	0.142422	0.999174	46.3967	-0.451316	0.385011	-1.17222	0.24111	0.999882	47.5453	-0.885318	0.278183	-3.1825	0.00146011	0.0608469
GLYMA_14G015300	9.82782	1.10188	0.492992	2.23508	0.0254121	0.999561	13.8454	0.92637	0.60857	1.52221	0.127957	0.999174	23.0237	-0.139524	0.478308	-0.291703	0.770513	0.999882	27.6878	0.972764	0.305689	3.1822	0.00146163	0.0608469
GLYMA_02G107300	3.63356	0.301663	0.686252	0.43958	0.660241	0.999561	3.75793	0.117361	0.665624	0.176318	0.860044	0.999174	6.16152	-0.295633	0.638179	-0.463245	0.643189	0.999882	18.5893	1.03539	0.32561	3.17984	0.00147359	0.061031
GLYMA_15G005100	20.2214	-0.184463	0.341721	-0.539806	0.589331	0.999561	39.883	0.426848	0.246623	1.73077	0.0834933	0.999174	55.5047	-0.31061	0.205361	-1.51251	0.130405	0.999882	26.8163	-0.877545	0.276025	-3.17922	0.0014767	0.061031
GLYMA_20G111300	4.8852	0.872649	0.574144	1.51991	0.128533	0.999561	8.86882	-0.143385	0.438779	-0.326783	0.743832	0.999174	11.4055	0.161523	0.380227	0.424806	0.670978	0.999882	16.7327	-1.0648	0.334897	-3.17947	0.00147546	0.061031
GLYMA_16G163800	36.5662	0.134923	0.234816	0.574591	0.565568	0.999561	48.5929	-0.801907	0.385359	-2.08093	0.0374399	0.999174	76.1909	0.425968	0.525804	0.810127	0.417867	0.999882	68.5339	-1.04853	0.329993	-3.17744	0.0014858	0.0612596
GLYMA_15G051600	15.3932	-0.118187	0.326644	-0.36182	0.717486	0.999561	20.9912	0.0551393	0.286043	0.192765	0.847143	0.999174	33.1185	0.303596	0.361878	0.838946	0.401499	0.999882	75.6946	0.733034	0.230774	3.17642	0.00149105	0.0613293
GLYMA_01G010400	19.3013	0.121192	0.329886	0.367375	0.713339	0.999561	27.5654	0.274686	0.352101	0.780135	0.435312	0.999174	34.0703	0.338338	0.322993	1.04751	0.294865	0.999882	44.3202	0.825052	0.259882	3.17471	0.00149985	0.061331
GLYMA_03G120300	345.285	0.155565	0.184105	0.844982	0.398121	0.999561	538.997	-0.296242	0.274205	-1.08037	0.279979	0.999174	518.434	0.343339	0.270547	1.26906	0.204421	0.999882	355.236	-0.632685	0.19927	-3.17502	0.00149828	0.061331
GLYMA_04G062300	42.6487	0.0438828	0.220279	0.199214	0.842095	0.999561	60.7128	-0.192033	0.179034	-1.07261	0.283447	0.999174	91.9008	0.690432	0.295337	2.33778	0.0193989	0.999882	222.844	0.398041	0.125556	3.17023	0.0015232	0.061331
GLYMA_04G202500	57.2393	0.116861	0.23491	0.497473	0.618856	0.999561	74.6787	-0.187316	0.217674	-0.860536	0.389494	0.999174	87.3293	0.13999	0.249783	0.560447	0.575175	0.999882	42.9231	-0.994367	0.313485	-3.17198	0.00151403	0.061331
GLYMA_06G302800	42.1804	-0.102551	0.234618	-0.437099	0.662039	0.999561	62.0575	0.264489	0.243078	1.08808	0.276558	0.999174	74.2076	-0.262952	0.287511	-0.914581	0.360412	0.999882	157.512	0.696995	0.219667	3.17296	0.00150892	0.061331
GLYMA_10G106600	12.61	-0.386006	0.425048	-0.908146	0.363801	0.999561	14.4726	-0.666282	0.47241	-1.41039	0.158424	0.999174	15.4471	0.672132	0.496208	1.35454	0.175565	0.999882	129.673	1.2192	0.384382	3.17186	0.00151467	0.061331
GLYMA_12G081500	161.716	0.312404	0.182291	1.71377	0.0865709	0.999561	212.278	0.0688375	0.205863	0.334385	0.738089	0.999174	236.882	-0.409457	0.352941	-1.16013	0.245997	0.999882	111.294	-0.62979	0.198598	-3.17118	0.00151822	0.061331
GLYMA_15G143300	33.2462	-0.0125038	0.2278	-0.0548893	0.956227	0.999561	42.98	-0.27615	0.311886	-0.885419	0.375931	0.999174	43.5924	0.0538153	0.430065	0.125133	0.900418	0.999882	79.2575	0.714658	0.225352	3.1713	0.0015176	0.061331
GLYMA_17G234700	6.83665	0.358425	0.470756	0.761382	0.446429	0.999561	7.78898	-0.373342	0.611698	-0.610338	0.541638	0.999174	7.11087	0.931048	0.739881	1.25837	0.208256	0.999882	16.6229	-1.21319	0.382646	-3.17052	0.00152165	0.061331
GLYMA_17G246500	26.4082	-0.555564	0.302292	-1.83784	0.0660858	0.999561	43.8633	-0.0576894	0.359839	-0.16032	0.872629	0.999174	56.3886	0.140185	0.396022	0.353984	0.723351	0.999882	336.316	0.54453	0.171847	3.16869	0.00153125	0.0615112
GLYMA_10G256000	135	0.174013	0.172309	1.00989	0.31255	0.999561	146.037	-0.306839	0.263851	-1.16292	0.24486	0.999174	211.225	-0.233915	0.263382	-0.88812	0.374476	0.999882	193.76	-0.962782	0.30405	-3.16653	0.00154272	0.0616485
GLYMA_15G032400	2.16214	1.35908	0.877657	1.54853	0.121495	NA	4.00352	0.09985	0.615887	0.162124	0.871208	0.999174	4.47501	0.989807	0.72436	1.36646	0.171795	0.999882	20.3525	1.15125	0.363628	3.16602	0.00154543	0.0616485
GLYMA_18G057900	4376.79	0.0694885	0.106558	0.652121	0.514323	0.999561	4230.28	0.0457963	0.130387	0.351235	0.725412	0.999174	3320.96	-0.510502	0.41061	-1.24328	0.213766	0.999882	477.957	-0.891204	0.281431	-3.16668	0.00154188	0.0616485
GLYMA_06G131300	218.786	-0.0150246	0.155906	-0.0963693	0.923227	0.999561	281.672	-0.225071	0.259655	-0.86681	0.386046	0.999174	317.79	-0.0549638	0.367266	-0.149657	0.881035	0.999882	293.793	-0.820806	0.259592	-3.16191	0.00156737	0.0623793
GLYMA_19G246000	17.5505	0.100857	0.326068	0.309313	0.757084	0.999561	13.0103	-0.209462	0.437667	-0.478586	0.632233	0.999174	11.3531	0.157691	0.383243	0.411465	0.680732	0.999882	51.8437	0.795615	0.25187	3.15884	0.001584	0.0628955
GLYMA_16G173500	42.6789	-0.511362	0.250994	-2.03735	0.0416152	0.999561	47.9066	-0.615202	0.383656	-1.60353	0.108818	0.999174	27.9799	0.883665	0.53253	1.65937	0.0970413	0.999882	22.413	-1.15519	0.365928	-3.15686	0.00159476	0.0631769
GLYMA_09G210700	27.0174	0.0113954	0.285512	0.0399123	0.968163	0.999561	35.7737	0.14096	0.250712	0.562238	0.573954	0.999174	44.0937	0.266969	0.28221	0.945993	0.344152	0.999882	56.5635	0.821305	0.260296	3.15527	0.00160348	0.063376
GLYMA_04G232300	14.1198	-0.470931	1.1197	-0.420587	0.674057	0.999561	14.4872	1.0056	0.574927	1.74909	0.0802752	0.999174	18.0103	-0.446469	0.807757	-0.552727	0.58045	0.999882	24.7003	1.64136	0.520437	3.15381	0.00161152	0.0635479
GLYMA_09G192200	16.6469	0.187973	0.321323	0.584997	0.55855	0.999561	18.5281	-0.0762137	0.30529	-0.249644	0.802863	0.999174	20.788	0.147873	0.329297	0.449055	0.653392	0.999882	39.1784	0.765555	0.242941	3.15119	0.00162606	0.0638285
GLYMA_15G026500	2608.62	0.0577995	0.198071	0.291812	0.77043	0.999561	1227.91	0.25748	0.167872	1.53379	0.125082	0.999174	2030.95	-0.391875	0.30058	-1.30373	0.192326	0.999882	3588.12	-0.485568	0.154075	-3.1515	0.00162434	0.0638285
GLYMA_18G210100	18.4807	-0.0933348	0.32191	-0.289941	0.771862	0.999561	20.169	0.242693	0.278764	0.870607	0.383969	0.999174	34.4398	0.129369	0.296493	0.43633	0.662597	0.999882	47.487	0.666983	0.211735	3.15009	0.00163223	0.0639245
GLYMA_02G034700	32.38	-0.251308	0.239847	-1.04778	0.294738	0.999561	56.8768	-0.55412	0.36825	-1.50474	0.132392	0.999174	49.0959	0.676129	0.397348	1.7016	0.0888295	0.999882	77.8856	-0.853163	0.271228	-3.14556	0.00165768	0.0643474
GLYMA_02G258200	52.3965	-0.0206437	0.188754	-0.109368	0.91291	0.999561	36.805	0.107528	0.2314	0.464685	0.642157	0.999174	47.8171	0.344538	0.336851	1.02282	0.306392	0.999882	108.852	0.585424	0.186114	3.14551	0.00165799	0.0643474
GLYMA_07G102900	14.065	-0.0785533	0.343199	-0.228885	0.818958	0.999561	12.0168	-0.960898	0.405738	-2.36828	0.0178712	0.999174	22.0505	0.0316139	0.387184	0.0816509	0.934924	0.999882	22.841	-0.91993	0.292304	-3.14717	0.00164858	0.0643474
GLYMA_12G234600	0.539917	0.481829	1.63774	0.294204	0.768602	NA	0.609211	0.317339	1.60661	0.197521	0.84342	0.999174	1.46383	0.939016	1.02269	0.918186	0.358522	0.999882	31.7315	2.09134	0.664713	3.14622	0.00165394	0.0643474
GLYMA_01G129700	0	NA	NA	NA	NA	NA	0.0698854	-0.736307	3.16075	-0.232954	0.815797	0.999174	0.289785	0.467536	2.42562	0.192749	0.847156	0.999882	25.6136	-1.76463	0.562018	-3.13981	0.00169059	0.0644241
GLYMA_04G253300	763.738	0.2649	0.181218	1.46177	0.143803	0.999561	989.863	0.0347407	0.206719	0.168058	0.866538	0.999174	1057.33	-0.593481	0.501716	-1.1829	0.236848	0.999882	427.009	-0.974074	0.30993	-3.14288	0.00167294	0.0644241
GLYMA_07G200800	52.0797	0.238435	0.213577	1.11639	0.264254	0.999561	82.4284	0.406581	0.25372	1.60248	0.10905	0.999174	134.444	-0.13688	0.269649	-0.507623	0.611718	0.999882	137.34	0.913977	0.29107	3.14006	0.00168914	0.0644241
GLYMA_08G249100	23.7793	-0.0700742	0.411228	-0.170402	0.864694	0.999561	43.2168	-1.34863	0.533042	-2.53006	0.0114044	0.999174	32.6155	0.896129	0.857444	1.04512	0.295969	0.999882	45.7787	-1.35403	0.430996	-3.14163	0.00168009	0.0644241
GLYMA_10G013700	46.1565	0.761739	0.300103	2.53826	0.0111405	0.999561	81.7004	0.741618	0.417192	1.77764	0.0754625	0.999174	302.905	-0.335167	0.639445	-0.524153	0.600172	0.999882	195.84	-1.00223	0.319062	-3.14117	0.00168274	0.0644241
GLYMA_11G088200	16.3051	0.16173	0.309328	0.522844	0.601083	0.999561	18.797	0.0363478	0.334599	0.108631	0.913495	0.999174	25.8002	0.0634162	0.304698	0.208128	0.835129	0.999882	44.3337	0.805557	0.256427	3.14147	0.00168103	0.0644241
GLYMA_13G212800	143.707	0.183654	0.210819	0.871143	0.383676	0.999561	175.877	-0.16817	0.213414	-0.788002	0.430696	0.999174	367.531	-0.138405	0.235693	-0.587226	0.557052	0.999882	467.982	-0.615274	0.195736	-3.1434	0.00167	0.0644241
GLYMA_16G062500	8.63001	0.330661	0.491494	0.672767	0.501095	0.999561	18.2024	1.33744	0.664571	2.01249	0.0441685	0.999174	25.1472	0.220653	0.529059	0.417066	0.67663	0.999882	55.0212	1.45837	0.464654	3.13862	0.00169744	0.0644241
GLYMA_16G169700	2.26891	-0.676767	0.860831	-0.78618	0.431762	NA	5.35711	0.847371	0.906857	0.934403	0.350096	0.999174	5.83592	-0.927537	0.624187	-1.48599	0.137282	0.999882	26.1374	2.07331	0.65943	3.14409	0.00166603	0.0644241
GLYMA_17G173600	0.270074	0.701008	2.60543	0.269057	0.787886	NA	0.937022	0.456178	1.25481	0.363543	0.716199	0.999174	1.66225	-0.00463753	1.3993	-0.00331417	0.997356	0.999882	64.3761	0.990058	0.3154	3.13905	0.00169494	0.0644241
GLYMA_06G088300	21.289	0.0892674	0.27539	0.32415	0.745825	0.999561	36.0084	0.181766	0.265362	0.684972	0.493361	0.999174	40.3788	-0.229262	0.346743	-0.661187	0.508493	0.999882	75.2959	0.831002	0.264942	3.13654	0.00170952	0.0645604
GLYMA_07G110900	154.083	-0.0339279	0.151842	-0.223442	0.823192	0.999561	183.89	-0.187529	0.197492	-0.949555	0.342339	0.999174	189.803	-0.144148	0.263079	-0.547925	0.583744	0.999882	106.934	-0.751113	0.239484	-3.13638	0.00171049	0.0645604
GLYMA_08G126800	8580.55	0.269479	0.199294	1.35217	0.176321	0.999561	13396.1	-0.192203	0.179213	-1.07248	0.283503	0.999174	14278.9	-0.375767	0.307849	-1.22062	0.22223	0.999882	5681.94	-1.02408	0.32655	-3.13607	0.0017123	0.0645604
GLYMA_17G244200	0.472853	-2.19266	2.23605	-0.980592	0.326794	NA	0.243562	-0.749951	2.41264	-0.310843	0.75592	0.999174	0.970529	0.424982	1.41262	0.300847	0.763532	0.999882	16.5485	1.79063	0.571162	3.13506	0.00171819	0.0646407
GLYMA_12G079000	51.9213	0.15473	0.250901	0.616697	0.537434	0.999561	47.0083	0.252419	0.225326	1.12024	0.262611	0.999174	67.9422	-0.610464	0.326237	-1.87123	0.0613131	0.999882	25.8515	-0.817085	0.260881	-3.13202	0.00173609	0.0651715
GLYMA_10G268500	21.0112	0.043393	0.278805	0.155639	0.876318	0.999561	28.803	0.324595	0.26625	1.21913	0.222793	0.999174	31.6484	0.275166	0.293055	0.938955	0.347754	0.999882	36.5899	0.797953	0.254933	3.13005	0.00174774	0.0654659
GLYMA_11G107700	35.2408	-0.135798	0.228369	-0.594642	0.552083	0.999561	30.8388	-0.705038	0.326217	-2.16126	0.0306756	0.999174	45.4111	0.0597852	0.298949	0.199985	0.841492	0.999882	50.92	-0.926201	0.296088	-3.12812	0.00175927	0.0656119
GLYMA_17G057100	25.0274	-0.0396212	0.34337	-0.115389	0.908137	0.999561	51.4252	0.0656424	0.226572	0.28972	0.772031	0.999174	65.193	0.521148	0.24573	2.12082	0.0339371	0.999882	142.64	0.60494	0.193381	3.12823	0.00175862	0.0656119
GLYMA_11G249300	6.45939	-0.0388957	0.563566	-0.0690171	0.944976	0.999561	7.07521	0.0726792	0.522425	0.139119	0.889356	0.999174	12.0717	0.294481	0.493406	0.596833	0.550619	0.999882	27.7649	0.843919	0.27011	3.12435	0.00178199	0.0661723
GLYMA_12G230900	108.762	0.0238775	0.171129	0.13953	0.889032	0.999561	133.471	-0.0438731	0.155633	-0.281901	0.77802	0.999174	167.351	0.325095	0.286448	1.13492	0.256409	0.999882	344.531	0.458315	0.146683	3.12454	0.00178086	0.0661723
GLYMA_08G146200	4.89244	-0.0594349	0.551	-0.107867	0.914101	0.999561	3.12966	0.287092	0.790711	0.363081	0.716544	0.999174	6.56474	-0.0463645	0.602495	-0.0769543	0.93866	0.999882	26.2757	1.40996	0.451609	3.12208	0.00179579	0.0665411
GLYMA_13G283600	338.426	-0.169445	0.461476	-0.36718	0.713485	0.999561	1109.95	0.084284	0.375393	0.224522	0.822351	0.999174	2050.72	0.187829	0.33942	0.553382	0.580002	0.999882	1503.8	-0.715935	0.229481	-3.11981	0.0018097	0.0669122
GLYMA_17G072400	24.8036	-1.92205	1.08592	-1.76997	0.076732	0.999561	103.48	-0.351105	0.747724	-0.469564	0.638666	0.999174	182.564	-0.440936	0.442777	-0.995842	0.319327	0.999882	227.631	3.48696	1.11802	3.11886	0.00181553	0.0669837
GLYMA_05G199700	348.552	0.122037	0.133238	0.915932	0.359703	0.999561	423.232	-0.105929	0.233739	-0.453192	0.650411	0.999174	375.579	-0.288316	0.398284	-0.723895	0.46913	0.999882	140.585	-0.865379	0.277687	-3.11639	0.00183081	0.0674029
GLYMA_05G196900	7.32472	-0.621554	0.49342	-1.25968	0.207783	0.999561	6.64934	-0.864311	0.491262	-1.75937	0.0785148	0.999174	12.827	0.58727	0.379752	1.54646	0.121995	0.999882	65.2809	0.672704	0.215989	3.11452	0.00184242	0.0675546
GLYMA_06G300100	3.46841	-0.355337	0.86115	-0.412631	0.679877	0.999561	9.13828	0.0201046	0.72904	0.0275768	0.978	0.999533	17.7424	0.747623	0.722232	1.03516	0.300596	0.999882	173.114	0.788031	0.253072	3.11386	0.00184657	0.0675546
GLYMA_08G294800	21.5886	0.053043	0.320749	0.165372	0.868651	0.999561	38.1112	-0.115777	0.351351	-0.32952	0.741763	0.999174	50.514	0.458846	0.366129	1.25323	0.21012	0.999882	162.888	0.557539	0.179052	3.11384	0.00184672	0.0675546
GLYMA_13G230600	231.783	0.0894328	0.200666	0.445681	0.655828	0.999561	414.429	-0.143934	0.293842	-0.489835	0.624251	0.999174	388.348	0.315984	0.323365	0.977174	0.328483	0.999882	248.208	-0.567173	0.182315	-3.11096	0.00186481	0.0680713
GLYMA_07G001300	148.423	0.101993	0.233783	0.436273	0.662639	0.999561	157.232	0.182108	0.174376	1.04434	0.296326	0.999174	220.618	-0.521359	0.339163	-1.5372	0.124245	0.999882	139.599	-0.921584	0.296553	-3.10766	0.00188577	0.0686909
GLYMA_20G240300	126.712	0.645347	0.2464	2.61911	0.00881604	0.999561	171.072	0.0253263	0.264372	0.0957981	0.923681	0.999174	145.439	0.123008	0.410326	0.299781	0.764344	0.999882	120.698	-0.775504	0.249642	-3.10647	0.00189338	0.068822
GLYMA_02G081200	84.4702	0.101261	0.20949	0.483367	0.628835	0.999561	122.945	-0.247552	0.221541	-1.11741	0.263819	0.999174	193.89	0.219004	0.2852	0.767897	0.442548	0.999882	173.657	-0.571688	0.184087	-3.10553	0.00189936	0.068894
GLYMA_05G138800	6.74648	0.266877	0.530284	0.503272	0.614773	0.999561	10.8772	-1.50651	0.47536	-3.1692	0.00152861	0.704191	5.74219	0.76911	1.12267	0.68507	0.4933	0.999882	19.0282	-0.990766	0.319208	-3.10382	0.00191037	0.0691473
GLYMA_02G160000	1.99095	-0.37669	0.973775	-0.386835	0.698878	NA	3.76639	0.122687	0.718827	0.170677	0.864478	0.999174	3.50171	0.0142313	0.782375	0.0181899	0.985487	0.999882	26.6516	1.06908	0.345053	3.0983	0.00194632	0.0697988
GLYMA_02G167600	5.87227	0.195097	0.538667	0.362184	0.717214	0.999561	9.40576	-0.521616	0.620064	-0.841229	0.40022	0.999174	17.8619	-0.0911281	0.509636	-0.17881	0.858087	0.999882	63.3445	0.869139	0.280605	3.09738	0.00195242	0.0697988
GLYMA_02G208400	117.063	-0.151566	0.143476	-1.05639	0.29079	0.999561	99.6091	-0.00383423	0.285373	-0.0134359	0.98928	0.999533	98.4293	0.102614	0.431815	0.237634	0.812165	0.999882	229.885	0.757144	0.244526	3.09638	0.001959	0.0697988
GLYMA_03G014300	478.914	-0.0303593	0.126439	-0.24011	0.810245	0.999561	459.787	-0.133476	0.250626	-0.53257	0.594331	0.999174	347.666	-0.163559	0.636686	-0.256892	0.797262	0.999882	347.747	-1.02153	0.32965	-3.09882	0.00194292	0.0697988
GLYMA_09G002100	21.159	0.281001	0.305235	0.920605	0.357257	0.999561	18.7896	0.169689	0.336309	0.504561	0.613867	0.999174	20.0214	0.0396549	0.399375	0.0992924	0.920906	0.999882	51.5667	0.69635	0.224652	3.09968	0.00193729	0.0697988
GLYMA_12G028200	33.186	-0.297373	0.226561	-1.31256	0.189333	0.999561	42.0802	0.0540982	0.277372	0.195039	0.845363	0.999174	48.6029	-0.0549263	0.303842	-0.180772	0.856546	0.999882	197.825	0.939115	0.303322	3.0961	0.00196085	0.0697988
GLYMA_13G245500	22.9292	-0.119355	0.295316	-0.404163	0.686093	0.999561	28.0079	0.31167	0.303351	1.02743	0.30422	0.999174	37.2582	0.156831	0.282089	0.555963	0.578236	0.999882	86.7372	0.686941	0.221803	3.09708	0.00195437	0.0697988
GLYMA_20G154400	0.957283	0.320827	1.33169	0.240918	0.809619	NA	3.5346	0.258345	0.666481	0.387625	0.698293	0.999174	4.52267	0.94451	0.656671	1.43833	0.15034	0.999882	35.2164	0.909243	0.293414	3.09884	0.00194277	0.0697988
GLYMA_07G228300	6.79037	0.576767	1.40903	0.409336	0.682293	0.999561	7.29219	0.166667	0.696584	0.239263	0.810902	0.999174	21.7819	0.302117	0.508271	0.594403	0.552243	0.999882	41.6992	-0.863143	0.278895	-3.09487	0.00196901	0.0699447
GLYMA_11G197300	1.15345	-1.66877	1.27414	-1.30972	0.19029	NA	2.12355	1.27252	1.11096	1.14543	0.252031	0.999174	2.39916	-1.34728	1.07005	-1.25909	0.207998	0.999882	27.3883	1.87716	0.606759	3.09376	0.00197639	0.0700621
GLYMA_05G243800	126.369	-0.0768501	0.202402	-0.37969	0.704176	0.999561	201.657	0.0426051	0.272915	0.156111	0.875945	0.999174	234.79	0.526747	0.254693	2.06817	0.0386241	0.999882	264.81	0.48715	0.157568	3.09168	0.00199027	0.0701204
GLYMA_08G344300	2.61161	0.0630954	0.794521	0.0794131	0.936704	NA	21.8206	-1.41445	0.931785	-1.518	0.129014	0.999174	13.2487	2.74704	1.08977	2.52075	0.0117104	0.999882	62.6745	-1.79996	0.582171	-3.09181	0.00198938	0.0701204
GLYMA_17G007100	53.6873	-0.251005	0.225203	-1.11457	0.265034	0.999561	54.4905	-0.228521	0.261145	-0.875074	0.381533	0.999174	57.1622	-0.0792483	0.40893	-0.193794	0.846337	0.999882	28.0764	-1.29816	0.419784	-3.09245	0.00198512	0.0701204
GLYMA_14G196700	31.3481	0.131529	0.285627	0.460494	0.645162	0.999561	56.7649	0.288657	0.225643	1.27926	0.200805	0.999174	76.1442	0.381429	0.306981	1.24251	0.214047	0.999882	59.9026	0.732901	0.237504	3.08584	0.00202976	0.0713653
GLYMA_07G199000	5.96496	0.520098	0.602482	0.863258	0.387996	0.999561	14.4658	-0.0825398	0.366713	-0.22508	0.821917	0.999174	73.7601	-0.531922	0.32076	-1.65832	0.097253	0.999882	177.126	0.661574	0.21446	3.08484	0.00203663	0.0714609
GLYMA_12G161300	73.6596	-0.175984	0.220163	-0.799337	0.424095	0.999561	74.6459	-0.0545085	0.247326	-0.220391	0.825566	0.999174	68.4055	0.0146372	0.233193	0.0627685	0.949951	0.999882	105.796	0.830251	0.269325	3.08271	0.00205126	0.0718276
GLYMA_02G195300	4.97642	-0.215688	0.732019	-0.294648	0.768263	0.999561	16.1853	0.950717	0.602038	1.57917	0.114298	0.999174	34.465	0.926623	1.08405	0.854777	0.392674	0.999882	149.627	1.0966	0.355839	3.08172	0.00205808	0.0719199
GLYMA_19G233900	1.74417	-1.66923	1.10038	-1.51696	0.129277	NA	1.70397	0.160355	1.19247	0.134473	0.893029	0.999174	3.24137	1.70901	0.941159	1.81586	0.0693918	0.999882	46.8747	0.923403	0.29988	3.07924	0.00207527	0.0723733
GLYMA_04G023700	162.479	-0.122841	0.148803	-0.825528	0.409072	0.999561	104.208	-0.0195347	0.200194	-0.0975789	0.922267	0.999174	117.161	-0.215584	0.298996	-0.721026	0.470893	0.999882	31.4772	-1.16951	0.379896	-3.07849	0.00208054	0.0724104
GLYMA_U038300	12.8566	-0.432079	0.35826	-1.20605	0.227798	0.999561	15.3402	-0.514016	0.421669	-1.219	0.222843	0.999174	16.6957	0.478753	0.541132	0.884725	0.376305	0.999882	65.0264	0.651538	0.21176	3.07678	0.00209249	0.0726791
GLYMA_10G021300	99.6378	-0.109876	0.317326	-0.346255	0.729151	0.999561	44.4162	-1.11954	0.281554	-3.9763	7e-05	0.250407	45.4745	-1.72955	0.745727	-2.31928	0.0203797	0.999882	19.2522	-2.39471	0.778608	-3.07563	0.00210058	0.0727254
GLYMA_16G077900	31.8074	-0.213607	0.273123	-0.782089	0.434162	0.999561	73.9505	0.137574	0.207937	0.661614	0.508218	0.999174	76.9766	-0.732759	0.365107	-2.00697	0.0447525	0.999882	73.2095	1.19083	0.387211	3.07539	0.00210228	0.0727254
GLYMA_04G122900	118.271	0.105708	0.218311	0.484209	0.628238	0.999561	171.824	-0.0768957	0.131359	-0.585387	0.558287	0.999174	173.25	-0.497074	0.393313	-1.26381	0.206297	0.999882	139.948	-0.721982	0.234814	-3.07469	0.0021072	0.0727491
GLYMA_02G223300	40.4797	-0.28309	0.220191	-1.28566	0.198563	0.999561	31.5933	-0.414957	0.27446	-1.5119	0.130559	0.999174	37.3877	0.308804	0.279009	1.10679	0.268386	0.999882	41.0135	-0.833016	0.271817	-3.06463	0.00217943	0.0732008
GLYMA_03G258400	6.70561	0.0833924	0.55435	0.150433	0.880423	0.999561	10.3068	-1.37147	0.473822	-2.89448	0.00379786	0.993953	12.8212	0.754054	0.742635	1.01538	0.309927	0.999882	30.2754	-0.831334	0.270882	-3.06899	0.00214782	0.0732008
GLYMA_04G084000	5.59081	-0.244853	0.540681	-0.452861	0.650649	0.999561	15.2252	-1.69671	0.616879	-2.75048	0.00595078	0.999174	16.4723	1.03372	0.793829	1.3022	0.19285	0.999882	28.5963	-1.69439	0.552626	-3.06608	0.00216886	0.0732008
GLYMA_06G270000	8.83078	-0.150728	0.460608	-0.327237	0.743489	0.999561	13.8481	-2.13017	0.654655	-3.25389	0.00113837	0.626524	6.76409	1.44291	0.864752	1.66858	0.0952001	0.999882	26.6976	-1.08571	0.353629	-3.07019	0.00213924	0.0732008
GLYMA_10G193200	27.1344	0.250839	0.261107	0.960674	0.336716	0.999561	112.57	0.304317	0.248462	1.2248	0.22065	0.999174	143.784	0.132992	0.471314	0.282174	0.77781	0.999882	62.3928	1.52307	0.496262	3.06908	0.00214716	0.0732008
GLYMA_11G117400	42.8857	-0.00804362	0.23541	-0.0341685	0.972743	0.999561	44.3462	-0.196021	0.279352	-0.701698	0.482867	0.999174	157.159	0.471001	0.598605	0.786831	0.431381	0.999882	239.216	-0.623647	0.203267	-3.06812	0.00215408	0.0732008
GLYMA_13G231300	130.766	-0.360795	0.181111	-1.99212	0.0463579	0.999561	100.01	-0.937708	0.434114	-2.16005	0.0307689	0.999174	74.0986	0.815018	0.768027	1.06118	0.288606	0.999882	133.364	-0.864035	0.28164	-3.06787	0.00215589	0.0732008
GLYMA_14G176600	57.6267	0.00608787	0.192939	0.0315534	0.974828	0.999561	44.5959	-0.105389	0.293165	-0.359487	0.719231	0.999174	55.6755	-0.0382602	0.361458	-0.10585	0.915702	0.999882	97.208	0.734966	0.239827	3.06456	0.00217989	0.0732008
GLYMA_14G218200	190.023	-0.0680519	0.174744	-0.389439	0.696952	0.999561	220.291	-0.259307	0.260143	-0.996785	0.318869	0.999174	230.608	-0.4671	0.386402	-1.20885	0.226722	0.999882	164.024	-0.965673	0.314787	-3.0677	0.00215712	0.0732008
GLYMA_16G094300	103.36	0.0130353	0.173101	0.0753045	0.939972	0.999561	131.32	-0.171791	0.164742	-1.04278	0.297048	0.999174	128.12	0.0850144	0.250698	0.339111	0.734526	0.999882	129.518	-0.730443	0.238192	-3.06661	0.002165	0.0732008
GLYMA_16G198500	39.8244	0.199852	0.227236	0.879491	0.379135	0.999561	45.2984	0.00225261	0.218702	0.0102999	0.991782	0.999665	56.6157	0.186901	0.27951	0.668673	0.503704	0.999882	73.3327	0.574458	0.187338	3.06642	0.00216636	0.0732008
GLYMA_18G061600	10.144	0.0867279	0.458139	0.189305	0.849854	0.999561	24.2845	-1.00424	0.400449	-2.50777	0.0121495	0.999174	16.3307	0.786715	0.714203	1.10153	0.270667	0.999882	25.5869	-1.12237	0.365973	-3.0668	0.00216361	0.0732008
GLYMA_18G116500	140.102	-0.178656	0.138348	-1.29136	0.196579	0.999561	151.643	0.361897	0.242719	1.49101	0.135959	0.999174	159.176	0.0559986	0.207613	0.269726	0.787371	0.999882	253.837	0.527206	0.172014	3.0649	0.00217744	0.0732008
GLYMA_19G011900	7.2658	0.0629207	0.535618	0.117473	0.906485	0.999561	14.2378	0.319004	0.480708	0.663612	0.506939	0.999174	13.1644	-0.0725416	0.421099	-0.172267	0.863227	0.999882	20.1601	0.91701	0.298905	3.0679	0.00215569	0.0732008
GLYMA_01G190900	22.0492	-0.573732	0.364553	-1.57379	0.115535	0.999561	29.2478	-1.0243	0.405586	-2.52548	0.0115541	0.999174	39.8108	0.967225	1.32583	0.729523	0.465682	0.999882	51.5578	-1.41352	0.461437	-3.06331	0.00218904	0.0732861
GLYMA_20G175300	262.1	-0.0679094	0.161109	-0.421512	0.673382	0.999561	345.988	-0.11354	0.216476	-0.524491	0.599937	0.999174	306.095	0.271631	0.281334	0.965512	0.334289	0.999882	187.108	-0.567101	0.185143	-3.06305	0.00219095	0.0732861
GLYMA_14G181100	7.82685	0.0796049	0.447738	0.177793	0.858885	0.999561	9.52426	-0.0512672	0.4097	-0.125133	0.900418	0.999174	8.8167	0.191853	0.550091	0.348767	0.727264	0.999882	19.3744	1.05469	0.344615	3.0605	0.00220968	0.0737689
GLYMA_05G119500	8.09989	-0.100771	0.496595	-0.202923	0.839195	0.999561	16.7073	0.448117	0.454915	0.985056	0.324596	0.999174	34.6191	0.479288	0.582188	0.823253	0.410364	0.999882	113.352	0.674982	0.220722	3.05806	0.00222776	0.0740848
GLYMA_05G218000	122.707	0.284039	0.165437	1.7169	0.0859977	0.999561	164.16	-0.0274924	0.165734	-0.165882	0.86825	0.999174	230.183	-0.496851	0.220239	-2.25596	0.0240731	0.999882	109.035	-0.853644	0.27913	-3.05824	0.00222644	0.0740848
GLYMA_13G046200	52479.9	-0.0651584	0.13826	-0.471275	0.637444	0.999561	67021	-0.153558	0.19453	-0.789378	0.429891	0.999174	54231.2	-0.1657	0.419116	-0.395356	0.69258	0.999882	22815	-0.994628	0.325464	-3.05603	0.00224288	0.0743244
GLYMA_15G019400	4.01646	-0.519823	0.650923	-0.798594	0.424526	0.999561	7.98005	0.620485	0.457885	1.35511	0.175382	0.999174	8.20437	0.834455	0.698332	1.19493	0.232116	0.999882	20.8118	1.4618	0.478348	3.05593	0.00224361	0.0743244
GLYMA_02G018700	6.17853	0.902561	0.520691	1.73339	0.0830263	0.999561	5.31036	-0.18855	0.765435	-0.246331	0.805426	0.999174	26.361	0.47069	0.862075	0.545996	0.585069	0.999882	25.8784	1.60367	0.525979	3.04893	0.00229659	0.0746546
GLYMA_04G038100	8.37526	0.35198	0.488306	0.72082	0.47102	0.999561	20.3204	0.183445	0.286625	0.640018	0.522161	0.999174	20.1052	0.0383527	0.626279	0.0612391	0.951169	0.999882	30.7508	-1.2713	0.417127	-3.04774	0.00230568	0.0746546
GLYMA_07G072500	48.8755	-0.196938	0.197085	-0.999256	0.317671	0.999561	31.4243	-0.0924327	0.312587	-0.295703	0.767457	0.999174	44.4644	0.426385	0.398708	1.06942	0.284882	0.999882	139.347	0.673097	0.220578	3.05151	0.00227695	0.0746546
GLYMA_07G075100	530.856	0.119331	0.141307	0.844481	0.398401	0.999561	672.03	-0.0348177	0.12379	-0.281264	0.778508	0.999174	719.747	-0.240383	0.205918	-1.16737	0.243061	0.999882	197.813	-1.02515	0.335678	-3.05397	0.00225836	0.0746546
GLYMA_11G001200	73.4366	0.0422257	0.195021	0.216519	0.828583	0.999561	82.9333	1.02794	0.527423	1.94898	0.0512973	0.999174	132.409	0.0469513	0.405817	0.115696	0.907894	0.999882	320.168	0.788303	0.258631	3.04799	0.0023038	0.0746546
GLYMA_11G019900	1.58493	0.516847	0.984837	0.524805	0.599719	NA	1.08787	0.572571	1.19511	0.479095	0.631871	0.999174	4.68337	0.225987	0.654147	0.345468	0.729743	0.999882	18.9426	1.06841	0.349962	3.05292	0.00226624	0.0746546
GLYMA_11G155000	181.744	0.177913	0.249283	0.7137	0.475413	0.999561	450.666	1.2094	0.490593	2.46519	0.0136941	0.999174	2836.86	0.161478	0.57807	0.279341	0.779983	0.999882	14027.2	1.2696	0.416285	3.04983	0.00228971	0.0746546
GLYMA_12G021100	87.445	0.0526271	0.23265	0.226207	0.82104	0.999561	84.9654	-0.645887	0.362512	-1.7817	0.0747981	0.999174	137.301	0.710755	0.431656	1.64658	0.0996447	0.999882	261.228	-0.817934	0.268348	-3.04804	0.00230342	0.0746546
GLYMA_12G049400	153.328	0.263502	0.14044	1.87627	0.0606186	0.999561	188.543	0.0833701	0.176915	0.471244	0.637467	0.999174	200.404	-0.358621	0.277808	-1.2909	0.196739	0.999882	107.915	-0.501306	0.164346	-3.05031	0.00228608	0.0746546
GLYMA_13G127000	38.3498	-0.0568805	0.252486	-0.225282	0.82176	0.999561	40.5679	-0.0452699	0.228393	-0.198211	0.84288	0.999174	56.3769	0.125344	0.341542	0.366994	0.713623	0.999882	120.38	0.679	0.222581	3.05058	0.002284	0.0746546
GLYMA_14G022900	3.67226	-0.260138	0.666812	-0.390122	0.696446	0.999561	3.28536	-0.489907	0.676003	-0.724711	0.46863	0.999174	6.48421	0.337276	0.550505	0.612667	0.540096	0.999882	21.1717	0.917148	0.300921	3.0478	0.00230522	0.0746546
GLYMA_19G164600	0.365352	-0.935629	1.95283	-0.479113	0.631858	NA	0.0735362	-0.736307	3.16075	-0.232954	0.815797	0.999174	0.49049	-1.91886	2.16473	-0.886422	0.37539	0.999882	66.6468	2.65091	0.869321	3.04941	0.00229295	0.0746546
GLYMA_05G219400	188.941	-0.524548	0.185713	-2.8245	0.00473538	0.976562	286.951	0.396031	0.274557	1.44244	0.149178	0.999174	372.967	-0.24645	0.361737	-0.681297	0.495683	0.999882	399.14	1.0475	0.343798	3.04684	0.00231259	0.0747376
GLYMA_05G068000	113.717	-0.255241	0.253619	-1.0064	0.314225	0.999561	212.429	0.421238	0.182843	2.30382	0.0212327	0.999174	283.056	0.215951	0.268276	0.804955	0.420846	0.999882	379.645	1.37091	0.450076	3.04595	0.00231947	0.0748191
GLYMA_03G232500	3.70095	-0.915499	0.7552	-1.21226	0.225413	0.999561	4.29819	-1.31233	0.680896	-1.92736	0.0539347	0.999174	5.84755	0.0853527	0.638046	0.133772	0.893583	0.999882	48.5348	0.90059	0.295806	3.04453	0.00233041	0.0750314
GLYMA_13G176500	1.87851	-1.21122	1.05636	-1.1466	0.251546	NA	15.4765	0.576648	0.638125	0.90366	0.366175	0.999174	11.0032	-0.432663	0.652897	-0.662682	0.507534	0.999882	43.7678	1.92257	0.631774	3.04312	0.00234138	0.0752436
GLYMA_19G160500	227.967	0.208117	0.177036	1.17557	0.239768	0.999561	270.212	0.199525	0.14476	1.37831	0.168107	0.999174	379.433	-0.481337	0.28236	-1.7047	0.0882511	0.999882	160.968	-0.837644	0.275389	-3.04167	0.00235268	0.0754657
GLYMA_04G036300	4.80705	-0.236071	0.584371	-0.403975	0.686231	0.999561	4.76174	-0.0867039	0.62668	-0.138354	0.88996	0.999174	10.6804	0.645328	0.528541	1.22096	0.222101	0.999882	45.0205	0.801075	0.263541	3.03966	0.00236848	0.0754698
GLYMA_11G052800	20.4855	-0.0914554	0.272321	-0.335836	0.736994	0.999561	19.4783	0.236855	0.328777	0.720411	0.471272	0.999174	21.9775	-0.33322	0.42509	-0.783881	0.43311	0.999882	26.4604	0.945244	0.310995	3.03942	0.00237037	0.0754698
GLYMA_13G100900	141.982	-0.0862216	0.14426	-0.597682	0.550052	0.999561	175.414	-0.329135	0.200721	-1.63977	0.101054	0.999174	186.315	-0.200657	0.278474	-0.720558	0.471182	0.999882	128.881	-0.859943	0.28292	-3.03953	0.0023695	0.0754698
GLYMA_15G212400	11.6161	-0.487104	0.376377	-1.29419	0.1956	0.999561	14.2256	0.26842	0.341991	0.784874	0.432527	0.999174	21.7775	0.329476	0.427173	0.771294	0.440533	0.999882	67.1985	0.829069	0.272653	3.04075	0.00235993	0.0754698
GLYMA_04G186300	95.3021	0.121828	0.16926	0.71977	0.471667	0.999561	113.501	0.200298	0.228161	0.877881	0.380008	0.999174	115.899	-0.990899	0.404449	-2.45	0.0142857	0.999882	29.8878	-1.12585	0.370525	-3.03852	0.00237745	0.0755049
GLYMA_08G023300	39.5891	0.00251961	0.279007	0.00903064	0.992795	0.999561	41.7879	0.166945	0.318331	0.524438	0.599974	0.999174	61.4821	0.215819	0.287069	0.751802	0.45217	0.999882	160.627	0.634004	0.208718	3.03761	0.00238464	0.0755049
GLYMA_11G001000	127.17	-0.0593118	0.154901	-0.382901	0.701793	0.999561	139.653	-0.360943	0.275676	-1.3093	0.190433	0.999174	150.631	0.277469	0.320542	0.865626	0.386695	0.999882	182.497	-0.600555	0.197704	-3.03764	0.00238438	0.0755049
GLYMA_05G219100	34.6018	0.369297	0.297465	1.24148	0.214428	0.999561	45.3841	-0.450714	0.226228	-1.9923	0.0463386	0.999174	58.5739	-0.222287	0.337518	-0.658592	0.510158	0.999882	57.2636	-1.04316	0.343567	-3.03628	0.0023952	0.0756053
GLYMA_15G115000	24.1597	0.201958	0.352649	0.572688	0.566856	0.999561	68.7303	-1.30865	0.443652	-2.94973	0.0031805	0.919663	14.6384	1.01408	0.953425	1.06362	0.287501	0.999882	19.6707	-1.36163	0.448479	-3.0361	0.00239661	0.0756053
GLYMA_11G038600	28.5047	-1.95013	0.88476	-2.20414	0.0275147	0.999561	131.981	0.0862484	0.816699	0.105606	0.915895	0.999174	206.413	0.834919	0.720098	1.15945	0.246272	0.999882	1983.75	0.473323	0.155986	3.03439	0.00241025	0.0758963
GLYMA_10G224900	13.2685	-0.295742	0.368599	-0.802342	0.422355	0.999561	32.9915	-0.204515	0.237142	-0.862415	0.388459	0.999174	45.7833	-0.0463507	0.327866	-0.141371	0.887577	0.999882	116.424	0.691	0.227821	3.03309	0.00242066	0.0760849
GLYMA_09G130500	27.6685	0.0482036	0.315422	0.152822	0.878538	0.999561	41.963	-0.165664	0.316559	-0.523326	0.600748	0.999174	89.1119	-0.0182971	0.301721	-0.0606424	0.951644	0.999882	121.41	-0.957875	0.315962	-3.03162	0.00243246	0.0763164
GLYMA_08G135000	104.123	0.24096	0.22275	1.08175	0.279365	0.999561	146.046	0.01269	0.219402	0.0578392	0.953877	0.999174	154.75	-0.0500007	0.347789	-0.143767	0.885684	0.999882	124.981	-0.653234	0.215607	-3.02974	0.00244764	0.0764154
GLYMA_10G253300	3.4638	-0.291891	0.71053	-0.410807	0.681214	0.999561	6.70698	0.31096	0.601618	0.516873	0.605245	0.999174	6.53334	-0.186221	0.570399	-0.326476	0.744064	0.999882	39.8451	0.729865	0.240913	3.02958	0.00244896	0.0764154
GLYMA_17G073300	65.705	-0.240526	0.228802	-1.05124	0.293147	0.999561	72.7189	0.130346	0.239116	0.545118	0.585673	0.999174	115.231	0.0752528	0.23387	0.321773	0.747625	0.999882	380.88	0.470781	0.155349	3.03048	0.00244164	0.0764154
GLYMA_07G215400	28.5013	-0.276961	0.320311	-0.864662	0.387225	0.999561	27.7915	-0.113478	0.254288	-0.446259	0.65541	0.999174	24.8074	-0.607155	0.431014	-1.40866	0.158934	0.999882	64.0115	0.714089	0.235772	3.02873	0.00245583	0.076491
GLYMA_17G039000	32.7887	0.671926	0.61943	1.08475	0.278033	0.999561	52.4323	1.01782	0.448107	2.27139	0.0231235	0.999174	90.4131	0.234065	0.444803	0.526221	0.598735	0.999882	293.971	1.04969	0.346789	3.02688	0.00247094	0.0768227
GLYMA_08G011300	0.499497	0.0895202	1.81559	0.0493065	0.960675	NA	0.627797	1.89466	1.54951	1.22275	0.221425	0.999174	0.555025	1.5548	1.6327	0.95229	0.34095	0.999882	30.9349	2.02157	0.668112	3.02579	0.00247981	0.0769591
GLYMA_11G086600	40.1183	-0.13259	0.234405	-0.565644	0.571636	0.999561	48.3908	-0.111756	0.275978	-0.404945	0.685518	0.999174	43.8255	0.20435	0.348273	0.586753	0.55737	0.999882	116.557	0.772	0.255208	3.02498	0.00248648	0.077027
GLYMA_03G258600	6.3667	0.265466	0.493471	0.537958	0.590606	0.999561	7.84275	-0.3703	0.526322	-0.703563	0.481705	0.999174	12.1598	0.629836	0.479307	1.31406	0.188828	0.999882	16.4508	-1.32645	0.439067	-3.02107	0.00251885	0.0774046
GLYMA_05G224700	9.77101	0.485317	0.431901	1.12368	0.26115	0.999561	7.28817	-0.0174598	0.47732	-0.0365788	0.970821	0.999533	11.5509	0.2529	0.396222	0.638277	0.523293	0.999882	24.2091	1.01381	0.33546	3.02216	0.00250982	0.0774046
GLYMA_07G234300	17.183	-0.221368	0.332346	-0.666078	0.505361	0.999561	21.0466	0.0474657	0.335645	0.141416	0.887541	0.999174	29.9314	0.279853	0.364089	0.768639	0.442108	0.999882	115.528	0.689108	0.228108	3.02097	0.00251968	0.0774046
GLYMA_11G041100	30.3811	0.11408	0.240975	0.473412	0.635919	0.999561	30.3793	0.0640053	0.28433	0.22511	0.821894	0.999174	46.3641	-0.354799	0.277029	-1.28073	0.20029	0.999882	41.682	-0.645256	0.213457	-3.02288	0.00250378	0.0774046
GLYMA_15G213600	13.7293	-0.147882	0.431458	-0.342749	0.731787	0.999561	7.50029	-0.448694	0.849634	-0.528103	0.597428	0.999174	21.7977	1.34897	0.75	1.79863	0.0720771	0.999882	129.716	-1.24247	0.411306	-3.02079	0.00252118	0.0774046
GLYMA_20G151500	88.6797	0.40451	0.277305	1.45872	0.144643	0.999561	109.628	0.262817	0.348979	0.753104	0.451388	0.999174	242.904	-0.640039	0.37518	-1.70595	0.0880169	0.999882	285.074	0.458513	0.151865	3.01922	0.00253429	0.0776684
GLYMA_08G154900	166.412	-0.156014	0.202706	-0.769658	0.441503	0.999561	165.705	-0.225184	0.289336	-0.778281	0.436403	0.999174	128.98	0.234733	0.367415	0.638877	0.522903	0.999882	310.276	0.501349	0.166187	3.01678	0.00255475	0.0781563
GLYMA_10G212900	30.9655	0.49388	0.293796	1.68103	0.0927578	0.999561	54.6551	0.749704	0.398213	1.88267	0.0597451	0.999174	52.6261	0.757322	0.392985	1.9271	0.0539671	0.999882	67.1809	1.35462	0.449345	3.01464	0.00257281	0.0784193
GLYMA_13G076200	1.90803	-1.06295	0.960494	-1.10667	0.268435	NA	7.367	0.0344246	0.500485	0.0687825	0.945163	0.999174	21.3644	1.22224	0.665091	1.8377	0.0661062	0.999882	18.3025	1.13822	0.377689	3.01365	0.00258123	0.0784193
GLYMA_13G302800	7.85089	-0.328576	0.480282	-0.684131	0.493892	0.999561	9.42451	0.205153	0.428815	0.478418	0.632352	0.999174	19.3199	-0.132785	0.589969	-0.225072	0.821923	0.999882	44.3063	1.20039	0.398322	3.01361	0.00258159	0.0784193
GLYMA_14G098600	14.1126	-0.040131	0.402007	-0.0998265	0.920482	0.999561	21.0301	-0.558939	0.352077	-1.58755	0.112388	0.999174	24.6669	0.219692	0.39165	0.56094	0.574838	0.999882	19.7031	-0.909833	0.301817	-3.01452	0.00257385	0.0784193
GLYMA_07G019400	177.606	0.00728591	0.150214	0.0485034	0.961315	0.999561	325.15	-0.00308879	0.163609	-0.0188791	0.984938	0.999533	363.903	-0.087558	0.250526	-0.349497	0.726716	0.999882	302.025	-0.572774	0.19023	-3.01096	0.00260423	0.0785352
GLYMA_07G102300	22.2818	0.524898	0.290552	1.80655	0.0708318	0.999561	23.4045	-0.169768	0.300288	-0.565352	0.571834	0.999174	32.6608	-0.114915	0.284122	-0.404458	0.685876	0.999882	23.2631	-0.86391	0.287199	-3.00805	0.0026293	0.0785352
GLYMA_09G214500	183.747	-0.118698	0.174707	-0.679413	0.496876	0.999561	155.973	0.0202647	0.184357	0.109921	0.912472	0.999174	139.476	-0.905108	0.506518	-1.78692	0.0739504	0.999882	88.3565	-1.03837	0.345166	-3.00831	0.00262706	0.0785352
GLYMA_11G037500	215.825	-0.196861	0.171432	-1.14833	0.250832	0.999561	333.681	-0.424766	0.352863	-1.20377	0.228678	0.999174	317.821	0.245929	0.355386	0.692004	0.488935	0.999882	231.465	-0.707771	0.235022	-3.01152	0.00259947	0.0785352
GLYMA_13G196500	18.7116	0.0925383	0.329113	0.281175	0.778576	0.999561	33.2254	0.853981	0.398529	2.14283	0.0321264	0.999174	27.932	-0.35477	0.449703	-0.788898	0.430172	0.999882	71.1797	1.31472	0.437097	3.00784	0.00263109	0.0785352
GLYMA_15G082000	123.231	-0.0362182	0.246914	-0.146684	0.883382	0.999561	196.359	-0.44319	0.355824	-1.24553	0.212936	0.999174	219.223	0.453364	0.33892	1.33767	0.181003	0.999882	205.454	-0.572891	0.190192	-3.01218	0.00259381	0.0785352
GLYMA_16G021600	3.07623	-0.789518	0.838275	-0.941837	0.346276	NA	5.55043	-1.28818	0.615582	-2.09262	0.0363835	0.999174	9.47243	0.633699	0.807866	0.784411	0.432799	0.999882	30.0759	-0.90334	0.300204	-3.00909	0.00262034	0.0785352
GLYMA_18G216800	24.7496	0.389233	0.291897	1.33346	0.182381	0.999561	15.5389	0.410534	0.537573	0.763682	0.445057	0.999174	17.9714	0.00302092	0.561197	0.005383	0.995705	0.999882	52.0945	1.11872	0.371758	3.00926	0.00261888	0.0785352
GLYMA_18G288900	6.75439	0.225297	0.48026	0.469115	0.638987	0.999561	8.41902	0.23452	0.470245	0.498719	0.617978	0.999174	11.9986	0.253138	0.506016	0.500257	0.616894	0.999882	29.4943	0.788825	0.262134	3.00924	0.002619	0.0785352
GLYMA_20G141000	13.2813	-0.213251	0.395022	-0.539847	0.589303	0.999561	12.7143	-0.565571	0.479007	-1.18072	0.237716	0.999174	14.1542	0.687835	0.544879	1.26236	0.206818	0.999882	24.1541	-1.07916	0.35864	-3.00903	0.00262087	0.0785352
GLYMA_01G226000	10.8522	0.0570861	0.403965	0.141315	0.887621	0.999561	24.3856	-0.869849	0.495878	-1.75416	0.079403	0.999174	18.3834	0.98456	0.63561	1.549	0.121382	0.999882	28.1254	-1.20989	0.402362	-3.00697	0.00263863	0.0785683
GLYMA_13G136400	131.066	-0.0310846	0.139169	-0.223359	0.823256	0.999561	174.178	-0.104458	0.269519	-0.387572	0.698333	0.999174	153.264	0.39622	0.34803	1.13847	0.254926	0.999882	193.141	0.546436	0.181742	3.00666	0.00264133	0.0785683
GLYMA_08G232400	622.941	0.168234	0.15214	1.10579	0.26882	0.999561	708.656	0.292284	0.198184	1.47481	0.140264	0.999174	720.733	-0.660254	0.303606	-2.1747	0.0296524	0.999882	191.082	-0.957483	0.318673	-3.00459	0.00265935	0.0788314
GLYMA_18G021500	92.827	-0.0934188	0.153109	-0.610144	0.541767	0.999561	98.0596	-0.317315	0.256424	-1.23747	0.215914	0.999174	120.194	0.389265	0.369274	1.05414	0.291821	0.999882	112.169	-0.841416	0.28002	-3.00484	0.00265719	0.0788314
GLYMA_04G082900	7.52973	-0.49307	0.503953	-0.978404	0.327874	0.999561	23.0369	0.670295	0.95634	0.700897	0.483367	0.999174	43.1423	0.328565	0.678624	0.484163	0.62827	0.999882	393.832	0.757618	0.252296	3.00289	0.00267429	0.0791377
GLYMA_17G180300	7.09429	0.0820417	0.452208	0.181425	0.856034	0.999561	13.8111	-0.0810321	0.449874	-0.180122	0.857057	0.999174	23.5068	0.757671	0.479929	1.57871	0.114402	0.999882	48.8484	0.810763	0.27009	3.00183	0.00268363	0.0792778
GLYMA_14G049500	361.639	-0.282442	0.184094	-1.53423	0.124972	0.999561	314.413	0.222466	0.218874	1.01641	0.309433	0.999174	413.965	-0.645262	0.441063	-1.46297	0.143475	0.999882	1487.78	0.817315	0.272456	2.99981	0.00270147	0.0796678
GLYMA_01G021000	11.2053	-1.68563	0.997237	-1.6903	0.09097	0.999561	3.15692	0.268382	0.945259	0.283924	0.776468	0.999174	5.39917	-0.197353	1.12331	-0.175688	0.860539	0.999882	33.0888	2.89335	0.965327	2.99727	0.00272409	0.0801973
GLYMA_01G199700	1055.4	0.167817	0.13971	1.20118	0.229682	0.999561	1578.01	-0.105857	0.172259	-0.614521	0.538871	0.999174	1725.59	-0.433983	0.319757	-1.35723	0.17471	0.999882	920.302	-0.928672	0.310202	-2.99376	0.00275558	0.0806207
GLYMA_02G124500	193.099	0.226604	0.192965	1.17432	0.240265	0.999561	389.506	0.0898914	0.251819	0.356968	0.721116	0.999174	500.944	0.275895	0.29075	0.948907	0.342668	0.999882	179.725	1.26976	0.424011	2.99465	0.00274761	0.0806207
GLYMA_14G022100	47.9605	-0.172091	0.212223	-0.810897	0.417425	0.999561	50.9875	0.195809	0.197225	0.992824	0.320796	0.999174	44.2917	-0.130255	0.231513	-0.562625	0.57369	0.999882	76.1886	0.60729	0.202825	2.99416	0.00275206	0.0806207
GLYMA_14G070500	760.269	0.712823	0.201396	3.53941	0.000401019	0.200845	804.696	0.38777	0.252406	1.5363	0.124466	0.999174	1016.3	-0.468255	0.311566	-1.50291	0.132863	0.999882	1250.78	-0.552797	0.184661	-2.99358	0.00275722	0.0806207
GLYMA_07G023000	125.237	0.0916613	0.176941	0.518032	0.604436	0.999561	139.878	-0.224225	0.313597	-0.715008	0.474604	0.999174	136.528	-0.203583	0.433204	-0.469946	0.638393	0.999882	102.313	-1.03825	0.347296	-2.98952	0.00279419	0.0815628
GLYMA_02G094900	67.3496	0.0609124	0.224371	0.271481	0.786021	0.999561	99.3391	-0.558516	0.251455	-2.22113	0.026342	0.999174	100.316	0.103146	0.271635	0.379722	0.704151	0.999882	70.596	-0.817444	0.273995	-2.98343	0.00285035	0.0826316
GLYMA_03G084000	16.4454	-0.273124	0.322901	-0.845843	0.397641	0.999561	9.40738	-0.291333	0.438787	-0.663951	0.506721	0.999174	23.4644	0.0660611	0.399492	0.165363	0.868658	0.999882	87.467	0.55983	0.187709	2.98243	0.0028597	0.0826316
GLYMA_07G057200	409.196	0.00441104	0.114476	0.0385324	0.969263	0.999561	461.818	-0.326401	0.209535	-1.55774	0.119295	0.999174	407.262	-0.059185	0.362163	-0.163421	0.870187	0.999882	322.034	-0.603472	0.202233	-2.98405	0.00284463	0.0826316
GLYMA_08G281600	23.6244	-0.0424471	0.373869	-0.113535	0.909607	0.999561	120.243	0.0490864	0.335893	0.146137	0.883813	0.999174	177.032	1.11356	0.568563	1.95856	0.0501644	0.999882	375.245	1.2958	0.434496	2.98231	0.00286084	0.0826316
GLYMA_08G297900	18.956	-0.0260337	0.318543	-0.0817273	0.934864	0.999561	20.47	0.160135	0.465332	0.34413	0.730748	0.999174	35.059	0.421768	0.492863	0.855751	0.392135	0.999882	120.438	-0.658733	0.220909	-2.98192	0.00286445	0.0826316
GLYMA_13G082300	268.69	0.179474	0.150872	1.18958	0.234212	0.999561	400.192	-0.0941665	0.197047	-0.477889	0.632729	0.999174	375.457	-0.0676823	0.611503	-0.110682	0.911869	0.999882	75.4542	-1.09481	0.36703	-2.9829	0.00285528	0.0826316
GLYMA_18G231700	12.6685	-1.4644	0.622389	-2.35288	0.0186288	0.999561	4.44051	0.52962	0.650933	0.813632	0.415856	0.999174	10.5803	-0.363034	0.685177	-0.52984	0.596223	0.999882	1827.48	0.907125	0.303917	2.98477	0.00283787	0.0826316
GLYMA_02G001100	23.8572	0.0754793	0.322513	0.234035	0.814958	0.999561	14.3976	0.117347	0.47674	0.246145	0.80557	0.999174	18.9738	0.0973028	0.325177	0.29923	0.764765	0.999882	87.015	0.998202	0.334909	2.98052	0.00287761	0.0827333
GLYMA_13G330800	19.4408	-0.28164	0.291595	-0.965859	0.334115	0.999561	28.1759	0.131288	0.299811	0.437901	0.661458	0.999174	28.5605	-0.163896	0.304526	-0.538201	0.590438	0.999882	89.2276	0.702976	0.235834	2.9808	0.00287492	0.0827333
GLYMA_17G011500	54.6526	0.0330954	0.198673	0.166582	0.867699	0.999561	39.0656	-0.199355	0.251972	-0.791178	0.42884	0.999174	36.3211	-0.185997	0.26626	-0.698554	0.484831	0.999882	59.0122	-0.566407	0.190069	-2.98001	0.00288241	0.0827333
GLYMA_06G092500	59.6032	0.396227	0.264795	1.49635	0.134562	0.999561	84.7746	0.576115	0.308765	1.86587	0.0620595	0.999174	114.174	-0.903181	0.423618	-2.13207	0.0330015	0.999882	27.4797	-1.6158	0.542307	-2.97949	0.0028873	0.0827355
GLYMA_02G041700	28.8884	0.198803	0.295692	0.672333	0.501372	0.999561	25.428	0.171233	0.264523	0.647329	0.517419	0.999174	31.2563	-0.154465	0.332867	-0.464043	0.642617	0.999882	42.9495	0.633161	0.21255	2.97887	0.0028931	0.0827423
GLYMA_05G185200	30.5022	-0.120802	0.278861	-0.433199	0.66487	0.999561	36.5969	0.160711	0.333345	0.482117	0.629723	0.999174	47.4812	0.359849	0.290093	1.24046	0.214805	0.999882	33.8552	-0.88374	0.296712	-2.97844	0.00289716	0.0827423
GLYMA_12G142200	2.98054	0.40614	0.766037	0.530183	0.595985	NA	2.48227	0.841717	0.907583	0.927427	0.353705	0.999174	10.447	0.535378	0.883137	0.606223	0.544367	0.999882	21.1267	1.731	0.581471	2.97693	0.00291146	0.0830129
GLYMA_04G067600	79.2297	-0.0689743	0.164612	-0.419012	0.675207	0.999561	72.16	-0.144112	0.181402	-0.794439	0.42694	0.999174	101.79	0.146205	0.193092	0.757178	0.448943	0.999882	169.491	0.407533	0.13695	2.97578	0.00292241	0.0831872
GLYMA_20G129600	363.154	0.091675	0.136023	0.673969	0.500331	0.999561	500.57	0.0602946	0.16623	0.362717	0.716816	0.999174	422.021	-0.433107	0.4205	-1.02998	0.30302	0.999882	122.445	-1.02481	0.344492	-2.97485	0.00293132	0.0833029
GLYMA_15G072100	33.3418	-0.113816	0.231241	-0.492195	0.622581	0.999561	48.3389	-0.0468242	0.215134	-0.217652	0.8277	0.999174	56.3284	0.0565081	0.275533	0.205087	0.837504	0.999882	110.641	0.578306	0.194522	2.97296	0.00294942	0.083541
GLYMA_17G127000	99.8338	-0.214258	0.222241	-0.964079	0.335006	0.999561	162.689	-0.749044	0.304478	-2.46009	0.0138902	0.999174	120.469	0.334225	0.575298	0.580959	0.561268	0.999882	83.9119	-1.20243	0.404444	-2.97303	0.00294874	0.083541
GLYMA_13G112500	28.6921	0.33439	0.324952	1.02904	0.303459	0.999561	40.4281	-0.546307	0.405623	-1.34684	0.178033	0.999174	54.0346	0.252869	0.807885	0.313001	0.75428	0.999882	29.7862	-1.18021	0.397338	-2.9703	0.0029751	0.0836764
GLYMA_13G214600	76.065	-0.147038	0.208996	-0.703546	0.481716	0.999561	115.447	-0.484045	0.309732	-1.56279	0.118103	0.999174	121.212	0.165433	0.454834	0.363721	0.716066	0.999882	140.287	-0.475513	0.160102	-2.97006	0.0029774	0.0836764
GLYMA_15G202300	117.144	0.19039	0.146726	1.29759	0.194429	0.999561	115.748	0.0126383	0.262025	0.0482334	0.96153	0.999299	124.164	0.106025	0.321523	0.329759	0.741582	0.999882	74.6561	-0.721856	0.243054	-2.96994	0.00297854	0.0836764
GLYMA_17G071000	11.0979	-0.190783	0.429946	-0.443736	0.657233	0.999561	18.1906	-1.31741	0.520584	-2.53065	0.0113852	0.999174	21.9797	0.648752	0.482791	1.34375	0.179028	0.999882	33.2003	-1.00593	0.338702	-2.96996	0.00297839	0.0836764
GLYMA_17G232300	241.687	0.156956	0.13991	1.12183	0.261934	0.999561	329.988	0.0405447	0.12159	0.333454	0.738791	0.999174	322.283	-0.279354	0.296461	-0.942297	0.346041	0.999882	113.615	-0.795432	0.26771	-2.97125	0.00296589	0.0836764
GLYMA_08G249600	24.7163	-0.220498	0.296707	-0.743151	0.45739	0.999561	23.7543	0.15301	0.275263	0.555869	0.5783	0.999174	32.8938	0.184759	0.255374	0.723486	0.469381	0.999882	102.601	0.682936	0.230005	2.96923	0.00298551	0.0836821
GLYMA_10G153100	60.2291	0.147603	0.210642	0.70073	0.483472	0.999561	74.41	-0.246025	0.187362	-1.3131	0.18915	0.999174	122.244	-0.232727	0.188592	-1.23402	0.217195	0.999882	67.4707	-0.767791	0.258636	-2.96861	0.00299147	0.0836821
GLYMA_15G039400	25.891	0.2271	0.270898	0.838325	0.401848	0.999561	30.0868	-0.118932	0.263386	-0.451549	0.651594	0.999174	31.4605	0.431065	0.302424	1.42537	0.154051	0.999882	45.8273	-0.831852	0.280239	-2.96837	0.00299382	0.0836821
GLYMA_18G222200	11.2126	-0.00195638	0.443009	-0.00441611	0.996476	0.999561	22.954	-0.872501	0.447959	-1.94773	0.0514476	0.999174	15.4542	1.31935	0.853055	1.54662	0.121955	0.999882	26.4012	-1.68562	0.567946	-2.96792	0.00299821	0.0836821
GLYMA_04G017300	21.7951	-0.459482	0.291779	-1.57476	0.115312	0.999561	15.5035	-0.305084	0.386222	-0.789921	0.429574	0.999174	21.4547	0.351706	0.376277	0.934698	0.349944	0.999882	63.382	0.601837	0.202851	2.96689	0.00300825	0.0838262
GLYMA_13G213500	40.4192	-0.133736	0.245956	-0.543738	0.586621	0.999561	41.6436	-0.126731	0.301582	-0.420221	0.674324	0.999174	35.2251	0.00444397	0.407206	0.0109133	0.991293	0.999882	35.5237	-0.971771	0.327668	-2.96572	0.00301976	0.0840108
GLYMA_16G152700	33.0596	-0.176248	0.272912	-0.645804	0.518406	0.999561	20.0429	-0.0702752	0.471249	-0.149125	0.881455	0.999174	22.5103	0.0755586	0.650424	0.116168	0.907519	0.999882	21.8804	-1.22685	0.413853	-2.96446	0.0030321	0.0842179
GLYMA_07G006600	85.1877	-0.0192267	0.179401	-0.107172	0.914653	0.999561	108.498	-0.363982	0.191808	-1.89764	0.0577435	0.999174	112.374	0.126994	0.264963	0.47929	0.631732	0.999882	119.215	-0.541551	0.182997	-2.95935	0.00308292	0.0854915
GLYMA_04G041900	97.2685	0.168772	0.188369	0.895963	0.370273	0.999561	109.935	0.137622	0.20311	0.677574	0.498042	0.999174	134.372	-0.677081	0.277458	-2.4403	0.014675	0.999882	66.0518	-0.801383	0.270931	-2.95789	0.00309756	0.0856519
GLYMA_08G167900	45.4463	-0.129609	0.219593	-0.590224	0.555041	0.999561	69.9564	-0.412765	0.281497	-1.46632	0.142562	0.999174	82.7179	0.236211	0.404269	0.584292	0.559024	0.999882	60.8636	-1.05959	0.358237	-2.95778	0.00309867	0.0856519
GLYMA_03G075300	9.34032	-0.435508	0.422657	-1.03041	0.30282	0.999561	11.7685	-0.0581769	0.536702	-0.108397	0.913681	0.999174	22.3969	0.694472	0.567214	1.22436	0.220817	0.999882	124.642	0.710324	0.240525	2.95323	0.0031447	0.0867821
GLYMA_14G141000	18.8998	-0.338039	0.350617	-0.964126	0.334983	0.999561	63.4666	-1.20005	0.868553	-1.38166	0.167075	0.999174	18.7229	1.75089	1.23575	1.41687	0.156521	0.999882	38.4862	-1.39786	0.473412	-2.95274	0.00314965	0.0867821
GLYMA_16G079200	41.555	-0.0238256	0.226389	-0.105242	0.916184	0.999561	34.5421	0.240825	0.369385	0.651961	0.514426	0.999174	48.6218	-0.209823	0.297804	-0.704566	0.481081	0.999882	83.8692	0.536978	0.181945	2.95133	0.00316411	0.0870409
GLYMA_06G007300	114.269	0.315997	0.173758	1.8186	0.0689726	0.999561	138.725	0.219901	0.148465	1.48116	0.138563	0.999174	198.66	-0.0627346	0.178201	-0.352043	0.724806	0.999882	108.402	-0.530018	0.179954	-2.9453	0.00322644	0.0872203
GLYMA_08G071300	15.8648	-0.536116	0.400682	-1.33801	0.180894	0.999561	44.9406	0.228288	0.383657	0.595033	0.551822	0.999174	118.841	0.37856	0.355224	1.0657	0.286561	0.999882	832.161	0.461677	0.156745	2.9454	0.00322539	0.0872203
GLYMA_10G002600	725.573	0.121424	0.132947	0.913329	0.36107	0.999561	1152.27	-0.0876259	0.134003	-0.653912	0.513169	0.999174	1196.86	-0.228366	0.320462	-0.712614	0.476084	0.999882	810.327	-0.633145	0.214928	-2.94584	0.00322077	0.0872203
GLYMA_10G171300	11.6172	-0.164401	0.37242	-0.441439	0.658895	0.999561	9.9115	0.277111	0.475351	0.582959	0.559921	0.999174	16.6615	0.443846	0.642732	0.690562	0.489841	0.999882	107.068	0.813456	0.276169	2.94551	0.00322426	0.0872203
GLYMA_11G030500	42.0962	-0.142142	0.233261	-0.609369	0.54228	0.999561	99.9952	0.0810229	0.224726	0.360541	0.718443	0.999174	111.545	0.175646	0.309071	0.568303	0.569829	0.999882	161.632	1.18574	0.402112	2.94878	0.00319031	0.0872203
GLYMA_12G119200	65.7117	-0.850225	0.575879	-1.47639	0.139838	0.999561	157.613	-0.872882	0.376824	-2.31642	0.0205354	0.999174	269.988	0.724884	0.499748	1.4505	0.146919	0.999882	427.749	-0.829345	0.281508	-2.94608	0.00321831	0.0872203
GLYMA_13G357200	441.85	-0.175043	0.231131	-0.757332	0.448851	0.999561	644.073	-0.359776	0.270298	-1.33103	0.183178	0.999174	633.582	0.108386	0.283072	0.382892	0.7018	0.999882	448.865	-0.669424	0.227078	-2.94799	0.00319851	0.0872203
GLYMA_14G011700	80.1585	-0.116452	0.160255	-0.726668	0.467429	0.999561	133.882	0.0534423	0.147472	0.36239	0.717061	0.999174	189.182	-0.536314	0.241284	-2.22275	0.0262326	0.999882	37.1463	-1.26533	0.429256	-2.94774	0.00320106	0.0872203
GLYMA_14G219700	172.518	-0.338126	0.171946	-1.96647	0.0492445	0.999561	196.084	0.24773	0.264478	0.936675	0.348926	0.999174	277.524	-0.166464	0.298726	-0.557245	0.57736	0.999882	403.152	1.1103	0.376426	2.94959	0.00318197	0.0872203
GLYMA_15G108400	416.385	0.872434	0.149525	5.8347	5.39e-09	1.02e-05	381.982	0.253204	0.244009	1.03769	0.299416	0.999174	329.167	-0.429343	0.408377	-1.05134	0.293102	0.999882	110.85	-0.821227	0.278377	-2.95006	0.00317712	0.0872203
GLYMA_19G046600	121144	-0.102355	0.139877	-0.731752	0.46432	0.999561	137318	-0.146064	0.2385	-0.612428	0.540255	0.999174	114323	-0.0493109	0.346634	-0.142256	0.886877	0.999882	63144.5	-0.814381	0.276345	-2.94697	0.00320907	0.0872203
GLYMA_02G113800	234.182	-0.00127815	0.125894	-0.0101526	0.9919	0.999561	276.411	0.0751976	0.139434	0.539305	0.589676	0.999174	305.075	-0.375437	0.222886	-1.68444	0.0920971	0.999882	193.446	-0.627643	0.213159	-2.94449	0.00323491	0.0872534
GLYMA_18G193600	906.913	0.121916	0.134708	0.905041	0.365444	0.999561	1273.28	0.0264466	0.123847	0.213542	0.830904	0.999174	1438.7	-0.469935	0.198479	-2.36768	0.0179001	0.999882	578.058	-0.891022	0.302635	-2.94421	0.00323781	0.0872534
GLYMA_12G015300	0.897952	1.91995	1.59508	1.20367	0.228718	NA	1.75414	-1.82106	1.27348	-1.42999	0.152721	0.999174	0.894303	0.864387	2.06599	0.418388	0.675663	0.999882	32.9367	1.59615	0.542355	2.943	0.00325052	0.0874588
GLYMA_18G272200	70.5852	-0.0682576	0.243445	-0.280382	0.779184	0.999561	84.301	0.404667	0.193027	2.09643	0.0360443	0.999174	113.986	0.621653	0.366227	1.69745	0.0896112	0.999882	207.162	0.452479	0.153779	2.94241	0.00325673	0.0874889
GLYMA_11G021400	196.615	-0.0501532	0.143809	-0.348749	0.727278	0.999561	293.524	0.184228	0.137254	1.34224	0.179518	0.999174	280.335	-0.150377	0.154532	-0.973114	0.330496	0.999882	250.616	0.515093	0.17519	2.9402	0.00328004	0.0877042
GLYMA_13G232500	480.094	-0.0342325	0.1277	-0.268069	0.788646	0.999561	364.632	-0.415081	0.268305	-1.54705	0.121851	0.999174	452.365	0.217501	0.376884	0.577104	0.563869	0.999882	478.426	-0.788876	0.268253	-2.9408	0.00327371	0.0877042
GLYMA_18G025600	111.709	0.014777	0.185002	0.079875	0.936337	0.999561	198.643	-0.292674	0.247014	-1.18485	0.236078	0.999174	262.348	-0.114194	0.305034	-0.374366	0.708132	0.999882	110.618	-0.817215	0.277925	-2.94042	0.0032777	0.0877042
GLYMA_08G045300	36.613	-0.0637732	0.251578	-0.253493	0.799887	0.999561	27.6923	0.816123	0.478002	1.70736	0.0877545	0.999174	16.3706	0.0909327	0.499171	0.182167	0.855451	0.999882	34.2526	1.83839	0.62549	2.93912	0.00329147	0.0878732
GLYMA_11G152400	22.3887	-0.263343	0.288763	-0.911971	0.361784	0.999561	23.4002	-0.896748	0.399611	-2.24405	0.024829	0.999174	20.2963	0.403611	0.734339	0.549626	0.582576	0.999882	61.7947	1.05725	0.359797	2.93846	0.00329845	0.0879229
GLYMA_04G053600	32.7672	-0.115578	0.264305	-0.437291	0.6619	0.999561	30.5457	-0.024129	0.242307	-0.0995806	0.920677	0.999174	29.7741	0.109511	0.309475	0.35386	0.723444	0.999882	30.7916	-0.753266	0.256426	-2.93756	0.00330805	0.0880423
GLYMA_16G178800	45.2682	-0.881629	0.570427	-1.54556	0.122211	0.999561	359.413	0.34311	0.357642	0.959365	0.337375	0.999174	525.305	-0.0622107	0.360456	-0.172589	0.862975	0.999882	798.989	1.23821	0.421708	2.93619	0.00332275	0.0882968
GLYMA_09G256000	25.4431	0.0263253	0.273045	0.0964141	0.923192	0.999561	27.1745	-0.079945	0.266117	-0.300413	0.763862	0.999174	32.924	-0.150944	0.290873	-0.518935	0.603806	0.999882	59.1843	0.678061	0.231177	2.93308	0.00335621	0.088911
GLYMA_19G036800	3.97341	-0.1579	0.632589	-0.249609	0.80289	0.999561	6.53406	0.211069	0.592348	0.356326	0.721596	0.999174	6.97311	-0.422328	0.491217	-0.859759	0.389922	0.999882	43.0738	1.04752	0.357114	2.93328	0.00335401	0.088911
GLYMA_02G215700	101.642	0.99748	0.437883	2.27796	0.0227291	0.999561	463.047	1.09417	0.842178	1.29921	0.193871	0.999174	1153.93	0.127757	0.598225	0.21356	0.83089	0.999882	1073.43	0.917531	0.312976	2.93163	0.00337184	0.0890509
GLYMA_13G029200	23.0491	-0.340348	0.357485	-0.952061	0.341066	0.999561	60.6774	0.954555	0.523816	1.82231	0.0684083	0.999174	46.7429	-0.0356018	0.691402	-0.0514921	0.958933	0.999882	87.2452	1.54537	0.527126	2.9317	0.00337117	0.0890509
GLYMA_01G204400	45.0113	-1.20301	0.759305	-1.58436	0.113111	0.999561	191.44	0.177455	0.77034	0.230359	0.817813	0.999174	272.445	0.458405	0.673581	0.680549	0.496157	0.999882	2488.97	0.495225	0.169065	2.9292	0.00339832	0.0894801
GLYMA_12G048900	85.2143	-0.0144913	0.191589	-0.0756377	0.939707	0.999561	85.8438	-0.403816	0.314288	-1.28486	0.198841	0.999174	86.8696	0.260969	0.311335	0.838228	0.401903	0.999882	69.1885	-0.730963	0.249545	-2.92919	0.00339851	0.0894801
GLYMA_09G238100	4.10755	-0.797061	0.791956	-1.00645	0.314201	0.999561	23.156	0.344686	0.673007	0.512158	0.60854	0.999174	21.0121	0.49272	0.720708	0.683662	0.494189	0.999882	163.737	0.755348	0.257916	2.92866	0.00340431	0.0894958
GLYMA_13G032600	2.05125	0.459079	1.27405	0.36033	0.7186	NA	6.05978	1.37982	0.87381	1.57909	0.114316	0.999174	11.9756	1.43551	0.730933	1.96394	0.049537	0.999882	117.36	0.76463	0.26124	2.92693	0.0034233	0.0895841
GLYMA_17G110300	4.05614	-0.4936	0.626218	-0.788223	0.430566	0.999561	6.04553	0.102481	0.732606	0.139886	0.88875	0.999174	7.56377	0.17105	0.466329	0.366801	0.713767	0.999882	100.229	0.945018	0.322797	2.92759	0.00341602	0.0895841
GLYMA_19G127700	179.839	-0.018291	0.171524	-0.106638	0.915076	0.999561	143.995	-0.0627686	0.276101	-0.227339	0.82016	0.999174	149.009	0.103931	0.245658	0.42307	0.672244	0.999882	198.744	-0.551306	0.188328	-2.92737	0.00341839	0.0895841
GLYMA_08G249900	42.4765	0.340825	0.291403	1.1696	0.242162	0.999561	52.5127	0.655203	0.356546	1.83764	0.0661153	0.999174	72.6208	0.521023	0.414374	1.25737	0.208619	0.999882	287.891	0.62374	0.213165	2.92608	0.00343259	0.0896907
GLYMA_08G153000	168.071	0.276744	0.216555	1.27794	0.201271	0.999561	320.647	-0.0549958	0.164049	-0.33524	0.737444	0.999174	344.852	-0.60575	0.3007	-2.01447	0.0439603	0.999882	300.578	-0.67896	0.23213	-2.92492	0.00344545	0.089771
GLYMA_20G082800	652.541	0.0987602	0.121536	0.812599	0.416448	0.999561	873.194	-0.187174	0.156496	-1.19603	0.231684	0.999174	1182.51	-0.101381	0.183607	-0.552166	0.580835	0.999882	845.381	-0.625466	0.213845	-2.92486	0.0034461	0.089771
GLYMA_01G093800	2.60661	-0.366673	0.83359	-0.439872	0.66003	NA	7.56182	-0.578256	0.800275	-0.722572	0.469943	0.999174	7.85083	0.383571	0.794283	0.482914	0.629157	0.999882	46.4988	1.34429	0.45986	2.92325	0.00346395	0.0899634
GLYMA_08G136200	17.9326	-0.962323	0.448131	-2.14741	0.0317603	0.999561	46.8268	0.393865	0.503069	0.782924	0.433672	0.999174	64.2612	-0.282691	0.448314	-0.630565	0.528325	0.999882	433.928	0.802758	0.274593	2.92345	0.00346179	0.0899634
GLYMA_02G119300	6.24127	-0.537962	0.492773	-1.0917	0.274964	0.999561	12.3339	-1.85664	0.563997	-3.29194	0.000994996	0.624474	9.79244	0.474285	0.593031	0.799764	0.423847	0.999882	21.3518	-1.05417	0.361009	-2.92006	0.00349966	0.0907537
GLYMA_08G039600	4.6066	0.788622	0.62845	1.25487	0.209526	0.999561	3.44315	1.42409	0.69407	2.05179	0.0401901	0.999174	6.30059	0.220074	0.759737	0.289672	0.772068	0.999882	38.3124	0.884203	0.302899	2.91913	0.00351006	0.0908863
GLYMA_10G281600	3.88145	0.331079	0.635161	0.521252	0.602191	0.999561	7.10991	0.163315	0.598305	0.272963	0.784882	0.999174	16.1723	1.06561	0.45623	2.33568	0.0195077	0.999882	104.349	0.721407	0.247196	2.91836	0.00351876	0.0909746
GLYMA_16G134000	32.0274	0.650846	0.391563	1.66217	0.096478	0.999561	9.42348	-0.0348412	0.433687	-0.0803372	0.935969	0.999174	10.2691	0.324608	0.531656	0.61056	0.541491	0.999882	16.925	-1.74999	0.599811	-2.91756	0.00352781	0.0910715
GLYMA_07G115400	1.49023	1.64299	1.10654	1.4848	0.137597	NA	2.48005	-1.2033	0.915044	-1.31502	0.188503	0.999174	11.9309	-1.24644	0.937352	-1.32974	0.183603	0.999882	239.403	-1.32687	0.455238	-2.91467	0.00356069	0.0917824
GLYMA_01G002400	17.1396	0.0522334	0.324585	0.160923	0.872154	0.999561	28.1988	-0.908697	0.42714	-2.1274	0.0333872	0.999174	21.9518	0.968608	0.67482	1.43536	0.151186	0.999882	42.9716	-1.02936	0.353345	-2.91317	0.0035778	0.0920147
GLYMA_02G152400	72.927	0.226374	0.183341	1.23472	0.216935	0.999561	66.6922	-0.0243334	0.194968	-0.124807	0.900676	0.999174	69.4416	-0.086623	0.237154	-0.365261	0.714917	0.999882	38.1753	-0.70805	0.243109	-2.91248	0.00358575	0.0920147
GLYMA_14G200900	45.2178	-0.0697772	0.225877	-0.308917	0.757385	0.999561	65.1667	-0.79289	0.371023	-2.13704	0.0325949	0.999174	71.704	-0.0269105	0.417054	-0.0645251	0.948552	0.999882	72.3174	-0.880053	0.302122	-2.9129	0.00358086	0.0920147
GLYMA_07G139700	11.6146	-1.04643	0.529645	-1.97572	0.0481864	0.999561	22.982	-0.153298	0.47641	-0.321777	0.747622	0.999174	25.1268	-0.0482174	0.465209	-0.103647	0.91745	0.999882	1014.36	1.02088	0.350611	2.91173	0.00359433	0.0920973
GLYMA_01G211200	69.4163	-0.0371394	0.229818	-0.161603	0.871618	0.999561	167.506	0.28575	0.230869	1.23771	0.215822	0.999174	192.373	0.133402	0.260951	0.511216	0.6092	0.999882	325.401	1.05729	0.36328	2.91039	0.0036098	0.092356
GLYMA_11G141800	40.1093	0.207397	0.305452	0.678984	0.497148	0.999561	54.1652	0.156156	0.250336	0.623784	0.532769	0.999174	56.035	-0.0632982	0.257302	-0.246008	0.805676	0.999882	29.6816	-1.03962	0.357271	-2.9099	0.00361545	0.0923633
GLYMA_14G115500	1462.35	-0.29749	0.188357	-1.57939	0.114246	0.999561	2191.07	-0.877322	0.441164	-1.98865	0.0467393	0.999174	1665.11	0.378797	1.01091	0.374711	0.707875	0.999882	1575.18	-1.15751	0.39785	-2.90942	0.00362098	0.0923671
GLYMA_06G201600	9.89832	0.23008	0.509968	0.451166	0.65187	0.999561	10.9723	0.0572524	0.414861	0.138004	0.890237	0.999174	13.0757	0.166871	0.426884	0.390904	0.695868	0.999882	49.0355	0.822052	0.28268	2.90807	0.00363671	0.0926311
GLYMA_07G052900	10.3259	0.26154	0.428075	0.610967	0.541222	0.999561	7.15403	0.190457	0.505114	0.377058	0.70613	0.999174	12.6648	0.444351	0.408419	1.08798	0.276605	0.999882	33.7359	0.85438	0.293926	2.90679	0.0036516	0.0927842
GLYMA_17G015600	644.059	0.198928	0.164582	1.20868	0.226785	0.999561	367.464	-0.115914	0.131724	-0.87998	0.37887	0.999174	394.192	-0.219356	0.148118	-1.48096	0.138618	0.999882	276.552	-0.625724	0.215275	-2.90662	0.00365352	0.0927842
GLYMA_20G180000	13.9999	-0.512625	0.346092	-1.48118	0.138559	0.999561	8.66555	-0.158962	0.478345	-0.332316	0.739651	0.999174	13.6464	0.492799	0.362844	1.35815	0.174415	0.999882	32.5031	1.24277	0.427658	2.906	0.00366086	0.0928336
GLYMA_13G351200	4.86944	-0.0790584	0.535604	-0.147606	0.882654	0.999561	8.20207	-0.239845	0.500887	-0.478841	0.632052	0.999174	9.07491	0.393684	0.433451	0.908253	0.363744	0.999882	20.2093	0.912482	0.314093	2.90514	0.00367093	0.0929517
GLYMA_08G145400	28.2267	-0.0673468	0.280683	-0.239939	0.810377	0.999561	30.8744	0.130311	0.256011	0.509006	0.610748	0.999174	39.0646	0.115087	0.3098	0.371489	0.710274	0.999882	50.5022	0.634291	0.218425	2.90393	0.00368508	0.0930361
GLYMA_13G155200	44.553	0.060962	0.241651	0.252273	0.80083	0.999561	50.6527	0.159932	0.210618	0.759344	0.447647	0.999174	51.0465	-0.344449	0.507054	-0.679315	0.496938	0.999882	24.6495	-1.03183	0.35531	-2.90402	0.00368405	0.0930361
GLYMA_13G115400	86.7121	-0.149544	0.208195	-0.718287	0.47258	0.999561	54.4697	-0.0606056	0.227692	-0.266174	0.790105	0.999174	42.4265	-0.058517	0.614495	-0.0952278	0.924134	0.999882	61.4404	-0.867451	0.298814	-2.90298	0.00369627	0.0931819
GLYMA_06G063300	70.8637	-0.143884	0.195839	-0.734705	0.462519	0.999561	72.6275	-0.0336155	0.209446	-0.160497	0.872489	0.999174	101.933	0.260582	0.208349	1.2507	0.211044	0.999882	243.934	0.417356	0.143822	2.9019	0.00370905	0.093318
GLYMA_06G105700	245.78	-0.252823	0.174722	-1.447	0.147897	0.999561	346.416	-0.616022	0.320535	-1.92185	0.054624	0.999174	369.064	0.568308	0.488416	1.16358	0.244596	0.999882	742.391	-0.513844	0.177172	-2.90025	0.00372865	0.093318
GLYMA_07G129200	141.888	0.080115	0.135361	0.59186	0.553944	0.999561	176.033	-0.138507	0.18041	-0.767735	0.442644	0.999174	151.949	-0.39048	0.4345	-0.898687	0.368819	0.999882	31.3998	-1.28045	0.441509	-2.90017	0.00372957	0.093318
GLYMA_08G022900	6.81662	0.0838874	0.618449	0.135641	0.892105	0.999561	12.4089	0.0483268	0.41297	0.117023	0.906842	0.999174	19.6772	0.327257	0.451533	0.724769	0.468594	0.999882	47.4569	1.10301	0.380276	2.90056	0.003725	0.093318
GLYMA_08G052800	150.796	0.127279	0.234751	0.542185	0.587691	0.999561	140.535	-0.758137	0.346253	-2.18955	0.0285572	0.999174	172.803	0.178869	0.333712	0.535999	0.591959	0.999882	164.351	-0.797916	0.275014	-2.90136	0.00371543	0.093318
GLYMA_12G098400	48.3175	-0.0845783	0.203155	-0.416324	0.677173	0.999561	54.8683	-0.302476	0.233089	-1.29768	0.194396	0.999174	74.6025	-0.186161	0.288462	-0.645356	0.518697	0.999882	87.7285	-0.541118	0.186606	-2.89978	0.00373424	0.093318
GLYMA_07G221900	52.9724	0.191952	0.202818	0.946424	0.343932	0.999561	54.9773	-0.302221	0.336651	-0.897729	0.36933	0.999174	60.8416	-0.454927	0.426315	-1.06712	0.28592	0.999882	52.4391	-0.754351	0.26034	-2.89756	0.00376081	0.0938455
GLYMA_09G109200	5.48767	-0.0322402	0.556768	-0.057906	0.953824	0.999561	13.066	0.0399527	0.503836	0.079297	0.936796	0.999174	21.4655	0.409638	0.519113	0.789112	0.430047	0.999882	115.978	0.610204	0.210753	2.89535	0.00378734	0.0940417
GLYMA_12G037700	16.2968	-0.0642378	0.33388	-0.192398	0.84743	0.999561	39.9412	0.273111	0.316125	0.863933	0.387625	0.999174	58.5666	0.250501	0.407147	0.61526	0.538383	0.999882	171.293	0.589903	0.203739	2.89539	0.0037869	0.0940417
GLYMA_13G005100	4.28862	-0.24019	0.604919	-0.397062	0.691321	0.999561	9.28426	0.493266	0.527096	0.935819	0.349367	0.999174	12.0065	0.377215	0.512791	0.735612	0.461967	0.999882	52.2236	0.81934	0.283011	2.89509	0.00379055	0.0940417
GLYMA_18G202600	17.5053	-0.583032	0.356656	-1.63472	0.102108	0.999561	34.3365	0.126175	0.373588	0.337738	0.735561	0.999174	39.9599	0.0422916	0.506594	0.0834822	0.933468	0.999882	392.894	0.816373	0.281897	2.89599	0.0037796	0.0940417
GLYMA_01G168500	171.212	0.133381	0.142069	0.938846	0.34781	0.999561	211.355	-0.078336	0.180222	-0.434664	0.663806	0.999174	285.359	-0.31026	0.224003	-1.38507	0.16603	0.999882	133.593	-0.621104	0.214615	-2.89404	0.00380324	0.0940972
GLYMA_08G350800	406.152	-0.111107	0.225973	-0.491683	0.622944	0.999561	307.043	0.234556	0.144251	1.62603	0.103944	0.999174	461.169	-0.479337	0.308671	-1.5529	0.120446	0.999882	460.684	-0.545469	0.188483	-2.894	0.00380373	0.0940972
GLYMA_14G166000	25.3198	-0.164594	0.276873	-0.594475	0.552195	0.999561	22.4204	-0.0182218	0.279917	-0.0650972	0.948097	0.999174	30.5403	0.058289	0.371097	0.157072	0.875188	0.999882	89.7206	0.639079	0.221047	2.89114	0.00383845	0.0948196
GLYMA_05G163400	8.65837	-1.25495	0.688237	-1.82342	0.0682397	0.999561	39.7735	-1.40316	0.534418	-2.62558	0.00865003	0.999174	36.243	0.489484	1.30341	0.37554	0.707259	0.999882	116.696	-1.07524	0.372653	-2.88536	0.00390969	0.0950767
GLYMA_06G221100	677.091	0.0216104	0.139926	0.154441	0.877262	0.999561	548.797	-0.110552	0.128125	-0.862843	0.388224	0.999174	484.136	-0.503125	0.274055	-1.83585	0.0663795	0.999882	345.906	-0.747558	0.258932	-2.88708	0.00388836	0.0950767
GLYMA_08G109900	0.084194	0.800445	3.16075	0.253246	0.800078	NA	0.260447	-0.16058	2.41177	-0.0665821	0.946914	0.999174	2.83823	1.03263	0.823415	1.25408	0.209814	0.999882	35.4489	-1.56684	0.542535	-2.888	0.00387705	0.0950767
GLYMA_08G288100	40.1802	-0.207176	0.26278	-0.788402	0.430461	0.999561	32.7109	-0.771639	0.329994	-2.33834	0.0193695	0.999174	32.069	-0.248215	0.408104	-0.608216	0.543044	0.999882	34.4296	-1.0516	0.364132	-2.88797	0.00387732	0.0950767
GLYMA_10G152000	45.6641	0.329122	0.29854	1.10244	0.270272	0.999561	48.4414	-0.408436	0.334531	-1.22092	0.222116	0.999174	46.5214	-0.548057	0.555568	-0.986481	0.323897	0.999882	29.8749	-1.00549	0.348479	-2.88537	0.00390958	0.0950767
GLYMA_11G120200	0.225885	0.756372	2.42823	0.311491	0.755427	NA	0.465926	-0.771251	1.88264	-0.409664	0.682052	0.999174	0.872907	0.883296	1.33654	0.660884	0.508687	0.999882	34.648	1.27892	0.44286	2.88786	0.00387878	0.0950767
GLYMA_12G008400	34.3138	0.431599	0.298785	1.44451	0.148595	0.999561	29.331	0.390529	0.402323	0.970686	0.331705	0.999174	70.4015	-0.360852	0.383584	-0.940738	0.346839	0.999882	76.2175	-0.833777	0.288906	-2.88598	0.00390198	0.0950767
GLYMA_17G203800	11.3674	0.504452	0.463558	1.08822	0.2765	0.999561	8.16585	-0.367699	0.483209	-0.760952	0.446686	0.999174	10.9069	0.0682613	0.481137	0.141875	0.887179	0.999882	21.3819	1.0499	0.363619	2.88736	0.00388485	0.0950767
GLYMA_18G025100	17.0106	-0.498606	0.349541	-1.42646	0.153736	0.999561	27.9826	0.318431	0.331643	0.96016	0.336975	0.999174	35.5857	0.287593	0.372031	0.773037	0.439501	0.999882	66.7204	0.55749	0.193127	2.88664	0.00389374	0.0950767
GLYMA_18G204400	3.07173	0.134195	0.714247	0.187884	0.850968	NA	2.98391	0.778486	0.761285	1.02259	0.3065	0.999174	5.27124	0.388146	0.60968	0.636638	0.52436	0.999882	19.4816	0.906248	0.313955	2.88655	0.00389489	0.0950767
GLYMA_U034300	8.29379	-0.392421	0.459779	-0.853498	0.393383	0.999561	9.04325	0.00805029	0.426254	0.0188861	0.984932	0.999533	11.6841	-0.244054	0.436518	-0.559093	0.576098	0.999882	37.8469	1.28236	0.444296	2.88627	0.00389833	0.0950767
GLYMA_05G168400	6699.57	0.193994	0.15405	1.25929	0.207925	0.999561	8685.52	-0.0902933	0.137133	-0.658438	0.510257	0.999174	9446.25	-0.467941	0.308656	-1.51606	0.129504	0.999882	3880.76	-0.851361	0.29519	-2.88411	0.00392524	0.0951168
GLYMA_06G047000	8.71815	0.951797	0.442384	2.15152	0.0314356	0.999561	15.3781	-0.366965	0.370266	-0.991085	0.321644	0.999174	28.727	0.787133	0.450142	1.74863	0.080355	0.999882	68.026	-0.618725	0.214502	-2.88448	0.00392065	0.0951168
GLYMA_06G257500	0.161098	0.223377	3.05342	0.0731562	0.941682	NA	0.567002	2.3963	2.0375	1.1761	0.239555	0.999174	4.95472	0.0263872	0.663541	0.0397673	0.968279	0.999882	17.9979	0.933086	0.323551	2.88389	0.00392793	0.0951168
GLYMA_01G209700	19.0099	0.0713893	0.311113	0.229464	0.818508	0.999561	9.60927	0.0782604	0.410238	0.190768	0.848707	0.999174	16.953	1.03292	0.396595	2.60447	0.00920166	0.999882	54.7441	-0.764202	0.265113	-2.88256	0.00394462	0.0953865
GLYMA_14G010900	1625.46	0.0323146	0.106934	0.302192	0.762506	0.999561	1641.91	0.043911	0.14462	0.303631	0.761409	0.999174	1548.93	-0.405938	0.254441	-1.59541	0.110621	0.999882	346.168	-1.17162	0.406814	-2.88	0.00397681	0.0960299
GLYMA_04G014500	230.645	0.0736047	0.16823	0.437523	0.661732	0.999561	327.106	-0.048838	0.221795	-0.220195	0.82572	0.999174	332.064	-0.305658	0.290314	-1.05285	0.292408	0.999882	164.495	-0.705066	0.244997	-2.87786	0.00400381	0.0964112
GLYMA_19G116600	41.1615	0.204767	0.223645	0.915592	0.359881	0.999561	55.3168	0.104666	0.229607	0.455849	0.648498	0.999174	57.0597	0.0723319	0.258564	0.279745	0.779673	0.999882	52.9033	0.549396	0.190885	2.87815	0.00400017	0.0964112
GLYMA_04G062200	22.5235	-0.180577	0.297365	-0.607255	0.543682	0.999561	43.2193	0.106992	0.27907	0.38339	0.701431	0.999174	45.3007	-0.256096	0.281461	-0.909881	0.362885	0.999882	51.9345	1.09123	0.379667	2.87418	0.00405077	0.0968711
GLYMA_06G004900	21.2206	-0.84945	0.324695	-2.61615	0.00889288	0.999561	34.4126	-1.39317	0.470627	-2.96024	0.00307401	0.916414	18.4418	0.550824	0.754002	0.730535	0.465063	0.999882	25.0112	-1.70998	0.594857	-2.87461	0.00404526	0.0968711
GLYMA_06G275400	115.87	-0.00072989	0.168725	-0.00432592	0.996548	0.999561	187.617	0.0983704	0.281219	0.3498	0.726489	0.999174	193.998	-0.490187	0.286813	-1.70908	0.0874357	0.999882	43.9594	-1.00517	0.349552	-2.8756	0.00403265	0.0968711
GLYMA_16G215000	3.55853	-1.11309	0.852403	-1.30582	0.191613	0.999561	5.13625	1.21694	0.736967	1.65129	0.0986801	0.999174	7.04996	0.254216	0.654672	0.388311	0.697786	0.999882	31.4604	0.897468	0.312254	2.87416	0.004051	0.0968711
GLYMA_18G221800	1.6175	-0.304219	0.98247	-0.309647	0.756829	NA	13.8995	-0.292942	0.457736	-0.63998	0.522186	0.999174	16.5319	0.119366	0.540669	0.220775	0.825268	0.999882	23.0431	-1.29525	0.450737	-2.87362	0.00405798	0.0968711
GLYMA_18G244100	106.441	-0.19332	0.163102	-1.18527	0.235911	0.999561	114.128	0.272307	0.253812	1.07287	0.28333	0.999174	139.435	-0.115245	0.362247	-0.318139	0.750379	0.999882	280.946	0.903865	0.314576	2.87328	0.00406235	0.0968711
GLYMA_19G000900	450.323	0.0269715	0.126418	0.213351	0.831053	0.999561	621.68	-0.104564	0.162451	-0.643662	0.519795	0.999174	830.758	-0.478461	0.191586	-2.49737	0.0125118	0.999882	150.568	-1.30357	0.453683	-2.8733	0.00406203	0.0968711
GLYMA_17G138500	173.82	-0.939463	0.305766	-3.07249	0.0021228	0.643157	134.145	-0.529587	0.360543	-1.46886	0.14187	0.999174	134.94	-0.137694	0.574475	-0.239687	0.810573	0.999882	728.821	0.865548	0.301358	2.87216	0.00407681	0.0970811
GLYMA_13G221700	44.0806	-0.143649	0.315778	-0.454904	0.649178	0.999561	91.3798	1.03396	0.54347	1.90252	0.057103	0.999174	124.609	0.467325	0.545969	0.855955	0.392023	0.999882	347.413	0.768079	0.267624	2.87	0.00410474	0.0976111
GLYMA_08G104400	19.7446	-0.00864505	0.324853	-0.0266122	0.978769	0.999561	45.9759	-0.391053	0.26963	-1.45033	0.146966	0.999174	57.4706	-0.0251339	0.223933	-0.112238	0.910635	0.999882	44.7343	-0.768314	0.267835	-2.86861	0.00412278	0.0978644
GLYMA_13G176000	1.8907	-1.45908	2.42044	-0.602818	0.54663	NA	28.1907	0.791937	0.961504	0.823643	0.410142	0.999174	67.2343	-1.00734	0.995718	-1.01167	0.311697	0.999882	26.5332	3.96668	1.38314	2.86787	0.00413247	0.0978644
GLYMA_16G103900	5.76736	-0.523918	0.510903	-1.02548	0.305139	0.999561	7.2083	0.430016	0.600576	0.716006	0.473988	0.999174	16.0785	0.306031	0.463825	0.6598	0.509382	0.999882	91.4711	0.941068	0.32813	2.86797	0.00413111	0.0978644
GLYMA_05G200500	218.497	0.0455121	0.158182	0.28772	0.773561	0.999561	219.748	-0.359083	0.261433	-1.37352	0.169591	0.999174	246.498	-0.0257932	0.263745	-0.0977957	0.922095	0.999882	127.023	-0.845922	0.295052	-2.86702	0.00414351	0.0978839
GLYMA_08G022300	30.6704	-0.501788	0.305448	-1.64279	0.100425	0.999561	31.4385	-0.987666	0.58342	-1.69289	0.0904764	0.999174	23.7652	1.22631	0.919151	1.33418	0.182145	0.999882	25.2235	-1.10338	0.384882	-2.86681	0.00414638	0.0978839
GLYMA_08G068800	8.30368	-3.36272	1.72556	-1.94877	0.0513233	0.999561	68.3534	-0.621348	1.08389	-0.573256	0.566471	0.999174	176.01	-0.181389	0.656495	-0.276299	0.782318	0.999882	185.049	3.66805	1.27963	2.8665	0.00415037	0.0978839
GLYMA_03G223600	11.9146	0.174976	0.392965	0.44527	0.656125	0.999561	2.51131	-0.097966	0.878935	-0.11146	0.911252	0.999174	11.1659	-0.0660559	0.773362	-0.085414	0.931932	0.999882	30.0221	-1.158	0.404122	-2.86546	0.00416403	0.0979374
GLYMA_13G175600	28.9849	-0.200829	0.261802	-0.767104	0.44302	0.999561	48.1381	0.224413	0.318058	0.705573	0.480453	0.999174	72.8255	0.365443	0.341587	1.06984	0.284692	0.999882	125.109	0.721233	0.251665	2.86584	0.00415898	0.0979374
GLYMA_04G140400	15.696	0.119742	0.372244	0.321674	0.747699	0.999561	18.3626	-0.396152	0.329628	-1.20182	0.229435	0.999174	20.1143	0.0993862	0.363376	0.273508	0.784463	0.999882	74.5971	0.98039	0.342847	2.85956	0.0042423	0.0985646
GLYMA_06G174200	632.018	0.123483	0.138501	0.891563	0.372627	0.999561	1059.32	-0.0514318	0.19797	-0.259796	0.795021	0.999174	839.985	-0.37679	0.305994	-1.23136	0.218187	0.999882	137.053	-0.965275	0.337386	-2.86104	0.00422248	0.0985646
GLYMA_08G316500	15.0869	-0.147341	0.379332	-0.388421	0.697705	0.999561	25.4935	0.00841931	0.407959	0.0206376	0.983535	0.999533	44.963	0.365181	0.447753	0.815586	0.414737	0.999882	183.917	0.785864	0.274735	2.86045	0.00423044	0.0985646
GLYMA_10G197600	44.8098	0.228046	0.206945	1.10197	0.270477	0.999561	52.7985	0.0955036	0.196791	0.485305	0.62746	0.999174	72.1328	0.325806	0.27521	1.18385	0.236474	0.999882	119.013	0.550152	0.19234	2.86031	0.00423225	0.0985646
GLYMA_12G006600	11.2548	0.575842	0.457132	1.25968	0.207783	0.999561	18.8656	0.272726	0.360122	0.757316	0.44886	0.999174	32.6975	-0.38338	0.332357	-1.15352	0.248698	0.999882	23.4077	0.836413	0.292201	2.86246	0.00420366	0.0985646
GLYMA_12G206700	40.9671	-0.839083	0.673442	-1.24596	0.212778	0.999561	110.937	-0.0984614	0.300708	-0.327432	0.743341	0.999174	121.657	0.233264	0.3968	0.587864	0.556624	0.999882	292.773	-0.90819	0.317371	-2.8616	0.00421505	0.0985646
GLYMA_13G138700	16.3608	0.0885298	0.332685	0.266107	0.790157	0.999561	22.3686	0.200452	0.318798	0.628775	0.529496	0.999174	30.5873	-0.0239036	0.375306	-0.0636908	0.949216	0.999882	66.596	0.634648	0.221813	2.86119	0.00422054	0.0985646
GLYMA_13G153000	51.5349	-0.331227	0.201775	-1.64156	0.100681	0.999561	64.7776	-0.185973	0.207305	-0.897099	0.369666	0.999174	67.3517	-0.459193	0.286123	-1.60488	0.108521	0.999882	103.684	0.632026	0.22102	2.85959	0.00424187	0.0985646
GLYMA_16G013000	3.17895	-2.21571	1.06724	-2.07611	0.0378834	0.999561	12.4113	0.442987	1.10755	0.39997	0.689179	0.999174	12.1366	1.03571	0.465004	2.2273	0.0259271	0.999882	162.021	-0.475678	0.166325	-2.85993	0.00423732	0.0985646
GLYMA_03G230300	37	-0.229532	0.319686	-0.717992	0.472762	0.999561	58.8141	-0.786806	0.369352	-2.13023	0.0331525	0.999174	56.6762	0.57585	0.490004	1.1752	0.239917	0.999882	38.424	-0.972839	0.340511	-2.857	0.0042767	0.0992298
GLYMA_18G277300	32.3183	-0.00569567	0.331561	-0.0171783	0.986294	0.999561	22.477	0.279673	0.426578	0.65562	0.512068	0.999174	31.3479	-0.101642	0.311452	-0.326348	0.744161	0.999882	87.1537	0.89651	0.313854	2.85646	0.00428398	0.0992649
GLYMA_19G229500	4.04245	0.00911184	0.802997	0.0113473	0.990946	0.999561	4.63386	1.09802	0.747613	1.4687	0.141913	0.999174	7.79404	0.488408	0.531635	0.91869	0.358258	0.999882	21.6308	0.919537	0.322106	2.85476	0.00430689	0.0996614
GLYMA_12G013100	254.844	-0.181456	0.201939	-0.898568	0.368883	0.999561	1140.65	-0.0424724	0.276903	-0.153383	0.878096	0.999174	1321.94	-0.185301	0.3878	-0.477827	0.632774	0.999882	1325.92	1.26357	0.442792	2.85363	0.00432223	0.0997688
GLYMA_19G247000	6.42461	-0.223765	0.56526	-0.395862	0.692207	0.999561	10.3828	0.248982	0.489262	0.508893	0.610827	0.999174	16.4885	-0.743571	0.410267	-1.81241	0.0699231	0.999882	44.1425	0.741296	0.259779	2.85357	0.00432314	0.0997688
GLYMA_09G209700	28.58	0.119529	0.265121	0.450846	0.6521	0.999561	40.7756	-0.25845	0.253001	-1.02154	0.307001	0.999174	41.1716	-0.356008	0.291114	-1.22292	0.221362	0.999882	28.7235	-0.845364	0.296571	-2.85046	0.00436565	0.10015
GLYMA_13G257200	28.5741	-0.0506838	0.25618	-0.197845	0.843167	0.999561	45.5453	-0.423569	0.232112	-1.82485	0.0680236	0.999174	44.8977	-0.211115	0.298219	-0.707919	0.478996	0.999882	67.7088	0.547732	0.192094	2.85137	0.00435307	0.10015
GLYMA_14G047100	47.0888	-0.212302	0.402252	-0.527784	0.597649	0.999561	114.402	-0.260297	0.29322	-0.887717	0.374693	0.999174	111.452	0.0439947	1.02347	0.042986	0.965713	0.999882	86.9815	-0.988277	0.346664	-2.85082	0.00436067	0.10015
GLYMA_18G264000	11.3357	-0.676844	0.528277	-1.28123	0.200113	0.999561	5.16077	0.00294008	0.67443	0.00435935	0.996522	0.99985	12.4213	0.123462	0.55363	0.223005	0.823531	0.999882	107.577	0.741953	0.260281	2.85059	0.00436381	0.10015
GLYMA_20G125000	6.65848	-0.297688	0.495626	-0.60063	0.548086	0.999561	6.45968	0.234959	0.63288	0.371253	0.710449	0.999174	7.80288	-0.148988	0.521226	-0.28584	0.775	0.999882	17.2593	1.0868	0.381301	2.85023	0.00436878	0.10015
GLYMA_08G089700	237.533	0.120756	0.141439	0.853765	0.393235	0.999561	340.882	0.0749804	0.182137	0.411671	0.680581	0.999174	348.138	-0.295826	0.360489	-0.820624	0.411861	0.999882	120.433	-0.744946	0.261408	-2.84975	0.00437539	0.100168
GLYMA_14G176700	4.35794	-1.27269	0.631088	-2.01666	0.0437311	0.999561	2.20684	-0.533909	0.847824	-0.62974	0.528865	0.999174	3.5838	-0.337291	0.878163	-0.384087	0.700914	0.999882	40.8015	1.05752	0.371172	2.84912	0.00438403	0.100217
GLYMA_19G222600	33.6593	0.229995	0.328016	0.701168	0.483198	0.999561	61.2984	-0.403687	0.499681	-0.807888	0.419155	0.999174	66.1225	0.853396	0.677936	1.25882	0.208097	0.999882	61.5108	-0.830114	0.291396	-2.84875	0.0043892	0.100217
GLYMA_05G127900	63.9171	-0.0698161	0.253986	-0.274882	0.783407	0.999561	56.8472	-0.12373	0.204377	-0.605402	0.544912	0.999174	95.9196	-0.304557	0.20744	-1.46816	0.14206	0.999882	89.9298	-0.546779	0.191976	-2.84817	0.00439713	0.100265
GLYMA_05G195400	132.364	0.234944	0.140696	1.66987	0.094946	0.999561	126.121	-0.0892737	0.171184	-0.521506	0.602014	0.999174	128.402	-0.342537	0.287944	-1.18959	0.234206	0.999882	54.4143	-0.816629	0.286838	-2.847	0.00441332	0.100501
GLYMA_06G295100	28.0551	0.0793649	0.240699	0.329727	0.741606	0.999561	41.6404	-0.0819957	0.267054	-0.307038	0.758814	0.999174	48.7488	0.29035	0.303109	0.957908	0.338109	0.999882	65.417	-0.565425	0.198706	-2.84553	0.00443375	0.100833
GLYMA_06G132600	215.062	0.167885	0.206163	0.814334	0.415454	0.999561	194.623	-0.289351	0.13788	-2.09857	0.0358547	0.999174	270.847	-0.395957	0.238352	-1.66123	0.0966676	0.999882	169.768	-0.900361	0.316578	-2.84404	0.00445455	0.101172
GLYMA_03G163600	93.4957	-0.218344	0.163312	-1.33697	0.181231	0.999561	76.9959	0.142531	0.209805	0.67935	0.496916	0.999174	99.4291	-0.114269	0.184004	-0.621011	0.534593	0.999882	151.076	0.554232	0.195119	2.84048	0.00450451	0.101814
GLYMA_08G064700	6.77178	-0.094496	0.484565	-0.195012	0.845384	0.999561	3.93029	-0.643384	0.654965	-0.982319	0.325943	0.999174	7.6221	-0.0602154	0.567521	-0.106103	0.915501	0.999882	28.2497	1.07659	0.379035	2.84034	0.00450652	0.101814
GLYMA_15G185000	158.922	0.1379	0.198718	0.693948	0.487715	0.999561	271.902	-0.11158	0.266605	-0.418523	0.675564	0.999174	252.47	0.166252	0.398198	0.41751	0.676306	0.999882	131.044	-0.526089	0.185194	-2.84075	0.00450075	0.101814
GLYMA_18G244500	46.8529	-0.168124	0.233005	-0.721546	0.470574	0.999561	27.4886	0.280633	0.29165	0.962226	0.335936	0.999174	28.9532	-0.660481	0.401794	-1.64383	0.100211	0.999882	21.2682	0.923643	0.325129	2.84085	0.00449932	0.101814
GLYMA_08G304200	2887.4	0.112509	0.164568	0.683659	0.494191	0.999561	4045.05	-0.133226	0.170185	-0.782832	0.433726	0.999174	3987.36	-0.39696	0.33019	-1.20222	0.229279	0.999882	1949.63	-0.809159	0.284956	-2.83959	0.0045172	0.101921
GLYMA_16G220500	19.9078	0.13728	0.282239	0.486398	0.626685	0.999561	26.4396	0.340494	0.332341	1.02453	0.305584	0.999174	44.1467	-0.0618664	0.323533	-0.191221	0.848352	0.999882	111.461	0.873326	0.307648	2.83872	0.00452952	0.102066
GLYMA_04G139200	326.527	0.0347758	0.153133	0.227096	0.820349	0.999561	557.216	-0.07065	0.144865	-0.487697	0.625764	0.999174	533.948	-0.357534	0.305489	-1.17037	0.241854	0.999882	257.282	-0.700654	0.246989	-2.83679	0.004557	0.10255
GLYMA_02G043500	11.6337	0.0548872	0.387874	0.141508	0.887469	0.999561	15.6245	-0.0303144	0.421162	-0.071978	0.942619	0.999174	26.075	0.0258754	0.444298	0.0582388	0.953558	0.999882	104.308	0.643468	0.22689	2.83603	0.00456777	0.102658
GLYMA_18G156500	65.3994	0.105899	0.186063	0.569156	0.56925	0.999561	68.7716	-0.0217699	0.190167	-0.114478	0.908859	0.999174	59.4674	0.0630708	0.273679	0.230455	0.817738	0.999882	73.608	0.526712	0.185803	2.83479	0.00458556	0.102924
GLYMA_02G147300	827.547	0.0825624	0.132935	0.621071	0.534553	0.999561	884.903	-0.162365	0.181498	-0.894583	0.37101	0.999174	747.273	-0.205136	0.349194	-0.587456	0.556897	0.999882	223.836	-0.945686	0.33387	-2.83249	0.00461866	0.103531
GLYMA_13G279100	2.75086	-1.34845	0.881383	-1.52992	0.126036	NA	3.52615	1.08234	0.971896	1.11364	0.265433	0.999174	2.48754	1.14815	1.03896	1.1051	0.269116	0.999882	25.0071	1.20592	0.425816	2.83202	0.00462544	0.103548
GLYMA_05G066100	447.738	-0.226283	0.145679	-1.5533	0.120352	0.999561	528.221	-0.227217	0.272563	-0.833632	0.404488	0.999174	481.299	-0.00200086	0.368871	-0.00542429	0.995672	0.999882	233.643	-0.914977	0.323198	-2.83101	0.00464011	0.103607
GLYMA_17G230700	59.0172	0.666903	0.268117	2.48736	0.0128695	0.999561	85.3027	-0.300815	0.361959	-0.831076	0.405931	0.999174	90.3682	-0.554319	0.453297	-1.22286	0.221382	0.999882	50.5906	-0.745614	0.263373	-2.83101	0.00464006	0.103607
GLYMA_04G035900	968.295	0.0222446	0.121132	0.18364	0.854296	0.999561	1117.26	-0.147065	0.170174	-0.864202	0.387477	0.999174	1039.06	-0.138828	0.316141	-0.439134	0.660564	0.999882	589.341	-0.834455	0.294988	-2.82877	0.00467266	0.103975
GLYMA_06G044600	75.8069	-0.190058	0.181747	-1.04572	0.295688	0.999561	81.8073	0.00944487	0.203969	0.0463053	0.963067	0.999331	111.917	0.294744	0.239948	1.22837	0.219309	0.999882	171.381	0.400059	0.141404	2.8292	0.00466641	0.103975
GLYMA_12G039000	26.9636	-0.119437	0.266164	-0.448733	0.653624	0.999561	36.9859	-0.00721819	0.238161	-0.030308	0.975821	0.999533	52.782	-0.256328	0.235654	-1.08773	0.276713	0.999882	108.811	0.769173	0.271924	2.82863	0.00467471	0.103975
GLYMA_08G157700	56.9896	-0.161704	0.18546	-0.871909	0.383258	0.999561	50.346	0.257735	0.197505	1.30495	0.191909	0.999174	49.528	-0.0713271	0.266219	-0.267927	0.788755	0.999882	99.0508	0.53373	0.188801	2.82694	0.00469951	0.104391
GLYMA_01G124500	96.6466	0.249199	0.90967	0.273945	0.784127	0.999561	101.747	-1.08287	1.14805	-0.943227	0.345565	0.999174	203.893	0.310661	0.943031	0.329428	0.741832	0.999882	93.9949	-1.23033	0.435455	-2.82539	0.00472224	0.104488
GLYMA_01G170200	50.2507	-0.746051	0.224947	-3.31657	0.000911309	0.406626	44.5603	-1.08822	0.510025	-2.13366	0.0328702	0.999174	30.1969	0.934526	0.844875	1.10611	0.268678	0.999882	26.7543	-1.26857	0.448961	-2.82556	0.00471982	0.104488
GLYMA_07G001000	40.3602	0.377709	0.321209	1.1759	0.239636	0.999561	49.492	0.251986	0.255812	0.985045	0.324602	0.999174	77.6219	-0.793051	0.308039	-2.57452	0.010038	0.999882	21.967	-0.873728	0.309221	-2.82557	0.00471959	0.104488
GLYMA_15G075100	23.2067	-0.0553043	0.284745	-0.194224	0.846	0.999561	23.6408	0.174521	0.308612	0.565502	0.571732	0.999174	28.4089	-0.0676151	0.330369	-0.204665	0.837834	0.999882	47.5423	0.617938	0.21874	2.82499	0.00472819	0.104488
GLYMA_01G184600	74.3555	-0.254945	0.233564	-1.09154	0.275034	0.999561	56.9308	-0.00933565	0.186318	-0.050106	0.960038	0.999187	69.2013	0.258509	0.275218	0.939287	0.347583	0.999882	40.928	-1.28341	0.454643	-2.8229	0.00475913	0.104547
GLYMA_05G232200	2.10519	-1.48998	0.954453	-1.56109	0.118503	NA	3.40722	-0.0248602	0.733083	-0.0339118	0.972947	0.999533	7.69949	1.18251	0.628284	1.88212	0.0598192	0.999882	37.4041	0.730946	0.258931	2.82294	0.00475853	0.104547
GLYMA_13G216000	14.0551	0.160533	0.356079	0.450834	0.652109	0.999561	13.7145	-0.0377311	0.373165	-0.101111	0.919462	0.999174	16.3216	0.444382	0.335307	1.3253	0.185072	0.999882	27.7218	0.877279	0.310788	2.82276	0.00476127	0.104547
GLYMA_16G041700	65.1783	0.0073636	0.231623	0.0317913	0.974639	0.999561	86.8671	-0.383781	0.427556	-0.897617	0.36939	0.999174	77.1411	0.105934	0.333336	0.3178	0.750636	0.999882	30.1646	-1.02073	0.361482	-2.82374	0.00474664	0.104547
GLYMA_16G209600	18.5864	-0.227107	0.389135	-0.583619	0.559477	0.999561	14.3572	-0.327931	0.436325	-0.751574	0.452307	0.999174	21.8921	-0.253892	0.344078	-0.73789	0.460581	0.999882	58.1837	0.877861	0.310906	2.82356	0.00474938	0.104547
GLYMA_06G042300	9.23052	-0.706686	0.449811	-1.57107	0.116166	0.999561	15.8587	-0.0849393	0.359601	-0.236204	0.813274	0.999174	26.4037	0.389925	0.41492	0.939761	0.34734	0.999882	62.7812	0.863562	0.306177	2.82047	0.0047954	0.104916
GLYMA_09G135800	47.6577	0.37387	0.297351	1.25734	0.208632	0.999561	49.4017	-0.197236	0.284928	-0.692233	0.488791	0.999174	61.6295	-0.557849	0.368825	-1.5125	0.130406	0.999882	46.8796	-0.674516	0.239155	-2.82042	0.00479614	0.104916
GLYMA_10G026600	1128.17	0.0315344	0.10499	0.300356	0.763906	0.999561	1231.55	-0.195213	0.16868	-1.1573	0.247152	0.999174	1122.33	-0.270631	0.248654	-1.08838	0.276427	0.999882	321.482	-0.784637	0.278201	-2.8204	0.00479639	0.104916
GLYMA_01G010600	113.357	0.254442	0.163114	1.5599	0.118783	0.999561	169.725	0.00863807	0.139054	0.0621204	0.950467	0.999174	202.339	-0.248388	0.2756	-0.901265	0.367448	0.999882	145.442	-0.457207	0.162206	-2.81867	0.00482223	0.105348
GLYMA_02G302500	191.609	0.104328	0.133946	0.778881	0.43605	0.999561	307.407	-0.00805016	0.14911	-0.053988	0.956945	0.999174	316.947	0.00329323	0.193857	0.0169879	0.986446	0.999882	564.138	0.560227	0.198807	2.81795	0.0048332	0.105453
GLYMA_09G275900	32.3299	-0.476158	0.267097	-1.78272	0.0746327	0.999561	29.5149	0.011296	0.276738	0.0408183	0.967441	0.999533	32.0802	-0.294574	0.311275	-0.946345	0.343973	0.999882	46.4319	0.695652	0.247115	2.81509	0.00487631	0.106049
GLYMA_15G063000	178.761	-0.0250412	0.152528	-0.164174	0.869594	0.999561	181.491	-0.29185	0.276939	-1.05384	0.291956	0.999174	142.311	-0.0541785	0.486314	-0.111406	0.911294	0.999882	30.8185	-1.2797	0.454613	-2.81491	0.00487902	0.106049
GLYMA_18G096500	9.49986	-0.0898936	0.42372	-0.212153	0.831987	0.999561	9.27183	1.64042	0.590585	2.77762	0.00547593	0.999174	14.7999	0.386379	0.464143	0.832457	0.405151	0.999882	90.051	0.876469	0.311331	2.81523	0.00487426	0.106049
GLYMA_06G184300	5.33459	-1.16862	0.68818	-1.69813	0.0894839	0.999561	46.864	0.346352	0.548548	0.631397	0.527781	0.999174	104.387	0.211751	0.519319	0.407748	0.683459	0.999882	61.4977	-0.990951	0.352187	-2.81371	0.00489735	0.106313
GLYMA_09G136700	3.77958	-0.437038	0.770895	-0.566922	0.570767	0.999561	6.63984	-0.0294486	0.495847	-0.0593905	0.952641	0.999174	8.36604	0.78246	0.449836	1.73944	0.0819581	0.999882	19.3425	0.928891	0.330417	2.81127	0.00493465	0.106988
GLYMA_11G035200	79.0381	-0.17546	0.178438	-0.983313	0.325453	0.999561	34.3193	-0.197579	0.282014	-0.7006	0.483553	0.999174	44.0687	-0.0852045	0.336657	-0.25309	0.800199	0.999882	278.902	0.675232	0.240617	2.80626	0.00501209	0.108393
GLYMA_13G043800	18.7459	-1.28194	0.769336	-1.66629	0.095656	0.999561	26.9108	-0.00749358	0.609775	-0.0122891	0.990195	0.999533	33.1072	0.337811	0.532939	0.633863	0.52617	0.999882	374.857	0.724553	0.258157	2.80664	0.00500617	0.108393
GLYMA_02G251200	18.7539	0.0330042	0.31184	0.105837	0.915712	0.999561	15.9117	0.255102	0.351571	0.725607	0.46808	0.999174	23.5657	0.0257873	0.316137	0.08157	0.934989	0.999882	29.3184	-0.784999	0.279826	-2.80531	0.00502674	0.108442
GLYMA_10G132300	17.3264	-0.179762	0.32186	-0.558511	0.576496	0.999561	51.7597	0.191697	0.391852	0.489208	0.624695	0.999174	86.5106	-0.286612	0.538931	-0.531816	0.594853	0.999882	57.755	0.671862	0.239532	2.8049	0.00503326	0.108442
GLYMA_13G249800	22.4419	-0.103294	0.302592	-0.341363	0.73283	0.999561	20.6761	0.110601	0.312514	0.353908	0.723408	0.999174	30.345	0.203776	0.304967	0.668193	0.504011	0.999882	70.5471	0.898008	0.320141	2.80504	0.005031	0.108442
GLYMA_13G245900	15.787	-0.013991	0.383443	-0.0364879	0.970893	0.999561	13.2164	-0.114476	0.425661	-0.268936	0.787979	0.999174	31.088	0.368939	0.448466	0.82267	0.410696	0.999882	138.182	0.593371	0.211632	2.80378	0.0050507	0.108546
GLYMA_15G052200	149.014	-0.0975913	0.172461	-0.565875	0.571479	0.999561	148.044	-0.293366	0.254019	-1.1549	0.248131	0.999174	156.061	0.383623	0.41297	0.928937	0.352922	0.999882	235.471	-0.665611	0.237378	-2.80401	0.00504712	0.108546
GLYMA_02G138600	115.159	-0.36581	0.25488	-1.43523	0.151222	0.999561	78.3427	-1.15889	0.427363	-2.71174	0.00669316	0.999174	116.354	1.42912	0.947556	1.50822	0.131499	0.999882	186.55	-1.17753	0.420234	-2.80208	0.00507736	0.108983
GLYMA_03G151900	22.1088	-0.358868	0.319329	-1.12382	0.261089	0.999561	23.1121	-0.828067	0.572283	-1.44695	0.14791	0.999174	24.3509	1.30396	0.804304	1.62123	0.104968	0.999882	21.9427	-1.26526	0.451713	-2.80103	0.005094	0.109067
GLYMA_05G139800	411.561	0.0619208	0.129286	0.478946	0.631977	0.999561	777.984	-0.0460536	0.147501	-0.312226	0.754869	0.999174	745.369	-0.257734	0.265424	-0.971026	0.331535	0.999882	277.457	-0.68502	0.244554	-2.8011	0.00509281	0.109067
GLYMA_03G200700	54.0795	0.0638943	0.238398	0.268015	0.788688	0.999561	80.0018	-0.226497	0.236574	-0.957405	0.338363	0.999174	88.1257	0.162462	0.227833	0.713074	0.4758	0.999882	76.9345	-0.561376	0.200764	-2.7962	0.00517067	0.109255
GLYMA_03G245100	345.18	0.0874534	0.123505	0.708097	0.478885	0.999561	323.414	-0.082548	0.187019	-0.441389	0.658931	0.999174	358.516	-0.168086	0.218986	-0.767565	0.442746	0.999882	140.204	-0.596682	0.213104	-2.79995	0.00511099	0.109255
GLYMA_12G081300	573.482	0.118998	0.167539	0.710267	0.477538	0.999561	1317.32	-0.0523234	0.211397	-0.247512	0.804512	0.999174	1057.54	0.0559395	0.377146	0.148323	0.882088	0.999882	465.384	-0.680523	0.243248	-2.79765	0.00514759	0.109255
GLYMA_14G052000	0.458661	-0.83951	2.01424	-0.416788	0.676834	NA	1.37607	-0.807896	1.47293	-0.548497	0.583351	0.999174	2.35466	2.60134	3.00121	0.866763	0.386072	0.999882	106.397	-1.27789	0.456811	-2.79741	0.00515143	0.109255
GLYMA_14G058700	0.132363	-0.353697	3.16075	-0.111903	0.9109	NA	0.411582	-2.2508	2.08468	-1.07969	0.280281	0.999174	0.156243	-0.50688	3.16075	-0.160367	0.872592	0.999882	25.8149	1.72603	0.616827	2.79824	0.00513821	0.109255
GLYMA_16G220900	2.13174	-0.0407897	1.00892	-0.0404292	0.967751	NA	3.0942	2.11196	1.11538	1.8935	0.058292	0.999174	2.81889	1.44161	1.02139	1.41143	0.158119	0.999882	45.0165	1.06434	0.380616	2.79636	0.00516811	0.109255
GLYMA_17G012300	1.10401	0.694407	1.38632	0.5009	0.616442	NA	2.04528	-1.96956	1.45479	-1.35385	0.175785	0.999174	7.33075	1.43206	1.09629	1.30628	0.191459	0.999882	16.7147	-1.71639	0.61366	-2.79698	0.00515829	0.109255
GLYMA_18G182000	12.8669	-0.216265	0.373232	-0.579439	0.562293	0.999561	10.9111	0.664984	0.450654	1.4756	0.140052	0.999174	29.349	0.570225	0.398201	1.432	0.152143	0.999882	133.04	0.613314	0.219196	2.79802	0.00514169	0.109255
GLYMA_19G007700	17020.2	0.0264374	0.104571	0.252818	0.800409	0.999561	18594.9	-0.0714372	0.135724	-0.526341	0.598651	0.999174	16836.6	-0.471137	0.374878	-1.25677	0.208836	0.999882	4347.48	-1.21587	0.434541	-2.79805	0.00514118	0.109255
GLYMA_19G134700	5.4155	0.476893	0.546235	0.873055	0.382633	0.999561	4.21283	0.826529	0.674208	1.22593	0.220226	0.999174	11.9308	-0.268585	0.47726	-0.562765	0.573595	0.999882	29.281	1.12563	0.402575	2.79608	0.00517268	0.109255
GLYMA_19G261400	25.2225	0.323758	0.3782	0.856048	0.391971	0.999561	61.4813	-0.557938	0.297626	-1.87463	0.0608442	0.999174	148.238	0.16929	0.411322	0.411574	0.680651	0.999882	86.9594	-1.14007	0.407478	-2.79786	0.00514421	0.109255
GLYMA_15G176900	374.471	-0.452011	0.214996	-2.10242	0.0355166	0.999561	174.666	-0.467906	0.389069	-1.20263	0.22912	0.999174	197.395	0.100356	0.384544	0.260975	0.794112	0.999882	550.823	-0.726109	0.259798	-2.7949	0.00519159	0.10952
GLYMA_17G128200	52.8096	-0.176648	0.299369	-0.590068	0.555145	0.999561	112.139	-0.0049339	0.366092	-0.0134772	0.989247	0.999533	227.506	0.399398	0.518271	0.770635	0.440923	0.999882	621.809	0.424609	0.152091	2.79181	0.00524148	0.110437
GLYMA_05G094000	27.373	-0.181073	0.257581	-0.702974	0.482072	0.999561	21.795	-0.59622	0.295697	-2.01632	0.0437669	0.999174	25.4446	0.0447678	0.347934	0.128667	0.897621	0.999882	42.1438	0.772839	0.27699	2.79014	0.00526855	0.11077
GLYMA_17G074800	12.3869	-0.296279	0.353592	-0.837911	0.40208	0.999561	12.043	-0.327169	0.381722	-0.857087	0.391397	0.999174	23.0777	0.96789	0.411697	2.35098	0.0187242	0.999882	140.743	0.904422	0.324161	2.79004	0.00527014	0.11077
GLYMA_07G196000	3.79057	-0.128982	0.690758	-0.186725	0.851876	0.999561	6.50514	-0.58367	0.564259	-1.0344	0.300949	0.999174	15.4374	0.467649	0.514893	0.908245	0.363749	0.999882	26.4065	-0.856224	0.307016	-2.78886	0.00528941	0.111039
GLYMA_06G056000	6.92483	0.663264	0.488741	1.35709	0.174753	0.999561	8.91595	-0.390098	0.540404	-0.721863	0.470379	0.999174	11.6142	0.787146	0.802528	0.980833	0.326675	0.999882	17.0067	-0.911528	0.327016	-2.78741	0.00531305	0.111399
GLYMA_11G201700	150.352	0.043417	0.155772	0.27872	0.780459	0.999561	244.011	-0.0567897	0.276433	-0.205438	0.83723	0.999174	247.968	0.255158	0.31879	0.800395	0.423482	0.999882	155.615	-0.593594	0.21304	-2.7863	0.00533138	0.111488
GLYMA_13G273000	17.8005	-0.575916	0.367479	-1.56721	0.117067	0.999561	11.8755	-1.56999	0.628303	-2.49877	0.0124624	0.999174	12.7402	0.910298	0.762876	1.19324	0.232774	0.999882	36.3576	-1.08655	0.390009	-2.78597	0.00533672	0.111488
GLYMA_14G051800	5.35621	0.356257	0.615584	0.578731	0.562771	0.999561	9.22319	0.33838	0.591837	0.571745	0.567495	0.999174	10.6993	0.172718	0.586842	0.294317	0.768515	0.999882	31.1866	1.17653	0.422226	2.7865	0.00532805	0.111488
GLYMA_08G319200	6.51838	-0.227951	0.524189	-0.434864	0.663661	0.999561	18.813	-1.54882	0.582517	-2.65883	0.00784114	0.999174	15.3651	1.13032	0.983028	1.14984	0.250211	0.999882	38.0191	-1.27971	0.45949	-2.78508	0.0053515	0.111626
GLYMA_10G230000	22.3057	0.128491	0.342616	0.375029	0.707639	0.999561	29.984	0.327419	0.405873	0.806703	0.419838	0.999174	74.1064	0.752883	0.449325	1.67559	0.0938194	0.999882	385.807	0.636038	0.228411	2.78462	0.0053591	0.111626
GLYMA_20G008600	1129.27	0.0677443	0.143992	0.470473	0.638017	0.999561	1699.55	-0.0256864	0.164493	-0.156154	0.875911	0.999174	1764.67	-0.664955	0.418749	-1.58795	0.112297	0.999882	644.71	-1.02807	0.369279	-2.784	0.00536933	0.111626
GLYMA_20G249600	7.28724	-0.157391	0.48008	-0.327844	0.74303	0.999561	7.27801	-0.265259	0.46512	-0.570302	0.568473	0.999174	12.7187	0.156243	0.399201	0.391389	0.69551	0.999882	27.1431	0.744114	0.267264	2.78419	0.00536617	0.111626
GLYMA_06G262800	32.1431	0.13142	0.258999	0.507415	0.611864	0.999561	35.9212	-0.497311	0.337215	-1.47476	0.140277	0.999174	39.0682	0.124264	0.380184	0.326852	0.74378	0.999882	40.6362	-0.917352	0.329589	-2.78332	0.00538059	0.111725
GLYMA_13G287300	88.0648	0.140264	0.188992	0.742172	0.457983	0.999561	118.459	-0.026061	0.203783	-0.127886	0.898239	0.999174	176.772	-0.321281	0.277287	-1.15866	0.246595	0.999882	77.151	-0.872385	0.313541	-2.78237	0.0053964	0.111918
GLYMA_10G241000	443.691	0.0845873	0.119726	0.706507	0.479873	0.999561	314.449	0.0844911	0.172403	0.49008	0.624078	0.999174	267.498	-0.565517	0.379304	-1.49093	0.135979	0.999882	101.204	-0.721534	0.259453	-2.78098	0.00541947	0.112261
GLYMA_13G318000	309.903	0.165339	0.11051	1.49614	0.134617	0.999561	357.986	0.0697928	0.125344	0.55681	0.577657	0.999174	368.069	-0.353024	0.257329	-1.37188	0.170101	0.999882	128.958	-0.654217	0.235422	-2.77891	0.00545417	0.112844
GLYMA_15G172200	51.6064	-0.108981	0.210367	-0.51805	0.604423	0.999561	45.4024	-0.53389	0.294921	-1.81028	0.0702521	0.999174	52.4644	0.199201	0.313025	0.636373	0.524533	0.999882	70.3607	-0.710825	0.255969	-2.777	0.00548637	0.113374
GLYMA_01G215100	7.99807	-0.562387	0.459653	-1.2235	0.22114	0.999561	6.31033	-0.0509903	0.617981	-0.0825111	0.93424	0.999174	16.6003	0.332538	0.501771	0.662729	0.507504	0.999882	43.1775	1.02597	0.369627	2.77568	0.00550859	0.113697
GLYMA_11G039000	8.91957	-0.182253	0.547116	-0.333117	0.739046	0.999561	7.97024	0.0136112	0.426267	0.0319312	0.974527	0.999533	13.404	-0.179635	0.410368	-0.437741	0.661574	0.999882	39.8469	0.754267	0.271932	2.77374	0.00554161	0.114182
GLYMA_13G281400	21.1749	-0.442778	0.331478	-1.33577	0.181624	0.999561	33.0353	0.106732	0.249819	0.427236	0.669208	0.999174	46.4052	0.566899	0.330622	1.71465	0.0864102	0.999882	110.775	0.508118	0.183224	2.77321	0.00555054	0.114182
GLYMA_15G166800	4.15812	-0.148924	0.815087	-0.182709	0.855026	0.999561	5.46118	-0.111611	0.642015	-0.173845	0.861987	0.999174	9.19833	0.238041	0.589302	0.403936	0.68626	0.999882	168.358	0.769817	0.277599	2.77313	0.00555202	0.114182
GLYMA_15G268800	20.7538	0.0505424	0.312964	0.161496	0.871703	0.999561	13.123	0.214585	0.398648	0.538283	0.590382	0.999174	27.9549	-0.114474	0.416929	-0.274565	0.783651	0.999882	69.6102	0.538605	0.194255	2.77267	0.00555981	0.114205
GLYMA_12G229700	74.868	0.0542082	0.206698	0.262258	0.793122	0.999561	104.56	-0.483346	0.263617	-1.83351	0.0667263	0.999174	105.605	0.399304	0.286297	1.39472	0.163101	0.999882	77.0476	-0.569732	0.205582	-2.77132	0.00558302	0.114323
GLYMA_13G311600	128.39	-0.0138166	0.197623	-0.0699139	0.944262	0.999561	217.981	0.0850443	0.240625	0.35343	0.723766	0.999174	240.466	-0.109564	0.310798	-0.352525	0.724445	0.999882	975.944	0.589497	0.212683	2.77172	0.00557614	0.114323
GLYMA_15G160300	19.5753	-0.505518	0.3331	-1.51762	0.129111	0.999561	9.92659	-0.252358	0.543832	-0.464037	0.642621	0.999174	15.1789	0.472243	0.536387	0.880416	0.378634	0.999882	116.299	0.601474	0.217047	2.77117	0.00558548	0.114323
GLYMA_02G205700	71.5109	-0.13877	0.231689	-0.598947	0.549208	0.999561	89.1193	-0.161628	0.264894	-0.610161	0.541755	0.999174	91.3407	-0.0862706	0.256543	-0.336282	0.736658	0.999882	42.3262	-0.644488	0.232651	-2.77019	0.00560235	0.114532
GLYMA_18G247500	15.7222	-0.147019	0.33952	-0.433019	0.665001	0.999561	18.4441	-0.0335524	0.28854	-0.116283	0.907428	0.999174	25.123	0.34251	0.306617	1.11706	0.263968	0.999882	36.3245	0.754782	0.272718	2.76763	0.00564652	0.115298
GLYMA_13G132000	2.65473	-0.04415	0.757401	-0.0582914	0.953516	NA	1.45631	0.103538	1.06756	0.0969857	0.922738	0.999174	6.07346	0.706957	0.576277	1.22677	0.219911	0.999882	21.7545	0.914599	0.330549	2.76691	0.00565908	0.115417
GLYMA_03G158200	185.301	0.187435	0.134927	1.38916	0.164784	0.999561	226.571	-0.0459993	0.141516	-0.325046	0.745146	0.999174	230.917	-0.32815	0.277809	-1.18121	0.23752	0.999882	127.908	-0.737359	0.266703	-2.76472	0.00569708	0.116054
GLYMA_14G051700	19.709	-0.10569	0.383433	-0.275643	0.782823	0.999561	136.305	0.957708	0.725478	1.32011	0.1868	0.999174	147.232	-0.800222	0.629824	-1.27055	0.203889	0.999882	227.182	1.33521	0.483021	2.7643	0.00570457	0.116069
GLYMA_06G245200	312.461	0.0053944	0.180264	0.029925	0.976127	0.999561	534.659	-0.072676	0.192082	-0.378359	0.705164	0.999174	497.373	0.0509873	0.25158	0.202669	0.839394	0.999882	327.828	-0.740156	0.268022	-2.76155	0.00575276	0.116746
GLYMA_11G190900	12.4471	0.148524	0.349552	0.424898	0.670911	0.999561	16.5117	0.027912	0.386273	0.0722597	0.942395	0.999174	25.5358	0.512017	0.455971	1.12292	0.261473	0.999882	117.253	0.77366	0.280139	2.7617	0.00575011	0.116746
GLYMA_15G273300	211.597	0.0244273	0.158678	0.153942	0.877655	0.999561	279.332	-0.384404	0.251775	-1.52678	0.126816	0.999174	269.073	0.0443209	0.308675	0.143584	0.885829	0.999882	161.96	-0.875892	0.317209	-2.76124	0.00575819	0.116746
GLYMA_09G004300	42.1489	0.589692	0.262474	2.24667	0.0246614	0.999561	63.6205	-0.485942	0.260024	-1.86884	0.0616457	0.999174	47.0644	0.52624	0.472645	1.11339	0.265539	0.999882	30.0244	-0.971762	0.352248	-2.75875	0.00580235	0.117455
GLYMA_18G249400	75.4267	0.198413	0.177717	1.11646	0.264226	0.999561	109.398	-0.284842	0.171302	-1.66281	0.0963508	0.999174	118.171	-0.249846	0.360215	-0.693601	0.487933	0.999882	43.2755	-0.743178	0.269414	-2.7585	0.0058068	0.117455
GLYMA_16G009000	37.9246	0.374133	0.25427	1.4714	0.141183	0.999561	47.255	0.173101	0.268752	0.644094	0.519514	0.999174	67.9951	-0.0316603	0.253932	-0.12468	0.900777	0.999882	64.1656	0.606062	0.219761	2.75783	0.00581873	0.117558
GLYMA_13G001000	53.9158	-0.0336538	0.199564	-0.168637	0.866082	0.999561	47.7836	0.222316	0.216515	1.02679	0.304519	0.999174	58.3945	0.162462	0.24732	0.65689	0.511252	0.999882	84.2292	0.474394	0.172044	2.7574	0.00582634	0.117573
GLYMA_08G119100	7.85354	-0.445664	0.47669	-0.934914	0.349833	0.999561	12.9064	0.281536	0.350258	0.803796	0.421515	0.999174	19.4615	0.218839	0.50729	0.431387	0.666187	0.999882	39.4887	0.632131	0.229379	2.75584	0.00585422	0.11763
GLYMA_09G270500	106.547	-0.164768	0.155042	-1.06274	0.287902	0.999561	94.7825	0.377245	0.182264	2.06977	0.0384734	0.999174	101.886	-0.308947	0.273998	-1.12755	0.25951	0.999882	96.5062	0.492764	0.178783	2.75621	0.00584752	0.11763
GLYMA_19G143900	16.9059	-0.196385	0.336224	-0.584089	0.55916	0.999561	27.1139	-0.604164	0.26951	-2.24172	0.0249797	0.999174	26.3483	-0.210389	0.297382	-0.70747	0.479275	0.999882	34.0873	-0.839333	0.30458	-2.75571	0.00585653	0.11763
GLYMA_20G098500	63.4651	-0.0308195	0.201775	-0.152742	0.878602	0.999561	67.8872	0.174617	0.281108	0.621174	0.534485	0.999174	91.5775	-0.510091	0.229319	-2.22438	0.0261232	0.999882	44.731	-0.891779	0.323531	-2.75639	0.0058443	0.11763
GLYMA_17G164800	20.5851	-0.032354	0.343265	-0.0942538	0.924908	0.999561	34.3635	-0.52892	0.363118	-1.45661	0.145225	0.999174	32.1687	0.331158	0.479633	0.690441	0.489917	0.999882	54.9794	-0.77193	0.280179	-2.75514	0.00586679	0.117699
GLYMA_07G126600	240.768	-0.123001	0.228783	-0.537631	0.590832	0.999561	125.732	0.188854	0.35208	0.536395	0.591686	0.999174	150.612	0.373849	1.12892	0.331156	0.740527	0.999882	20.9589	-1.67168	0.607028	-2.75387	0.00588953	0.11788
GLYMA_11G243500	26.0484	0.342856	0.252841	1.35602	0.175094	0.999561	39.409	-0.0587471	0.308616	-0.190357	0.84903	0.999174	55.0554	0.22874	0.3355	0.681788	0.495373	0.999882	119.643	0.791835	0.287522	2.754	0.00588717	0.11788
GLYMA_01G216600	5.5514	-0.872468	0.590817	-1.47671	0.139752	0.999561	11.792	0.701167	0.545936	1.28434	0.199024	0.999174	25.1877	0.193335	0.746057	0.259142	0.795525	0.999882	290.172	1.09801	0.398917	2.75247	0.00591468	0.118108
GLYMA_19G255300	18.6038	0.212057	0.339298	0.624986	0.531981	0.999561	30.0248	0.421282	0.477777	0.881755	0.377909	0.999174	63.4386	1.08954	0.509752	2.13739	0.0325661	0.999882	184.523	0.640987	0.232858	2.75269	0.00591078	0.118108
GLYMA_13G051500	4.65972	0.623153	0.632847	0.984682	0.32478	0.999561	9.5013	-0.217864	0.404731	-0.538294	0.590374	0.999174	10.6635	0.571936	0.499367	1.14532	0.252076	0.999882	18.9142	1.12069	0.407293	2.75156	0.00593118	0.1183
GLYMA_04G233500	102.74	0.146668	0.175109	0.83758	0.402267	0.999561	144.372	-0.034084	0.22215	-0.153427	0.878061	0.999174	164.346	-0.272386	0.277185	-0.982686	0.325762	0.999882	102.668	-0.641676	0.233327	-2.75011	0.00595754	0.118414
GLYMA_15G099800	158.92	0.312913	0.234146	1.3364	0.181418	0.999561	280.959	-0.0627255	0.19727	-0.317968	0.750509	0.999174	457.868	-0.35402	0.299222	-1.18314	0.236755	0.999882	518.42	-0.70547	0.256473	-2.75066	0.0059475	0.118414
GLYMA_16G172700	31.392	0.325538	0.255187	1.27569	0.202066	0.999561	56.9844	0.0111089	0.253051	0.0438999	0.964984	0.999444	54.572	-0.147561	0.199725	-0.738823	0.460014	0.999882	39.4921	-0.718186	0.261148	-2.75011	0.00595744	0.118414
GLYMA_08G312800	60.6012	0.0679633	0.187159	0.363131	0.716507	0.999561	95.9295	-0.0692874	0.194323	-0.356559	0.721422	0.999174	91.4294	-0.0202024	0.235863	-0.0856533	0.931742	0.999882	52.0208	-0.700175	0.254662	-2.74943	0.00596987	0.118522
GLYMA_04G139700	70.2507	0.286118	0.220673	1.29657	0.194778	0.999561	129.201	0.285879	0.216318	1.32157	0.186312	0.999174	147.27	-0.661152	0.347142	-1.90456	0.0568374	0.999882	48.0572	-0.872456	0.317455	-2.74828	0.0059908	0.118663
GLYMA_06G100600	47.1352	-0.0340117	0.201666	-0.168654	0.866069	0.999561	35.7082	0.0549911	0.234853	0.234151	0.814868	0.999174	42.2198	0.233301	0.279396	0.835018	0.403708	0.999882	39.9654	-0.618877	0.225182	-2.74834	0.00598978	0.118663
GLYMA_08G135200	9.31581	-0.566732	0.510027	-1.11118	0.266491	0.999561	11.7794	-0.424131	0.684055	-0.620024	0.535242	0.999174	30.976	0.588457	0.634225	0.927835	0.353493	0.999882	225.077	0.77397	0.281662	2.74787	0.00599838	0.118677
GLYMA_10G281400	1456.02	0.298104	0.173514	1.71804	0.0857884	0.999561	1905.08	0.119915	0.190348	0.629979	0.528708	0.999174	2718.45	-0.575176	0.252197	-2.28067	0.0225681	0.999882	1477.11	-0.746523	0.271861	-2.74597	0.0060332	0.119031
GLYMA_12G037100	14.8763	-0.440689	0.342723	-1.28584	0.198497	0.999561	15.0498	-0.713074	0.41634	-1.71272	0.0867639	0.999174	15.3993	-0.484248	0.442615	-1.09406	0.273928	0.999882	53.5668	0.707996	0.257801	2.74629	0.00602729	0.119031
GLYMA_14G007300	27.1206	-0.0491584	0.310134	-0.158507	0.874057	0.999561	41.9618	0.412676	0.357011	1.15592	0.247715	0.999174	81.0428	0.594229	0.38298	1.55159	0.12076	0.999882	158.659	0.442208	0.161051	2.74576	0.00603704	0.119031
GLYMA_20G051500	40.5238	-0.12187	0.216453	-0.56303	0.573414	0.999561	62.0039	-0.175976	0.246967	-0.712551	0.476124	0.999174	110.142	0.79736	0.366929	2.17306	0.0297757	0.999882	376.783	0.408689	0.148867	2.74533	0.00604502	0.119051
GLYMA_08G200100	538.982	0.165582	0.561251	0.295022	0.767977	0.999561	32.343	0.679974	0.621212	1.09459	0.273695	0.999174	305.378	-0.455007	0.660854	-0.688515	0.491129	0.999882	2038.04	-1.41697	0.516757	-2.74205	0.00610577	0.119973
GLYMA_17G111100	4.10849	0.125407	0.667591	0.187851	0.850994	0.999561	5.29086	-1.42992	0.690298	-2.07145	0.0383164	0.999174	2.74571	1.3794	1.2543	1.09973	0.271449	0.999882	27.0902	-1.84877	0.674163	-2.74232	0.00610071	0.119973
GLYMA_03G070400	17.2915	-0.160416	0.335062	-0.478766	0.632105	0.999561	63.4771	0.0582582	0.357738	0.162852	0.870635	0.999174	77.3456	0.0199291	0.342989	0.0581042	0.953666	0.999882	312.259	1.06537	0.388643	2.74125	0.00612052	0.120126
GLYMA_06G069100	358.382	0.511661	0.259783	1.96957	0.0488875	0.999561	143.34	0.271308	0.328361	0.826248	0.408664	0.999174	275.805	-0.463076	0.323028	-1.43355	0.151701	0.999882	478.092	-0.690715	0.252113	-2.7397	0.00614948	0.120419
GLYMA_10G261400	14.9743	0.0254982	0.34363	0.0742025	0.940849	0.999561	13.7814	0.171852	0.391455	0.439009	0.660655	0.999174	16.6298	0.176412	0.439473	0.401417	0.688113	0.999882	31.527	0.935228	0.341338	2.73989	0.00614601	0.120419
GLYMA_17G005100	23.6566	0.0232696	0.341137	0.068212	0.945617	0.999561	18.6762	-0.0434092	0.287314	-0.151086	0.879908	0.999174	23.9403	0.210462	0.313783	0.670724	0.502396	0.999882	73.6601	0.715778	0.261316	2.73913	0.00616027	0.120493
GLYMA_06G055600	146.964	0.104094	0.151917	0.685205	0.493215	0.999561	151.422	-0.196749	0.20391	-0.96488	0.334605	0.999174	142.77	-0.37879	0.340962	-1.11094	0.266592	0.999882	50.4063	-1.00435	0.366786	-2.73824	0.00617687	0.120649
GLYMA_06G270400	2.65781	-0.205577	0.834308	-0.246404	0.80537	NA	3.75147	-0.662445	0.806447	-0.821436	0.411398	0.999174	7.61731	0.958535	0.612825	1.56412	0.117788	0.999882	432.73	0.81068	0.296095	2.7379	0.00618322	0.120649
GLYMA_10G191200	52.739	0.0048972	0.191942	0.025514	0.979645	0.999561	53.4607	0.0589379	0.203073	0.290231	0.77164	0.999174	62.8255	-0.347873	0.288549	-1.2056	0.227973	0.999882	39.568	-0.695796	0.254165	-2.73758	0.00618929	0.120649
GLYMA_05G144200	27.1536	0.390198	0.272192	1.43354	0.151703	0.999561	36.6501	0.0136777	0.301659	0.0453417	0.963835	0.999331	52.1329	-0.554241	0.363534	-1.52459	0.127361	0.999882	20.4879	-0.893725	0.326673	-2.73584	0.00622218	0.121016
GLYMA_06G108100	16.8053	-0.160983	0.391054	-0.411664	0.680586	0.999561	20.8146	0.100614	0.41579	0.241984	0.808793	0.999174	34.1444	0.317384	0.493929	0.64257	0.520503	0.999882	141.974	0.714059	0.260986	2.73601	0.00621893	0.121016
GLYMA_07G036000	78.5635	0.0010093	0.160563	0.00628597	0.994985	0.999561	86.8687	0.16761	0.191981	0.873057	0.382632	0.999174	109.325	-0.654494	0.385841	-1.69628	0.0898326	0.999882	48.4831	-0.931245	0.340459	-2.73527	0.00623296	0.121036
GLYMA_13G143100	3.38978	-0.732312	0.762982	-0.959803	0.337155	0.999561	11.4231	0.000911021	0.448663	0.00203053	0.99838	0.999949	13.3332	0.489208	0.571827	0.855517	0.392265	0.999882	29.3871	-1.16468	0.425837	-2.73504	0.00623731	0.121036
GLYMA_01G003100	20.0777	0.222156	0.30676	0.724201	0.468943	0.999561	27.4824	0.143835	0.296958	0.48436	0.62813	0.999174	31.3504	-0.75584	0.402741	-1.87674	0.0605535	0.999882	23.4655	-0.795414	0.290894	-2.73437	0.0062499	0.121082
GLYMA_08G154300	187.513	0.00588082	0.161814	0.036343	0.971009	0.999561	223.283	-0.192302	0.204308	-0.941233	0.346586	0.999174	255.094	0.159221	0.280509	0.567614	0.570297	0.999882	171.482	-0.705803	0.258142	-2.73417	0.00625377	0.121082
GLYMA_08G180000	2887.92	-0.084587	0.130991	-0.645747	0.518443	0.999561	2891.1	-0.408752	0.212015	-1.92795	0.0538619	0.999174	3014.92	0.0970288	0.403361	0.240551	0.809903	0.999882	2189.06	-1.01371	0.370866	-2.73337	0.00626905	0.121242
GLYMA_07G018000	25.375	-0.342299	0.277469	-1.23365	0.217335	0.999561	111.508	-1.34884	0.471202	-2.86256	0.00420237	0.993953	39.406	-0.0295877	0.834126	-0.0354715	0.971704	0.999882	23.1308	-1.45024	0.530832	-2.732	0.00629507	0.121478
GLYMA_17G166000	19.7766	0.227377	0.288978	0.786833	0.43138	0.999561	20.8037	0.220042	0.339913	0.647349	0.517406	0.999174	20.7055	-0.151572	0.443775	-0.341551	0.732689	0.999882	27.711	0.844507	0.309118	2.73199	0.00629539	0.121478
GLYMA_02G019600	1325.91	0.10729	0.127364	0.842387	0.399571	0.999561	1377.47	0.163913	0.143774	1.14008	0.254254	0.999174	1686.19	-0.401707	0.199049	-2.01813	0.0435773	0.999882	1128.44	-0.502025	0.183964	-2.72893	0.00635402	0.121784
GLYMA_02G137400	23.3253	-0.0612958	0.298145	-0.205591	0.837111	0.999561	33.1841	0.457156	0.307503	1.48667	0.137102	0.999174	50.8292	-0.0506995	0.322515	-0.157201	0.875087	0.999882	85.7524	0.635798	0.233018	2.72854	0.00636156	0.121784
GLYMA_03G040300	230.352	0.210231	0.507835	0.413974	0.678893	0.999561	525.191	-0.0947399	0.210631	-0.44979	0.652862	0.999174	567.679	-0.855695	0.579852	-1.47571	0.140021	0.999882	549.016	-0.582358	0.213427	-2.7286	0.00636034	0.121784
GLYMA_06G307700	2.27382	-0.818662	0.890531	-0.919296	0.357941	NA	10.2786	-0.0686602	0.458249	-0.149832	0.880897	0.999174	15.5888	0.183796	0.485687	0.378425	0.705115	0.999882	62.165	1.08449	0.397182	2.73047	0.00632442	0.121784
GLYMA_07G022000	17.0234	0.109813	0.324924	0.337966	0.735388	0.999561	27.867	-0.645361	0.398347	-1.6201	0.105211	0.999174	28.7407	0.605547	0.531534	1.13924	0.254602	0.999882	45.0295	-0.880995	0.322945	-2.72801	0.00637182	0.121784
GLYMA_09G099200	0.345989	-0.359261	2.4601	-0.146035	0.883894	NA	0.876823	-1.20096	2.0313	-0.591225	0.55437	0.999174	9.02791	1.25788	1.19746	1.05046	0.293508	0.999882	22.0762	1.88428	0.69038	2.72934	0.00634612	0.121784
GLYMA_09G229000	37.1136	0.214154	0.224406	0.954314	0.339925	0.999561	51.4418	0.483084	0.203042	2.37923	0.0173488	0.999174	64.3549	0.0788555	0.214533	0.367569	0.713195	0.999882	42.663	-0.694379	0.254349	-2.73002	0.00633301	0.121784
GLYMA_13G167300	374.737	0.441571	0.214255	2.06096	0.0393066	0.999561	405.252	0.131903	0.229263	0.575337	0.565064	0.999174	528.435	-0.864669	0.357628	-2.41779	0.0156151	0.999882	215.791	-0.902095	0.330717	-2.72769	0.00637788	0.121784
GLYMA_13G285600	263.329	0.26088	0.159583	1.63477	0.102098	0.999561	382.041	-0.00210623	0.203517	-0.0103492	0.991743	0.999665	394.229	-0.134726	0.353475	-0.381147	0.703094	0.999882	210.595	-0.507715	0.186148	-2.72748	0.00638208	0.121784
GLYMA_17G092900	20.7469	0.238117	0.290443	0.819841	0.412307	0.999561	14.2685	-0.109929	0.354253	-0.310312	0.756324	0.999174	24.7187	-0.0812828	0.313869	-0.25897	0.795658	0.999882	32.1506	-0.694838	0.254723	-2.72781	0.0063756	0.121784
GLYMA_08G120700	4.49965	0.0971237	0.645573	0.150446	0.880413	0.999561	10.9915	-1.0923	0.53223	-2.05231	0.0401397	0.999174	10.4807	2.04337	0.852364	2.39729	0.0165167	0.999882	59.5575	-0.849897	0.311766	-2.72607	0.00640925	0.122167
GLYMA_18G074100	239.286	-0.0592475	0.125322	-0.472763	0.636382	0.999561	401.525	0.0194913	0.204946	0.0951047	0.924232	0.999174	441.184	0.177769	0.246812	0.720259	0.471365	0.999882	1289.18	0.641284	0.235352	2.72479	0.00643422	0.122507
GLYMA_06G223700	192.903	0.16865	0.158345	1.06508	0.28684	0.999561	175.156	0.208178	0.136502	1.5251	0.127235	0.999174	177.681	-0.116102	0.212856	-0.545449	0.585445	0.999882	81.398	-0.527875	0.193857	-2.72301	0.00646902	0.122897
GLYMA_07G096100	8.54777	-0.270863	0.443254	-0.611078	0.541148	0.999561	4.69234	1.54638	0.753627	2.05192	0.0401775	0.999174	13.3677	-0.0620422	0.589178	-0.105303	0.916135	0.999882	40.9481	0.773811	0.284153	2.72322	0.0064649	0.122897
GLYMA_08G038100	42.899	-0.121389	0.225842	-0.537498	0.590924	0.999561	42.0791	-0.307403	0.230813	-1.33183	0.182918	0.999174	54.3016	0.238699	0.248518	0.960488	0.33681	0.999882	60.2399	-0.579318	0.212913	-2.72092	0.00651009	0.123405
GLYMA_13G136000	8.56101	0.122527	0.474314	0.258324	0.796157	0.999561	4.62823	0.305019	0.58108	0.524918	0.59964	0.999174	6.13316	0.107761	0.604902	0.178146	0.858609	0.999882	19.6625	0.922209	0.338926	2.72098	0.00650896	0.123405
GLYMA_12G235500	66.8879	-0.0742465	0.239349	-0.310202	0.756407	0.999561	71.7133	-0.59797	0.226205	-2.64349	0.00820573	0.999174	85.6037	0.154837	0.276248	0.560499	0.575139	0.999882	124.881	-0.589021	0.216563	-2.71986	0.00653104	0.123665
GLYMA_18G259400	5.21306	0.335982	0.638224	0.526433	0.598588	0.999561	8.01463	-1.55931	0.698066	-2.23376	0.025499	0.999174	13.3673	1.38811	0.881808	1.57416	0.115451	0.999882	121.789	-1.51455	0.557049	-2.71887	0.00655048	0.123897
GLYMA_05G028600	14.1613	-0.551983	0.381461	-1.44703	0.14789	0.999561	8.365	-0.138459	0.509991	-0.271494	0.786011	0.999174	12.2518	0.74794	0.534034	1.40055	0.161349	0.999882	42.0541	-0.829801	0.305327	-2.71774	0.0065729	0.124184
GLYMA_08G293900	22.045	-0.0598514	0.289461	-0.206768	0.836191	0.999561	22.9901	0.20232	0.280311	0.721769	0.470437	0.999174	36.4397	-0.0489248	0.248928	-0.196542	0.844186	0.999882	55.0129	0.737613	0.271506	2.71675	0.00659263	0.12442
GLYMA_03G074000	17.449	0.225463	0.461728	0.488303	0.625335	0.999561	45.5915	0.110538	0.331778	0.333169	0.739007	0.999174	46.4838	0.150576	0.48529	0.310281	0.756347	0.999882	179.34	1.05664	0.389027	2.7161	0.00660563	0.124529
GLYMA_15G060300	32.7781	-0.206219	0.263979	-0.781195	0.434688	0.999561	36.7926	-0.186758	0.255842	-0.729975	0.465405	0.999174	52.1695	0.186765	0.250555	0.745406	0.456027	0.999882	111.258	0.622059	0.229197	2.71409	0.0066459	0.125112
GLYMA_18G243200	2027.91	0.296239	0.195463	1.51558	0.129627	0.999561	1900.8	0.245282	0.266016	0.922058	0.356498	0.999174	2431.91	-0.81909	0.35316	-2.31932	0.0203779	0.999882	846.848	-1.07449	0.39593	-2.71383	0.00665108	0.125112
GLYMA_03G131600	96.9387	0.0859364	0.165675	0.518704	0.603967	0.999561	56.0087	0.189965	0.320009	0.593624	0.552764	0.999174	24.0324	-0.655212	0.359264	-1.82376	0.0681883	0.999882	21.6922	1.25522	0.46314	2.71024	0.00672342	0.125225
GLYMA_03G261500	2542.69	-0.00515819	0.0957639	-0.0538636	0.957044	0.999561	2458.63	-0.120687	0.111807	-1.07942	0.280399	0.999174	2446.58	-0.308033	0.314862	-0.978313	0.32792	0.999882	1183.56	-0.873203	0.321904	-2.71262	0.00667536	0.125225
GLYMA_08G042200	18.1501	-0.372185	0.319283	-1.16569	0.24374	0.999561	26.0591	0.104448	0.288067	0.362584	0.716916	0.999174	37.4456	-0.145983	0.272475	-0.535765	0.592121	0.999882	53.6755	0.566818	0.209043	2.71149	0.00669818	0.125225
GLYMA_08G178100	5.04015	-0.292581	0.616295	-0.474742	0.634971	0.999561	7.55026	-0.0196908	0.478229	-0.0411744	0.967157	0.999533	8.57075	-0.284826	0.536138	-0.531255	0.595242	0.999882	81.2541	0.770011	0.284015	2.71116	0.00670485	0.125225
GLYMA_10G174200	114.832	0.136381	0.190025	0.717699	0.472943	0.999561	170.152	-0.119182	0.163291	-0.729876	0.465466	0.999174	168.873	-0.678832	0.315674	-2.15042	0.0315219	0.999882	46.5805	-0.803221	0.2964	-2.70992	0.00672996	0.125225
GLYMA_11G069400	19.7558	-0.101865	0.284014	-0.358664	0.719846	0.999561	17.2175	-0.368228	0.335111	-1.09882	0.271845	0.999174	26.9275	-0.150458	0.32395	-0.464448	0.642327	0.999882	43.1235	-0.613242	0.226253	-2.71042	0.00671981	0.125225
GLYMA_13G158200	46.8438	-0.430172	0.358176	-1.20101	0.229748	0.999561	85.4475	0.2954	0.314486	0.939313	0.34757	0.999174	105.223	0.540135	0.434438	1.2433	0.213759	0.999882	462.086	0.725456	0.267701	2.70994	0.00672946	0.125225
GLYMA_13G299600	21.2778	0.0812743	0.312969	0.259688	0.795104	0.999561	22.6361	0.530342	0.378113	1.4026	0.160736	0.999174	34.9497	0.101294	0.286843	0.353133	0.723989	0.999882	45.5999	0.62267	0.229647	2.71142	0.00669952	0.125225
GLYMA_15G152000	58.4019	0.223513	0.191474	1.16733	0.243079	0.999561	69.852	-0.112721	0.281728	-0.400107	0.689077	0.999174	250.427	0.82218	0.585678	1.40381	0.160375	0.999882	332.771	0.47935	0.176779	2.71158	0.00669633	0.125225
GLYMA_17G240900	17.295	-0.0167132	0.344334	-0.0485378	0.961288	0.999561	21.3415	-0.0694248	0.295592	-0.234867	0.814312	0.999174	25.4951	-0.132482	0.377995	-0.350486	0.725974	0.999882	48.928	0.518408	0.191106	2.71267	0.00667426	0.125225
GLYMA_03G175800	25.2585	-0.340085	0.301793	-1.12688	0.259793	0.999561	29.7458	-0.481878	0.399316	-1.20676	0.227525	0.999174	33.5741	0.0494378	0.518397	0.0953668	0.924023	0.999882	20.0687	-1.00161	0.369796	-2.70854	0.0067579	0.125543
GLYMA_15G102000	2754.76	0.120179	0.118522	1.01398	0.310593	0.999561	3879.47	-0.048883	0.108722	-0.449614	0.652989	0.999174	3548.67	-0.482111	0.28379	-1.69883	0.089351	0.999882	1221.8	-0.690931	0.255144	-2.708	0.00676895	0.125543
GLYMA_15G191200	36.7653	0.0627776	0.244688	0.256561	0.797517	0.999561	38.1543	-0.152299	0.255374	-0.596376	0.550924	0.999174	60.4776	-0.234746	0.210596	-1.11468	0.264988	0.999882	93.9112	-0.52895	0.195311	-2.70825	0.00676388	0.125543
GLYMA_01G055400	163.132	0.127544	0.172165	0.740821	0.458802	0.999561	184.366	0.230336	0.178319	1.29171	0.196459	0.999174	220.838	-0.524322	0.37078	-1.41411	0.157331	0.999882	126.26	-0.681483	0.251831	-2.70611	0.00680758	0.125773
GLYMA_13G210800	2570.03	0.0882856	0.103363	0.854135	0.39303	0.999561	3432.76	-0.126273	0.15048	-0.839134	0.401394	0.999174	3625.83	-0.227782	0.226803	-1.00432	0.315226	0.999882	1992.73	-0.668867	0.247157	-2.70625	0.0068048	0.125773
GLYMA_18G204800	10.929	-0.138899	0.426796	-0.325446	0.744844	0.999561	19.3387	-0.410265	0.403486	-1.0168	0.309248	0.999174	41.8663	1.32757	0.610042	2.17619	0.0295408	0.999882	307.183	0.846369	0.312779	2.70597	0.00681058	0.125773
GLYMA_19G065400	9.3543	0.261645	0.41934	0.623946	0.532663	0.999561	11.5044	0.743503	0.392858	1.89255	0.0584181	0.999174	15.8998	0.0755842	0.399482	0.189205	0.849932	0.999882	22.3457	0.821421	0.303521	2.70631	0.00680363	0.125773
GLYMA_07G255500	66.8982	-0.039205	0.240979	-0.162691	0.870762	0.999561	124.531	-0.0439842	0.225636	-0.194935	0.845444	0.999174	120.506	0.44623	0.271073	1.64616	0.0997304	0.999882	159.13	0.615875	0.227687	2.70492	0.00683209	0.125966
GLYMA_11G020700	30.6818	0.00404115	0.24878	0.0162439	0.98704	0.999561	19.9551	0.510234	0.38331	1.33113	0.183148	0.999174	24.1322	0.0363364	0.359239	0.101148	0.919433	0.999882	70.6521	0.706217	0.261103	2.70474	0.00683571	0.125966
GLYMA_08G147900	34.4171	0.156598	0.246427	0.635474	0.52512	0.999561	26.323	-0.750259	0.437799	-1.71371	0.0865827	0.999174	22.787	0.627455	0.475515	1.31953	0.186992	0.999882	26.1632	-0.918308	0.339652	-2.70367	0.0068578	0.1262
GLYMA_11G201200	175.19	0.00145236	0.139418	0.0104173	0.991688	0.999561	249.95	-0.0073278	0.132594	-0.0552651	0.955927	0.999174	248.007	-0.771768	0.365458	-2.11178	0.034705	0.999882	82.5333	-1.12316	0.415461	-2.70342	0.00686307	0.1262
GLYMA_11G112900	108.557	0.070008	0.17522	0.399542	0.689494	0.999561	110.884	0.176361	0.181002	0.974357	0.329879	0.999174	126.874	-0.71667	0.388149	-1.84638	0.0648373	0.999882	50.9618	-0.902521	0.333953	-2.70254	0.00688114	0.126397
GLYMA_04G232400	280.085	0.391426	0.224024	1.74725	0.0805943	0.999561	192.41	-0.341132	0.185237	-1.8416	0.0655337	0.999174	318.673	0.0851583	0.250341	0.34017	0.733729	0.999882	385.207	-0.679101	0.251392	-2.70137	0.0069055	0.126709
GLYMA_04G123900	32.4331	-0.125376	0.242509	-0.516996	0.605159	0.999561	36.37	0.535732	0.31644	1.693	0.0904553	0.999174	54.043	0.0191779	0.290174	0.066091	0.947305	0.999882	80.6747	0.535767	0.198457	2.69967	0.0069408	0.127221
GLYMA_09G234300	39.5652	-0.183798	0.229331	-0.801452	0.42287	0.999561	35.3713	0.272401	0.255006	1.06821	0.285424	0.999174	47.6844	0.0971755	0.365546	0.265836	0.790365	0.999882	90.913	0.470307	0.174263	2.69884	0.0069582	0.127404
GLYMA_04G252100	14.2846	0.814949	0.416511	1.95661	0.0503934	0.999561	36.7287	-0.656908	0.382899	-1.71562	0.0862323	0.999174	197.199	0.612875	0.52479	1.16785	0.242868	0.999882	169.654	-0.696431	0.258086	-2.69844	0.00696645	0.127419
GLYMA_05G166800	1060.28	0.124962	0.127371	0.981091	0.326548	0.999561	1393.94	-0.117871	0.122458	-0.962538	0.335779	0.999174	1347.01	-0.462089	0.297721	-1.55209	0.120641	0.999882	439.059	-0.756056	0.280328	-2.69704	0.00699595	0.127687
GLYMA_08G025700	121.493	-0.526069	0.222642	-2.36284	0.0181353	0.999561	153.649	0.383537	0.281638	1.36181	0.173259	0.999174	209.144	-0.146543	0.344773	-0.425043	0.670805	0.999882	324.272	0.957902	0.355139	2.69726	0.00699127	0.127687
GLYMA_08G132800	269.412	-0.142859	0.162473	-0.879276	0.379252	0.999561	178.142	-0.0113599	0.149208	-0.0761346	0.939312	0.999174	258.898	-0.370873	0.286982	-1.29232	0.196245	0.999882	139.988	-0.586046	0.217404	-2.69565	0.00702506	0.127968
GLYMA_14G078300	56.9093	-0.568308	0.310997	-1.82737	0.0676437	0.999561	51.831	-0.398484	0.273076	-1.45924	0.144499	0.999174	83.6339	0.359819	0.470593	0.764608	0.444505	0.999882	287.573	0.643181	0.238635	2.69525	0.00703367	0.127968
GLYMA_15G052400	2886.68	-0.0692573	0.124214	-0.557566	0.577141	0.999561	2348.34	-0.491665	0.217742	-2.25801	0.023945	0.999174	2679.23	0.24277	0.420739	0.577009	0.563933	0.999882	2135.34	-1.08815	0.403689	-2.69552	0.00702792	0.127968
GLYMA_01G232400	28.1246	-0.0492804	0.33237	-0.14827	0.88213	0.999561	36.6097	-0.212681	0.512571	-0.41493	0.678193	0.999174	29.239	0.692281	0.832271	0.831798	0.405523	0.999882	16.6076	1.25399	0.465516	2.69376	0.00706519	0.128406
GLYMA_18G237400	239.47	0.114764	0.142458	0.805595	0.420476	0.999561	322.973	-0.0252539	0.216781	-0.116495	0.90726	0.999174	330.915	0.30636	0.260103	1.17784	0.23886	0.999882	237.643	-0.44647	0.165832	-2.6923	0.00709601	0.12883
GLYMA_13G234200	24.2174	0.299273	0.269725	1.10955	0.267194	0.999561	24.3228	-0.516395	0.291206	-1.7733	0.0761793	0.999174	26.444	-0.12757	0.35786	-0.35648	0.721481	0.999882	28.2961	-0.908462	0.337611	-2.69085	0.00712692	0.129118
GLYMA_17G213700	8.22108	0.441169	0.495093	0.891084	0.372884	0.999561	6.76858	0.167422	0.545842	0.306723	0.759054	0.999174	7.46587	0.161268	0.453447	0.35565	0.722103	0.999882	21.8104	0.990506	0.368101	2.69086	0.0071269	0.129118
GLYMA_16G005300	62.9975	0.129896	0.200259	0.648638	0.516572	0.999561	75.9192	-0.0522436	0.209792	-0.249026	0.803341	0.999174	74.0503	-0.61757	0.281757	-2.19185	0.0283903	0.999882	25.5498	-0.989573	0.367849	-2.69016	0.00714185	0.129252
GLYMA_08G008200	136.007	-0.124395	0.183847	-0.676621	0.498647	0.999561	95.0699	-0.314551	0.183903	-1.71042	0.0871886	0.999174	134.071	0.0303089	0.223905	0.135365	0.892323	0.999882	235.881	0.35769	0.132996	2.68948	0.00715628	0.129377
GLYMA_06G162600	74.401	-0.521503	0.206537	-2.52499	0.0115701	0.999561	79.3788	0.103117	0.24661	0.418137	0.675847	0.999174	112.922	-0.186524	0.338849	-0.550464	0.582001	0.999882	179.732	0.812598	0.302274	2.68828	0.0071821	0.129708
GLYMA_03G232400	6.06539	-0.543133	0.539397	-1.00693	0.31397	0.999561	8.20847	0.640231	0.777381	0.823574	0.410182	0.999174	22.4703	1.18886	0.774871	1.53427	0.124962	0.999882	106.741	0.796112	0.296325	2.68661	0.00721804	0.13022
GLYMA_04G069500	8.06838	-2.02143	0.831629	-2.43068	0.0150704	0.999561	21.9273	0.854122	0.935957	0.912566	0.361471	0.999174	31.2454	0.473214	0.784432	0.603257	0.546338	0.999882	622.367	0.72482	0.269941	2.6851	0.00725076	0.130638
GLYMA_09G251900	18.3843	-0.240603	0.331797	-0.725153	0.468358	0.999561	29.6114	-0.0607273	0.271007	-0.22408	0.822695	0.999174	44.0705	0.27314	0.424502	0.643436	0.519941	0.999882	246.76	0.700362	0.260859	2.68483	0.0072566	0.130638
GLYMA_11G179300	4.54754	0.435076	0.611492	0.711499	0.476775	0.999561	15.3116	0.07627	0.560761	0.136012	0.891812	0.999174	41.4156	0.708983	0.613459	1.15571	0.247798	0.999882	148.303	0.748807	0.278974	2.68414	0.00727157	0.130638
GLYMA_20G083800	25.8098	-0.234904	0.264482	-0.888166	0.374451	0.999561	22.6797	-0.584721	0.389551	-1.50101	0.133352	0.999174	39.4693	0.183067	0.376388	0.486378	0.626699	0.999882	75.5617	-0.674118	0.251143	-2.6842	0.00727046	0.130638
GLYMA_04G002900	143.9	-0.018533	0.172616	-0.107366	0.914499	0.999561	148.089	-0.243388	0.248072	-0.981116	0.326536	0.999174	165.054	0.317303	0.224784	1.41159	0.15807	0.999882	146.236	-0.659003	0.245832	-2.68071	0.00734668	0.131712
GLYMA_14G140900	4.14546	-2.12198	0.834387	-2.54316	0.0109854	0.999561	97.7624	-0.654142	1.67116	-0.391429	0.69548	0.999174	10.9862	2.24448	1.6966	1.32292	0.185861	0.999882	23.2596	-2.89615	1.08033	-2.68081	0.0073445	0.131712
GLYMA_11G068900	0.201218	0.223378	2.83052	0.0789178	0.937098	NA	0.543482	0.0196609	1.66848	0.0117837	0.990598	0.999533	0.361669	0.702122	2.02188	0.347263	0.728394	0.999882	18.2834	1.66957	0.622932	2.68018	0.00735815	0.13178
GLYMA_13G139400	26.7281	0.0429589	0.268429	0.160038	0.872851	0.999561	24.7149	0.164432	0.258911	0.635089	0.52537	0.999174	28.4534	-0.319589	0.350564	-0.911643	0.361957	0.999882	29.7964	-0.743422	0.277414	-2.67982	0.00736608	0.131785
GLYMA_02G289300	5.91583	0.0498396	0.591877	0.0842059	0.932893	0.999561	7.69784	-0.108159	0.531188	-0.203617	0.838653	0.999174	10.1477	-0.215951	0.467324	-0.4621	0.644009	0.999882	22.4727	1.52937	0.570801	2.67933	0.00737689	0.131837
GLYMA_04G021300	18.1803	0.45216	0.321289	1.40733	0.15933	0.999561	12.404	0.0585231	0.549667	0.10647	0.915209	0.999174	22.3296	-0.0272166	0.396306	-0.0686757	0.945248	0.999882	51.6852	-0.638903	0.238486	-2.679	0.00738433	0.131837
GLYMA_04G047300	6.58242	-0.55982	0.543369	-1.03028	0.30288	0.999561	6.72051	-0.584838	0.616742	-0.948269	0.342993	0.999174	14.0691	0.343631	0.48275	0.71182	0.476576	0.999882	23.8976	0.883136	0.329802	2.67777	0.00741134	0.132089
GLYMA_08G351100	22.4148	0.361524	0.298605	1.21071	0.226006	0.999561	18.2822	-0.0721311	0.331682	-0.21747	0.827842	0.999174	24.0197	0.187238	0.339988	0.55072	0.581826	0.999882	30.6476	-0.74791	0.279387	-2.67697	0.00742918	0.132089
GLYMA_11G195100	103.89	-0.061925	0.162926	-0.380082	0.703885	0.999561	87.2921	-0.0288554	0.215946	-0.133623	0.893701	0.999174	108.664	-0.520395	0.226793	-2.29458	0.0217571	0.999882	76.2934	-0.776341	0.289986	-2.67717	0.00742469	0.132089
GLYMA_17G247300	208.753	0.0609812	0.204374	0.298381	0.765413	0.999561	303.421	-0.081708	0.305738	-0.267248	0.789278	0.999174	287.511	0.364213	0.290209	1.255	0.209478	0.999882	180.39	-0.637346	0.238042	-2.67746	0.00741838	0.132089
GLYMA_10G200800	55.0999	-0.097668	0.288801	-0.338184	0.735224	0.999561	37.1994	-1.01918	0.513319	-1.98547	0.0470927	0.999174	26.5455	-0.154174	0.641479	-0.240341	0.810066	0.999882	23.9093	-1.33575	0.499288	-2.67531	0.00746605	0.132334
GLYMA_11G222100	80.8589	-0.00712588	0.179925	-0.0396048	0.968408	0.999561	115.537	-0.11182	0.224241	-0.498661	0.618018	0.999174	106.482	-0.040453	0.287303	-0.140802	0.888026	0.999882	98.9114	-0.665992	0.248936	-2.67536	0.00746499	0.132334
GLYMA_13G277500	2.13094	-0.906086	1.03841	-0.872567	0.382899	NA	3.79769	1.46307	0.74115	1.97405	0.0483757	0.999174	4.70943	0.0218491	0.682871	0.031996	0.974475	0.999882	17.3558	1.38112	0.516245	2.67532	0.00746572	0.132334
GLYMA_05G245700	3.24454	-0.688832	0.769002	-0.895748	0.370387	0.999561	1.28562	-1.16004	1.3371	-0.867575	0.385627	0.999174	5.7888	1.00996	0.734078	1.37582	0.168879	0.999882	37.0732	1.19728	0.447814	2.6736	0.00750426	0.13272
GLYMA_08G119700	4.08678	-0.105906	0.663716	-0.159566	0.873223	0.999561	8.85354	0.512503	0.457812	1.11946	0.262943	0.999174	13.9222	0.131764	0.526556	0.250238	0.802404	0.999882	33.35	0.84633	0.316542	2.67368	0.00750244	0.13272
GLYMA_13G084100	12.6745	-0.368307	0.370528	-0.994006	0.32022	0.999561	11.9789	-0.282061	0.417294	-0.675928	0.499087	0.999174	14.7813	-0.0606188	0.425672	-0.142407	0.886758	0.999882	41.7473	0.765848	0.286481	2.67329	0.00751102	0.13272
GLYMA_14G005700	7.01429	0.541312	0.53903	1.00423	0.315266	0.999561	13.2742	0.0167734	0.553869	0.0302841	0.97584	0.999533	28.3993	0.0870871	0.429784	0.20263	0.839424	0.999882	120.961	0.909553	0.34032	2.67264	0.00752573	0.132772
GLYMA_18G286500	154.354	0.126621	0.184765	0.685308	0.49315	0.999561	189.655	-0.590045	0.289033	-2.04145	0.0412065	0.999174	195.682	0.223678	0.353401	0.632932	0.526778	0.999882	190.436	-0.811454	0.303634	-2.67248	0.00752938	0.132772
GLYMA_12G235100	6.13025	1.0902	0.625385	1.74325	0.08129	0.999561	5.43274	0.60523	0.517639	1.16921	0.242318	0.999174	9.83438	-0.319301	0.432391	-0.738453	0.460239	0.999882	25.7826	0.93957	0.351843	2.67042	0.00757555	0.1334
GLYMA_19G025200	24.3656	0.432795	0.280283	1.54414	0.122556	0.999561	27.1345	1.03514	0.566021	1.8288	0.0674289	0.999174	20.9646	-0.221085	0.577539	-0.382805	0.701864	0.999882	20.3989	1.59178	0.596127	2.6702	0.00758054	0.1334
GLYMA_10G134100	484.388	0.154506	0.122319	1.26314	0.206539	0.999561	584.702	0.0726004	0.142987	0.507739	0.611636	0.999174	583.91	-0.537874	0.333085	-1.61482	0.106349	0.999882	242.477	-0.61245	0.229441	-2.66931	0.00760075	0.133619
GLYMA_02G241200	20.1869	-0.386474	0.302523	-1.2775	0.201425	0.999561	31.3927	0.992603	0.33134	2.99572	0.00273793	0.86388	26.1828	0.327109	0.322737	1.01355	0.310798	0.999882	114.906	0.835889	0.313454	2.66671	0.00765987	0.134369
GLYMA_03G218300	28.0465	-0.302228	0.285405	-1.05894	0.289626	0.999561	40.5705	-0.10625	0.278027	-0.382158	0.702344	0.999174	49.9064	0.0997245	0.378349	0.263578	0.792105	0.999882	80.1623	0.964989	0.361907	2.6664	0.00766685	0.134369
GLYMA_19G227700	1859.67	0.14634	0.142891	1.02414	0.305771	0.999561	2307.9	0.132076	0.154378	0.855535	0.392255	0.999174	2417.69	-0.729367	0.353324	-2.0643	0.0389892	0.999882	622.637	-0.888202	0.333056	-2.66682	0.00765722	0.134369
GLYMA_01G239600	14.9665	-0.045912	0.340749	-0.134739	0.892819	0.999561	12.9323	0.148428	0.426465	0.348044	0.727807	0.999174	14.9126	0.945038	0.506472	1.86592	0.062052	0.999882	141.418	1.01443	0.38068	2.66478	0.00770395	0.134882
GLYMA_08G114900	36.3072	-0.129892	0.225795	-0.575267	0.565111	0.999561	32.5609	-0.140078	0.31995	-0.437813	0.661522	0.999174	39.0178	0.312275	0.313589	0.995812	0.319342	0.999882	43.2924	0.789601	0.296459	2.66344	0.00773455	0.13528
GLYMA_07G163600	767.428	0.0291517	0.132903	0.219345	0.826381	0.999561	949.405	-0.028941	0.164503	-0.17593	0.860349	0.999174	1045.9	-0.767738	0.416276	-1.8443	0.0651394	0.999882	324.241	-0.925238	0.347541	-2.66224	0.00776227	0.135438
GLYMA_09G251200	122.348	0.201718	0.172547	1.16907	0.242377	0.999561	135.925	0.0754197	0.181475	0.415592	0.677709	0.999174	123.798	-0.442166	0.27428	-1.6121	0.106941	0.999882	56.3537	-0.748994	0.281297	-2.66264	0.007753	0.135438
GLYMA_15G013300	17.9393	-0.171252	0.376012	-0.455443	0.648791	0.999561	25.9141	-0.311117	0.319128	-0.974899	0.32961	0.999174	36.2339	-0.00211555	0.294342	-0.0071874	0.994265	0.999882	50.5062	0.651544	0.244755	2.66202	0.00776725	0.135438
GLYMA_08G203200	10.5419	-0.126912	0.400815	-0.316635	0.751521	0.999561	13.9166	0.201194	0.342464	0.587488	0.556876	0.999174	18.7779	-0.023848	0.365454	-0.0652558	0.94797	0.999882	19.4895	-0.850148	0.319473	-2.66109	0.00778875	0.135539
GLYMA_13G037000	19.3965	0.708858	0.335002	2.11598	0.0343464	0.999561	43.8935	0.369439	0.533236	0.692825	0.488419	0.999174	70.1723	0.465025	0.5025	0.925424	0.354745	0.999882	142.058	0.659118	0.24766	2.66138	0.00778211	0.135539
GLYMA_01G028800	6.42974	-0.61317	0.501742	-1.22208	0.221676	0.999561	11.8905	-0.558745	0.498088	-1.12178	0.261956	0.999174	18.818	0.647044	0.65157	0.993053	0.320684	0.999882	43.8997	1.06989	0.402385	2.65888	0.00783998	0.135743
GLYMA_05G202000	39.893	0.0802397	0.225253	0.35622	0.721676	0.999561	27.3454	0.32715	0.289908	1.12846	0.259125	0.999174	35.8673	-0.189971	0.247955	-0.766152	0.443586	0.999882	34.5443	-0.737281	0.277227	-2.65949	0.00782591	0.135743
GLYMA_07G140700	5.07567	1.07511	0.676277	1.58975	0.111892	0.999561	25.9878	0.67862	0.372846	1.82011	0.068743	0.999174	24.2828	-0.845801	0.583023	-1.45072	0.146859	0.999882	39.5869	1.09861	0.413101	2.65942	0.00782756	0.135743
GLYMA_08G292000	6.15777	-0.187972	0.549927	-0.341812	0.732492	0.999561	14.5307	0.862863	0.4077	2.11642	0.0343094	0.999174	25.1462	0.0120756	0.579332	0.020844	0.98337	0.999882	76.7696	0.867118	0.326102	2.65904	0.00783642	0.135743
GLYMA_13G223400	1.13978	-0.6606	1.18399	-0.557943	0.576883	NA	0.935483	1.95662	1.36487	1.43355	0.1517	0.999174	5.07461	1.0314	0.630657	1.63543	0.101958	0.999882	30.5449	0.947705	0.356414	2.659	0.00783737	0.135743
GLYMA_07G133200	424.11	-0.0540522	0.119869	-0.450926	0.652043	0.999561	458.594	-0.312008	0.225255	-1.38514	0.166011	0.999174	509.988	-0.0699509	0.367233	-0.190481	0.848932	0.999882	680	-0.613089	0.230664	-2.65793	0.00786227	0.135992
GLYMA_06G234200	3.47972	-0.178016	0.791327	-0.224958	0.822012	0.999561	6.67408	-0.0784118	0.569479	-0.13769	0.890485	0.999174	16.004	0.0347627	0.620144	0.0560559	0.955297	0.999882	92.6968	0.676444	0.254577	2.65713	0.00788097	0.136089
GLYMA_18G301600	14.5165	-0.540946	0.35192	-1.53713	0.124262	0.999561	13.5014	0.0224576	0.394141	0.0569787	0.954562	0.999174	18.7188	0.186185	0.321293	0.579488	0.56226	0.999882	34.6112	0.65237	0.245528	2.65701	0.00788368	0.136089
GLYMA_01G044200	23.3829	0.140748	0.297995	0.472316	0.636701	0.999561	37.6899	-0.0685355	0.269172	-0.254616	0.79902	0.999174	53.4139	-0.19574	0.310572	-0.630256	0.528527	0.999882	105.467	0.610874	0.230074	2.65512	0.0079279	0.136266
GLYMA_03G185800	242.892	0.0899523	0.136419	0.659382	0.509651	0.999561	306.091	-0.0717336	0.168383	-0.426016	0.670096	0.999174	274.257	0.151359	0.317101	0.477322	0.633133	0.999882	238.226	-0.362899	0.136678	-2.65513	0.00792788	0.136266
GLYMA_10G144600	99.9096	0.0250063	0.157866	0.158402	0.87414	0.999561	136.957	0.290683	0.169275	1.71723	0.0859378	0.999174	176.709	-0.0246473	0.209379	-0.117716	0.906293	0.999882	204.842	0.432734	0.162962	2.65543	0.00792062	0.136266
GLYMA_13G048100	31.1366	-0.218686	0.246679	-0.88652	0.375338	0.999561	22.8756	-0.790078	0.678302	-1.16479	0.244105	0.999174	32.3515	1.6895	0.824555	2.04898	0.0404637	0.999882	100.647	-1.18521	0.446425	-2.65488	0.0079336	0.136266
GLYMA_18G287400	42.7037	0.00198525	0.211343	0.00939349	0.992505	0.999561	28.3303	-0.207369	0.285566	-0.726168	0.467736	0.999174	28.2256	-0.0855081	0.315099	-0.271369	0.786108	0.999882	66.7886	0.510412	0.192247	2.65498	0.00793141	0.136266
GLYMA_02G294900	62.9677	0.207989	0.195909	1.06166	0.288389	0.999561	72.1725	-0.298082	0.209007	-1.42618	0.153816	0.999174	82.5332	0.0549968	0.306708	0.179313	0.857692	0.999882	43.6354	-0.664373	0.250345	-2.65383	0.00795844	0.136284
GLYMA_04G040200	6.16227	-0.550463	0.601923	-0.914508	0.36045	0.999561	5.86369	-0.676091	0.782761	-0.863726	0.387739	0.999174	25.6082	0.72017	0.797317	0.903242	0.366398	0.999882	142.853	0.667318	0.251442	2.65396	0.00795524	0.136284
GLYMA_13G006700	6.20804	-0.376849	0.684542	-0.550512	0.581968	0.999561	27.9046	0.846792	1.01278	0.836106	0.403095	0.999174	48.3267	0.557544	0.763168	0.730565	0.465045	0.999882	138.25	1.35946	0.512231	2.65399	0.00795455	0.136284
GLYMA_14G044400	16.813	-0.641953	0.52529	-1.22209	0.221673	0.999561	25.0224	0.583604	0.673424	0.866622	0.386149	0.999174	62.2285	0.384873	0.718991	0.535295	0.592446	0.999882	393.844	0.952929	0.359133	2.65342	0.00796813	0.136315
GLYMA_14G117300	7.10549	-0.102355	0.525669	-0.194713	0.845618	0.999561	17.749	1.16252	0.66445	1.7496	0.0801879	0.999174	30.6061	-0.302513	0.54957	-0.550455	0.582007	0.999882	88.8296	0.548258	0.206683	2.65266	0.00798609	0.136414
GLYMA_17G258400	6.84279	0.0204629	0.540245	0.037877	0.969786	0.999561	9.52738	1.04584	0.817685	1.27903	0.200887	0.999174	12.2756	0.137542	0.746848	0.184164	0.853885	0.999882	21.3022	1.05496	0.397722	2.6525	0.00798984	0.136414
GLYMA_02G121600	0.305869	-0.358782	2.24912	-0.159521	0.873259	NA	0.254266	-1.43449	3.14891	-0.455551	0.648713	0.999174	0.816686	2.93743	1.69849	1.72944	0.08373	0.999882	95.367	-0.718148	0.270866	-2.6513	0.0080183	0.136494
GLYMA_10G157000	63.0805	0.0602325	0.204447	0.294611	0.768291	0.999561	107.226	-0.145258	0.229858	-0.631949	0.52742	0.999174	120.981	-0.209663	0.323767	-0.647574	0.517261	0.999882	58.8292	-0.780077	0.294171	-2.65178	0.00800691	0.136494
GLYMA_18G065700	511.178	0.213342	0.191564	1.11369	0.265414	0.999561	196.456	-0.112899	0.182883	-0.617329	0.537018	0.999174	221.755	-0.0297562	0.258159	-0.115263	0.908236	0.999882	200.635	-0.497934	0.187808	-2.6513	0.00801833	0.136494
GLYMA_04G247600	1.04186	0.0197624	1.40699	0.0140458	0.988793	NA	0.383362	0.185631	2.22123	0.0835712	0.933397	0.999174	0.814291	0.84711	1.40103	0.604633	0.545423	0.999882	24.2399	0.947727	0.357525	2.6508	0.00803018	0.136561
GLYMA_12G008300	29.0282	-0.238451	0.247582	-0.963118	0.335488	0.999561	51.0112	-0.119657	0.292921	-0.408495	0.68291	0.999174	72.9608	0.220353	0.239288	0.920872	0.357117	0.999882	77.2987	0.674587	0.254566	2.64995	0.00805044	0.13677
GLYMA_03G246300	920.803	-0.0356135	0.153106	-0.232607	0.816067	0.999561	999.477	-0.251156	0.324661	-0.773595	0.439171	0.999174	743.719	0.00650024	0.349332	0.0186076	0.985154	0.999882	304.781	-0.718438	0.27133	-2.64784	0.00810067	0.137221
GLYMA_13G109800	0.972452	1.09495	1.68552	0.649623	0.515936	NA	0.850327	-0.721562	1.2269	-0.58812	0.556452	0.999174	1.12524	-1.73172	1.52418	-1.13616	0.255888	0.999882	105.285	1.24891	0.471581	2.64835	0.00808856	0.137221
GLYMA_18G285100	8.04903	-0.205344	0.71634	-0.286657	0.774375	0.999561	42.8181	0.107234	0.365905	0.293066	0.769472	0.999174	44.0787	0.688072	0.687324	1.00109	0.316784	0.999882	151.612	1.20832	0.456343	2.64783	0.00810096	0.137221
GLYMA_06G154700	4.12486	0.341399	0.652074	0.523559	0.600585	0.999561	9.44413	1.02404	0.611334	1.6751	0.0939149	0.999174	13.9502	-0.48357	0.692125	-0.698675	0.484755	0.999882	36.0221	1.2017	0.454365	2.64478	0.00817429	0.138011
GLYMA_06G175400	497.687	0.026824	0.128409	0.208894	0.834531	0.999561	464.126	-0.0578211	0.180055	-0.321131	0.748111	0.999174	504.89	0.0570682	0.265351	0.215067	0.829715	0.999882	319.17	-0.425762	0.160978	-2.64485	0.00817272	0.138011
GLYMA_10G208200	11.1303	0.221545	0.39762	0.557177	0.577407	0.999561	13.0008	0.470219	0.358718	1.31083	0.189915	0.999174	20.3965	0.432018	0.413357	1.04514	0.295956	0.999882	39.6593	0.654788	0.247598	2.64456	0.00817969	0.138011
GLYMA_17G085000	12.9185	-0.578613	0.366201	-1.58004	0.114097	0.999561	16.6607	0.0912973	0.379835	0.24036	0.810051	0.999174	22.0093	0.181078	0.341451	0.53032	0.59589	0.999882	63.3029	0.576898	0.218071	2.64546	0.00815805	0.138011
GLYMA_13G035700	1.01441	-0.170973	1.24188	-0.137673	0.890499	NA	2.35185	0.514091	0.971522	0.529161	0.596694	0.999174	9.05657	1.38885	1.05068	1.32186	0.186215	0.999882	28.2882	1.33181	0.503835	2.64335	0.00820902	0.13837
GLYMA_15G014400	95.0124	-0.0554712	0.191499	-0.289668	0.77207	0.999561	201.465	0.345563	0.190948	1.80972	0.0703385	0.999174	238.326	-0.0841148	0.245256	-0.342967	0.731623	0.999882	320.985	1.01832	0.385315	2.64282	0.00822197	0.138453
GLYMA_10G143700	6.5397	0.0619859	0.524305	0.118225	0.90589	0.999561	4.47057	-0.258084	0.580531	-0.444566	0.656634	0.999174	4.66783	0.169366	0.688486	0.245998	0.805684	0.999882	21.3679	0.896452	0.339349	2.64168	0.0082496	0.138782
GLYMA_17G254200	601.724	0.781349	0.264807	2.95064	0.00317116	0.819194	1359.19	0.553214	0.393955	1.40426	0.160242	0.999174	1289.47	-0.573689	0.646622	-0.887209	0.374966	0.999882	641.889	-1.18681	0.449409	-2.64083	0.00827037	0.138996
GLYMA_16G054700	5.49608	-0.566481	0.660665	-0.85744	0.391202	0.999561	4.7255	-0.947496	0.581976	-1.62807	0.103511	0.999174	7.59124	0.344202	0.746422	0.461136	0.644701	0.999882	20.9454	-0.921393	0.349004	-2.64007	0.00828899	0.139173
GLYMA_11G173700	118.092	0.181416	0.208985	0.868081	0.38535	0.999561	150.75	-0.156135	0.22582	-0.691417	0.489304	0.999174	183.367	-0.0385188	0.302871	-0.127179	0.898799	0.999882	109.139	-0.778439	0.294903	-2.63965	0.00829923	0.139208
GLYMA_05G211000	61.3065	-0.0903104	0.238746	-0.37827	0.70523	0.999561	79.0122	-0.943221	0.330527	-2.85369	0.0043215	0.993953	57.7485	0.282434	0.378832	0.745541	0.455945	0.999882	56.5136	-0.66257	0.251056	-2.63914	0.00831176	0.139283
GLYMA_10G290900	13.2831	0.159735	0.390366	0.409194	0.682397	0.999561	9.68679	-0.803729	0.44102	-1.82243	0.0683892	0.999174	8.6076	0.188061	0.674767	0.278705	0.780471	0.999882	21.5943	-1.20447	0.4565	-2.63848	0.0083278	0.139416
GLYMA_04G169500	17.5976	-0.244715	0.339375	-0.721073	0.470864	0.999561	13.6884	-0.333532	0.399243	-0.835413	0.403485	0.999174	23.4482	-0.182389	0.32686	-0.558002	0.576843	0.999882	28.8507	-0.791339	0.300517	-2.63326	0.00845706	0.139609
GLYMA_06G119700	12.2106	0.134312	0.361004	0.372053	0.709854	0.999561	33.4159	-0.448724	0.339236	-1.32275	0.185919	0.999174	48.6177	0.509046	0.368402	1.38177	0.167043	0.999882	155.811	0.787169	0.298989	2.63277	0.00846926	0.139609
GLYMA_06G325100	79.7659	0.0339399	0.202628	0.167499	0.866978	0.999561	55.1109	-0.551881	0.361481	-1.52672	0.126831	0.999174	79.6611	0.32297	0.282979	1.14132	0.253736	0.999882	113.947	-0.841545	0.319558	-2.63347	0.00845182	0.139609
GLYMA_07G273700	64.331	0.320158	0.214775	1.49067	0.136049	0.999561	95.6521	-0.137552	0.221804	-0.620152	0.535157	0.999174	112.005	-0.0820504	0.260247	-0.31528	0.752549	0.999882	69.8314	-0.58462	0.221714	-2.63682	0.00836866	0.139609
GLYMA_09G274000	72.4388	-0.542565	0.483196	-1.12287	0.261493	0.999561	97.061	-0.402052	0.42519	-0.945582	0.344362	0.999174	296.067	0.750527	0.475029	1.57996	0.114116	0.999882	637.06	-0.670513	0.254531	-2.63431	0.00843087	0.139609
GLYMA_10G090500	242.6	-0.143548	0.108632	-1.32142	0.186361	0.999561	179.465	-0.0504541	0.153763	-0.32813	0.742814	0.999174	171.426	-0.290572	0.267278	-1.08715	0.276969	0.999882	159.018	-0.566236	0.215018	-2.63343	0.00845272	0.139609
GLYMA_10G174700	4.71566	0.890339	0.598565	1.48746	0.136894	0.999561	5.8575	0.437547	0.559599	0.781894	0.434277	0.999174	10.9158	0.674845	0.676325	0.997812	0.31837	0.999882	46.1681	0.654866	0.248471	2.63558	0.00839935	0.139609
GLYMA_10G214700	7.5693	-0.597711	0.479392	-1.24681	0.212467	0.999561	7.05776	1.04102	0.494287	2.10611	0.0351947	0.999174	11.1417	0.177371	0.453886	0.390783	0.695957	0.999882	40.2983	0.571372	0.21693	2.6339	0.00844098	0.139609
GLYMA_11G030700	180.72	0.00187596	0.126254	0.0148586	0.988145	0.999561	240.049	0.126088	0.15622	0.807121	0.419597	0.999174	248.289	0.00634335	0.240046	0.0264255	0.978918	0.999882	120.921	-0.673738	0.255582	-2.6361	0.00838659	0.139609
GLYMA_11G125400	14.0208	-0.398516	0.455342	-0.8752	0.381465	0.999561	32.885	0.629711	0.537698	1.17113	0.241548	0.999174	45.405	0.0694817	0.487472	0.142535	0.886658	0.999882	286.115	0.583471	0.221523	2.6339	0.00844093	0.139609
GLYMA_14G004000	311.398	-0.139083	0.139385	-0.997835	0.31836	0.999561	541.948	-0.262872	0.171633	-1.53159	0.125623	0.999174	605.979	-0.303044	0.240169	-1.26179	0.207024	0.999882	384.019	-0.561234	0.213153	-2.633	0.00846331	0.139609
GLYMA_15G194600	34.79	0.0976896	0.272833	0.358056	0.720302	0.999561	59.0679	0.482869	0.379199	1.27339	0.202879	0.999174	64.631	-0.38227	0.379479	-1.00735	0.313765	0.999882	72.966	1.11914	0.4244	2.63699	0.00836442	0.139609
GLYMA_15G209300	7.31684	-0.507407	0.669408	-0.757993	0.448455	0.999561	3.91838	0.545153	1.06623	0.511292	0.609147	0.999174	3.40106	-0.0414118	0.899437	-0.0460419	0.963277	0.999882	112.725	1.2211	0.463354	2.63535	0.00840501	0.139609
GLYMA_16G023900	1.05654	-0.937573	1.41407	-0.66303	0.507311	NA	4.8494	0.183743	0.776119	0.236745	0.812854	0.999174	6.9746	0.259972	0.841922	0.308784	0.757486	0.999882	40.2848	0.733184	0.278475	2.63286	0.00846703	0.139609
GLYMA_19G247100	7.66249	0.0733899	0.494554	0.148396	0.88203	0.999561	5.71015	0.700696	0.55784	1.25609	0.209084	0.999174	9.79669	0.205059	0.497659	0.412047	0.680305	0.999882	55.4429	0.667271	0.253362	2.63366	0.00844701	0.139609
GLYMA_20G014300	62.3333	-0.183644	0.19876	-0.923946	0.355515	0.999561	53.7155	-0.0701819	0.306887	-0.228689	0.81911	0.999174	63.2957	0.337552	0.348739	0.967921	0.333084	0.999882	42.4965	-0.894021	0.339486	-2.63346	0.00845207	0.139609
GLYMA_02G012700	54.8267	-0.494606	0.213593	-2.31565	0.0205774	0.999561	45.382	-0.025226	0.326063	-0.0773654	0.938333	0.999174	96.3817	0.582093	0.461186	1.26216	0.20689	0.999882	437.145	0.515616	0.195885	2.63223	0.00848261	0.139695
GLYMA_02G010500	18.6697	0.232927	0.352236	0.661282	0.508432	0.999561	26.0136	0.0172936	0.309545	0.0558678	0.955447	0.999174	31.5616	-0.359774	0.262111	-1.3726	0.169877	0.999882	33.6787	0.793754	0.301673	2.63117	0.00850904	0.139729
GLYMA_04G020000	94.6373	0.0701627	0.176076	0.39848	0.690276	0.999561	97.5919	-0.24615	0.224675	-1.09558	0.273262	0.999174	182.347	-0.175185	0.254111	-0.689405	0.490569	0.999882	103.429	-0.883453	0.335737	-2.63138	0.00850384	0.139729
GLYMA_08G074000	2106.59	-0.00855616	0.136637	-0.0626198	0.950069	0.999561	1513.49	-0.367187	0.260173	-1.41132	0.158151	0.999174	2249.51	0.0681911	0.376638	0.181052	0.856327	0.999882	2596.83	-0.885924	0.336673	-2.63141	0.00850321	0.139729
GLYMA_03G008200	89.8015	-0.140861	0.200794	-0.701519	0.482979	0.999561	48.8892	0.0269175	0.26716	0.100754	0.919746	0.999174	43.9679	-0.243703	0.375766	-0.648551	0.516629	0.999882	23.1351	-0.768097	0.291974	-2.6307	0.00852083	0.139789
GLYMA_04G247700	686.055	0.063686	0.114488	0.556268	0.578028	0.999561	642.165	-0.024446	0.177001	-0.138113	0.890151	0.999174	676.865	0.0941818	0.269784	0.349101	0.727014	0.999882	511.866	-0.406443	0.154545	-2.62993	0.00854031	0.139975
GLYMA_18G193900	8.79446	0.41782	0.417051	1.00185	0.316418	0.999561	12.1509	-0.443742	0.456091	-0.972924	0.330591	0.999174	12.6823	-0.114325	0.471815	-0.242308	0.808541	0.999882	18.2888	-0.873039	0.33208	-2.629	0.0085636	0.140223
GLYMA_01G006200	11.3173	0.566053	0.38277	1.47883	0.139185	0.999561	44.8444	0.0641006	0.428999	0.149419	0.881223	0.999174	138.264	0.244835	0.448267	0.546181	0.584941	0.999882	214.624	-0.751527	0.286077	-2.62701	0.00861399	0.14073
GLYMA_10G272500	1.38619	-0.0821527	1.12212	-0.0732118	0.941638	NA	5.15816	0.199712	0.558915	0.357321	0.720851	0.999174	7.51164	1.27141	0.607696	2.09218	0.0364221	0.999882	30.4772	0.750119	0.285586	2.6266	0.00862427	0.14073
GLYMA_12G199500	21.1446	-0.204241	0.290622	-0.70277	0.482199	0.999561	38.3879	-0.539183	0.392226	-1.37468	0.169232	0.999174	26.9954	0.472705	0.664275	0.711611	0.476705	0.999882	25.4338	-1.36648	0.520187	-2.62689	0.00861681	0.14073
GLYMA_13G176300	131.529	-0.349354	0.227217	-1.53754	0.124162	0.999561	982.645	0.128536	0.251334	0.511416	0.60906	0.999174	1165.84	-0.216291	0.450708	-0.479891	0.631305	0.999882	942.079	1.26228	0.480599	2.62648	0.00862732	0.14073
GLYMA_03G098600	21.1992	0.186139	0.352938	0.527398	0.597917	0.999561	7.80968	0.581017	0.566215	1.02614	0.304825	0.999174	14.646	-0.212416	0.422366	-0.502919	0.615021	0.999882	79.2345	1.11464	0.424537	2.62554	0.00865111	0.140742
GLYMA_09G192500	71.4684	-0.0672047	0.190729	-0.352357	0.72457	0.999561	97.2144	0.176768	0.182986	0.966023	0.334033	0.999174	92.3966	-0.292333	0.359099	-0.814071	0.415604	0.999882	73.1693	0.799515	0.304521	2.62548	0.00865261	0.140742
GLYMA_14G017100	27.3656	-0.488228	0.275196	-1.77411	0.0760452	0.999561	30.5391	0.081217	0.26912	0.301787	0.762814	0.999174	41.5365	0.705967	0.441676	1.59838	0.109958	0.999882	112.936	0.535657	0.203994	2.62585	0.00864329	0.140742
GLYMA_20G057500	27.7614	0.378906	0.327454	1.15713	0.247221	0.999561	17.5465	0.0933937	0.365229	0.255713	0.798172	0.999174	23.853	-1.61716	0.600188	-2.69442	0.00705117	0.999882	67.6616	-1.19198	0.454116	-2.62483	0.00866929	0.140859
GLYMA_20G240100	1.13226	0.996026	1.26554	0.787034	0.431262	NA	2.51572	2.29993	1.05305	2.18407	0.0289574	0.999174	20.2395	-0.454082	0.752284	-0.603605	0.546106	0.999882	16.7453	-1.03785	0.395437	-2.62456	0.00867617	0.140859
GLYMA_20G175900	187.517	0.169087	0.169528	0.997396	0.318572	0.999561	253.49	0.304172	0.210801	1.44293	0.149039	0.999174	278.483	-0.712966	0.371592	-1.91868	0.0550252	0.999882	82.2862	-0.891941	0.339943	-2.6238	0.00869554	0.14104
GLYMA_07G088700	11.1795	0.324411	0.439294	0.738482	0.460222	0.999561	14.2195	0.702616	0.360227	1.95048	0.0511188	0.999174	18.0127	-0.236345	0.405278	-0.583166	0.559782	0.999882	17.0858	-1.16384	0.443729	-2.62285	0.00871975	0.141166
GLYMA_13G141500	21.6829	-0.178473	0.300779	-0.593369	0.552934	0.999561	28.4019	-0.0440681	0.287927	-0.153053	0.878356	0.999174	32.5172	0.153923	0.359555	0.428093	0.668583	0.999882	20.9239	-0.878281	0.334832	-2.62305	0.00871473	0.141166
GLYMA_17G114800	163.946	0.140122	0.201089	0.696815	0.485919	0.999561	250.518	0.0397923	0.220499	0.180465	0.856788	0.999174	267.759	-0.254482	0.374993	-0.678631	0.497371	0.999882	149.423	-0.72339	0.275886	-2.62206	0.00873998	0.141361
GLYMA_09G227400	47.2005	0.0733865	0.845121	0.0868354	0.930802	0.999561	71.5591	0.102259	0.224379	0.455744	0.648574	0.999174	65.3562	0.0679927	0.449048	0.151415	0.879648	0.999882	20.0121	-1.01559	0.387416	-2.62144	0.00875596	0.141486
GLYMA_07G049500	56.114	0.00762529	0.262603	0.0290373	0.976835	0.999561	85.4598	-0.0798161	0.195196	-0.408901	0.682612	0.999174	106.145	-0.238142	0.250983	-0.948839	0.342702	0.999882	40.9588	-0.936541	0.357458	-2.62	0.00879289	0.141949
GLYMA_01G096200	226.907	0.0949487	0.189576	0.500848	0.616478	0.999561	328.624	-0.046345	0.17498	-0.264859	0.791118	0.999174	390.728	-0.269332	0.364009	-0.739906	0.459357	0.999882	236.202	-0.977932	0.373386	-2.61909	0.00881645	0.142196
GLYMA_04G061900	53.8086	-0.206948	0.226799	-0.912471	0.361521	0.999561	77.4874	0.164096	0.264641	0.620069	0.535212	0.999174	105.514	-0.00335787	0.262577	-0.0127881	0.989797	0.999882	174.526	0.604544	0.230892	2.6183	0.00883682	0.142258
GLYMA_16G143600	4057.59	0.109846	0.122753	0.894856	0.370864	0.999561	3969.73	-0.163065	0.177347	-0.919469	0.35785	0.999174	4488.06	-0.191693	0.222467	-0.861669	0.38887	0.999882	3225.5	-0.702156	0.268165	-2.61837	0.00883502	0.142258
GLYMA_18G261600	255.207	-0.033184	0.150991	-0.219775	0.826047	0.999561	313.548	0.095832	0.249852	0.383555	0.701308	0.999174	226.094	-0.410524	0.29242	-1.40389	0.160353	0.999882	218.803	0.462356	0.176686	2.61682	0.00887524	0.142743
GLYMA_05G213100	6.58974	0.492011	0.51394	0.957331	0.3384	0.999561	7.66136	0.163764	0.470907	0.347763	0.728018	0.999174	11.2643	-0.149447	0.416057	-0.359198	0.719447	0.999882	16.8223	0.936772	0.358293	2.61454	0.00893474	0.143431
GLYMA_18G102100	71.0023	0.197586	0.204316	0.967059	0.333514	0.999561	79.8111	-0.442767	0.195211	-2.26815	0.0233203	0.999174	76.4966	0.263528	0.404502	0.651489	0.514731	0.999882	49.0505	-0.629748	0.24084	-2.6148	0.00892799	0.143431
GLYMA_13G323100	13.9528	0.121665	0.35323	0.344436	0.730519	0.999561	17.9385	0.034965	0.382191	0.0914858	0.927107	0.999174	51.1022	-0.0353403	0.335412	-0.105364	0.916087	0.999882	31.8833	-0.665351	0.254612	-2.6132	0.0089699	0.143861
GLYMA_14G040800	64.8461	0.0174081	0.192353	0.090501	0.927889	0.999561	69.8675	-0.138993	0.209108	-0.664693	0.506247	0.999174	89.121	0.0769076	0.217462	0.353661	0.723593	0.999882	115.75	0.473925	0.181452	2.61185	0.00900547	0.144163
GLYMA_15G097300	15.0347	0.185842	0.352627	0.527021	0.598179	0.999561	13.0246	-1.01986	0.417176	-2.44468	0.0144982	0.999174	16.8354	0.0915067	0.436173	0.209794	0.833828	0.999882	19.9561	-0.789557	0.302269	-2.6121	0.00899884	0.144163
GLYMA_18G220500	0.476084	-1.37388	1.69933	-0.808483	0.418813	NA	2.19645	-0.422341	0.867901	-0.486624	0.626525	0.999174	4.6299	0.463314	0.765636	0.605137	0.545088	0.999882	36.9495	1.17726	0.450796	2.61152	0.00901411	0.144167
GLYMA_03G171000	19.1458	0.0932753	0.322079	0.289603	0.77212	0.999561	21.4521	0.188012	0.276465	0.680057	0.496468	0.999174	36.0796	0.412784	0.360432	1.14525	0.252106	0.999882	58.3538	0.591527	0.226637	2.61002	0.00905361	0.14422
GLYMA_06G191300	6.5256	-0.0961898	0.599014	-0.16058	0.872424	0.999561	12.6639	0.991393	0.530038	1.87042	0.0614259	0.999174	20.8439	1.23104	0.606479	2.02981	0.0423759	0.999882	62.6295	0.760079	0.29125	2.60971	0.00906188	0.14422
GLYMA_09G077400	7.3438	-0.427897	0.504499	-0.848163	0.396347	0.999561	10.2229	0.24657	0.40143	0.614229	0.539064	0.999174	11.6915	-0.320713	0.48182	-0.665628	0.505649	0.999882	41.6765	0.796036	0.304985	2.61008	0.00905209	0.14422
GLYMA_14G211000	14.4393	-0.479144	0.337362	-1.42027	0.15553	0.999561	22.4369	0.11895	0.304492	0.390652	0.696055	0.999174	23.6724	0.333982	0.340283	0.981483	0.326355	0.999882	104.881	0.832375	0.31898	2.60949	0.00906775	0.14422
GLYMA_15G003200	853.737	0.14646	0.126009	1.1623	0.245113	0.999561	1113.69	-0.0982831	0.126301	-0.778165	0.436472	0.999174	1261.3	-0.295047	0.175943	-1.67695	0.0935523	0.999882	806.284	-0.713557	0.273407	-2.60987	0.00905764	0.14422
GLYMA_17G000800	80.0347	0.10314	0.170973	0.603255	0.546339	0.999561	113.113	-0.0208673	0.203785	-0.102399	0.91844	0.999174	122.578	-0.201901	0.258243	-0.781827	0.434316	0.999882	67.4038	-0.541032	0.207299	-2.60991	0.00905658	0.14422
GLYMA_03G213100	152.337	0.213158	0.167612	1.27174	0.203466	0.999561	156.331	0.154878	0.18175	0.852148	0.394132	0.999174	169.413	-0.668238	0.369505	-1.80847	0.0705334	0.999882	117.209	-0.625427	0.239842	-2.60766	0.00911627	0.14432
GLYMA_05G051600	45.2831	-0.130333	0.228885	-0.569428	0.569066	0.999561	142.986	-0.197667	0.238955	-0.827215	0.408115	0.999174	201.79	0.206788	0.300019	0.689252	0.490665	0.999882	247.191	1.05798	0.40595	2.60619	0.00915554	0.14432
GLYMA_06G087200	71.1778	0.0991853	0.179283	0.553233	0.580104	0.999561	91.3143	-0.0740642	0.246543	-0.30041	0.763864	0.999174	118.005	-0.693147	0.353404	-1.96134	0.0498389	0.999882	41.1991	-0.597432	0.229054	-2.60826	0.00910043	0.14432
GLYMA_06G165500	13.5691	-0.419273	0.359115	-1.16752	0.243001	0.999561	12.8098	0.00510765	0.37086	0.0137725	0.989012	0.999533	25.4132	0.111188	0.391567	0.283958	0.776443	0.999882	77.2555	0.544496	0.208824	2.60743	0.00912237	0.14432
GLYMA_07G262100	338.257	-0.0993936	0.135059	-0.735929	0.461774	0.999561	362.819	-0.406427	0.279658	-1.4533	0.146141	0.999174	366.055	0.176757	0.309693	0.57075	0.568169	0.999882	258.622	-0.57606	0.220871	-2.60813	0.0091038	0.14432
GLYMA_08G255000	29.9953	0.189891	0.266679	0.712061	0.476427	0.999561	35.8541	-0.178326	0.239754	-0.743786	0.457006	0.999174	40.727	-0.222871	0.301732	-0.738638	0.460127	0.999882	39.8459	0.657165	0.252082	2.60694	0.00913543	0.14432
GLYMA_09G087700	5258.91	0.457784	0.259476	1.76426	0.0776877	0.999561	4288.09	-0.153251	0.203574	-0.752804	0.451568	0.999174	6299.64	-0.402273	0.314985	-1.27712	0.201561	0.999882	5929.74	-0.784177	0.300849	-2.60654	0.00914614	0.14432
GLYMA_13G221800	21.6941	0.0261845	0.311295	0.0841146	0.932965	0.999561	9.06639	0.506766	0.461492	1.09811	0.272159	0.999174	4.63409	0.50112	0.685672	0.730844	0.464874	0.999882	16.7809	1.25097	0.480017	2.6061	0.00915798	0.14432
GLYMA_13G348200	4.45506	-0.359435	0.617268	-0.582299	0.560365	0.999561	5.08704	-0.265335	0.564051	-0.470409	0.638063	0.999174	9.68106	-0.0323209	0.532556	-0.0606901	0.951606	0.999882	66.3241	0.627052	0.240556	2.60667	0.00914262	0.14432
GLYMA_18G181500	30.0298	-0.310677	0.261015	-1.19026	0.233943	0.999561	34.2635	0.0603315	0.249424	0.241883	0.808871	0.999174	63.7115	0.376282	0.284336	1.32337	0.185711	0.999882	169.668	0.544427	0.208894	2.60623	0.00915437	0.14432
GLYMA_20G124000	35.8667	-0.303397	0.262385	-1.15631	0.247555	0.999561	45.4069	0.0791352	0.210997	0.375053	0.707621	0.999174	76.7873	0.398855	0.383202	1.04085	0.297946	0.999882	205.937	0.608309	0.233445	2.60579	0.00916637	0.14432
GLYMA_18G187200	24.7614	-0.0112035	0.264678	-0.0423287	0.966237	0.999561	13.4642	0.585209	0.3466	1.68843	0.0913293	0.999174	15.54	-0.0211124	0.398701	-0.0529529	0.957769	0.999882	23.7937	-0.996831	0.382828	-2.60386	0.00921811	0.145002
GLYMA_08G285900	97.0112	-0.309719	0.251097	-1.23346	0.217403	0.999561	166.654	0.396354	0.262338	1.51085	0.130826	0.999174	179.966	0.0395931	0.383491	0.103244	0.917769	0.999882	707.202	0.870101	0.334221	2.60337	0.00923111	0.145074
GLYMA_03G122000	28.3548	-0.130477	0.268119	-0.486638	0.626515	0.999561	51.6745	0.30784	0.307404	1.00142	0.316625	0.999174	42.6351	-0.681624	0.299885	-2.27295	0.0230289	0.999882	72.3191	0.950582	0.365197	2.60293	0.00924309	0.145129
GLYMA_02G130500	100.046	-0.44471	0.23406	-1.89998	0.0574352	0.999561	30.7478	-0.408828	0.289029	-1.41449	0.157219	0.999174	50.6073	-1.06338	0.417986	-2.54406	0.0109571	0.999882	25.2834	-1.16895	0.449697	-2.59942	0.00933821	0.145486
GLYMA_03G181600	13.0779	-0.154758	0.406195	-0.380995	0.703207	0.999561	19.5144	-0.60526	0.440793	-1.37312	0.169716	0.999174	14.6713	0.564056	0.760074	0.742107	0.458023	0.999882	81.4243	1.10352	0.424506	2.59954	0.00933484	0.145486
GLYMA_06G164200	3.23851	1.60009	0.811322	1.97221	0.048586	0.999561	10.3176	-1.20078	0.803489	-1.49445	0.135057	0.999174	39.9487	0.772159	0.641917	1.2029	0.229017	0.999882	70.7083	-0.771457	0.296552	-2.60142	0.00928389	0.145486
GLYMA_06G227500	5.12249	0.547411	0.559513	0.97837	0.327891	0.999561	8.14382	-0.485589	0.49149	-0.987995	0.323155	0.999174	10.8297	-0.277761	0.574376	-0.483587	0.628679	0.999882	28.0166	1.10807	0.426174	2.60004	0.00932117	0.145486
GLYMA_07G139900	0.973009	-2.56296	1.49598	-1.71324	0.086669	NA	1.7741	-0.355522	1.35582	-0.26222	0.793152	0.999174	3.91288	0.763093	1.08232	0.705052	0.480778	0.999882	155.945	1.07446	0.413357	2.59936	0.00933981	0.145486
GLYMA_07G142700	1538.81	0.194243	0.162043	1.19871	0.230641	0.999561	1887.68	-0.0168581	0.157566	-0.106991	0.914796	0.999174	1839.33	-0.646201	0.335315	-1.92715	0.0539615	0.999882	577.477	-0.923809	0.355415	-2.59924	0.00934307	0.145486
GLYMA_07G199900	123.629	0.0667735	0.167706	0.398157	0.690514	0.999561	133.793	-0.228807	0.276823	-0.826546	0.408495	0.999174	115.106	0.134572	0.274157	0.490859	0.623526	0.999882	268.369	0.79916	0.307263	2.6009	0.00929784	0.145486
GLYMA_08G157600	115.381	0.0536195	0.179837	0.298156	0.765584	0.999561	212.737	0.10258	0.156814	0.65415	0.513015	0.999174	234.32	-0.373346	0.189767	-1.96739	0.0491378	0.999882	96.5603	-0.586028	0.225347	-2.60055	0.00930738	0.145486
GLYMA_13G146200	84.3544	-0.0984931	0.191193	-0.515149	0.606449	0.999561	89.9283	-0.449666	0.3569	-1.25992	0.207697	0.999174	86.6439	0.307155	0.418106	0.734633	0.462563	0.999882	87.7342	-0.564375	0.217028	-2.60047	0.00930954	0.145486
GLYMA_18G293600	6.02461	0.502901	0.567467	0.88622	0.375499	0.999561	9.19311	0.859089	0.884631	0.971127	0.331485	0.999174	6.74144	0.0508425	0.688204	0.073877	0.941108	0.999882	26.7282	1.15678	0.445093	2.59897	0.00935045	0.145486
GLYMA_05G192700	28.8533	-0.0355461	0.2475	-0.143621	0.8858	0.999561	20.6698	-0.342066	0.317112	-1.07869	0.280726	0.999174	26.1225	0.0968757	0.338456	0.286228	0.774703	0.999882	19.3446	-1.13693	0.437679	-2.59763	0.00938685	0.145687
GLYMA_18G250100	6.87703	-0.592796	0.526853	-1.12516	0.26052	0.999561	11.0809	-1.59227	0.622698	-2.55705	0.0105563	0.999174	14.2036	0.652752	0.78587	0.83061	0.406194	0.999882	49.916	-1.08829	0.418882	-2.59809	0.00937435	0.145687
GLYMA_19G145800	243.639	-0.141263	0.151192	-0.934323	0.350137	0.999561	183.627	-0.454138	0.210638	-2.15602	0.0310825	0.999174	235.825	0.00277011	0.29333	0.00944365	0.992465	0.999882	291.462	-0.659895	0.254044	-2.59756	0.00938879	0.145687
GLYMA_19G186000	388.268	0.169413	0.132572	1.2779	0.201285	0.999561	420.262	-0.0957149	0.156246	-0.61259	0.540147	0.999174	393.577	-0.178462	0.288867	-0.617799	0.536708	0.999882	193.83	-0.663034	0.255438	-2.59567	0.00944058	0.146359
GLYMA_05G199200	75.5639	-0.30844	0.189283	-1.62952	0.103203	0.999561	91.9169	0.162061	0.208493	0.777296	0.436984	0.999174	107.778	-0.00680423	0.275101	-0.0247335	0.980268	0.999882	201.481	0.685539	0.264229	2.59448	0.0094733	0.146621
GLYMA_14G087100	5.95951	-0.364037	0.56146	-0.648375	0.516742	0.999561	8.34194	-0.18939	0.429781	-0.440667	0.659454	0.999174	9.13862	0.575784	0.453053	1.2709	0.203765	0.999882	21.1435	0.807275	0.311156	2.59444	0.00947453	0.146621
GLYMA_01G106000	17.5291	0.208436	0.339866	0.613288	0.539686	0.999561	23.2883	0.545113	0.355933	1.5315	0.125645	0.999174	33.0955	0.384275	0.435909	0.881548	0.378021	0.999882	155.966	0.560748	0.216191	2.59377	0.00949312	0.146764
GLYMA_20G172300	29.9533	0.333478	0.303238	1.09972	0.271453	0.999561	45.538	0.0361051	0.200727	0.179872	0.857253	0.999174	48.7861	0.166323	0.323075	0.514811	0.606685	0.999882	29.3976	-0.885003	0.341241	-2.59348	0.00950089	0.146764
GLYMA_08G094500	25.5909	0.208387	0.270733	0.769715	0.441469	0.999561	28.8038	0.0652575	0.26933	0.242296	0.808551	0.999174	49.2739	-0.00467909	0.425003	-0.0110095	0.991216	0.999882	40.9783	-0.624381	0.24081	-2.59284	0.00951863	0.146906
GLYMA_10G083700	11.4591	-0.546927	0.388322	-1.40844	0.159001	0.999561	21.8085	-0.179942	0.481615	-0.373622	0.708686	0.999174	25.8076	-0.641302	0.315203	-2.03457	0.0418946	0.999882	26.1154	0.914874	0.352891	2.59251	0.00952786	0.146917
GLYMA_14G100000	1.67121	-3.4444	1.35123	-2.54909	0.0108003	NA	10.7585	0.162193	0.781117	0.207643	0.835508	0.999174	17.5773	-0.310292	0.615307	-0.504288	0.614059	0.999882	22.8667	2.59506	1.00133	2.5916	0.00955301	0.147041
GLYMA_15G257500	16.0621	0.351394	0.339351	1.03549	0.300441	0.999561	16.2414	-0.0732881	0.333292	-0.219891	0.825956	0.999174	26.0684	0.377955	0.361318	1.04604	0.295541	0.999882	42.7862	-0.610061	0.235383	-2.59178	0.00954803	0.147041
GLYMA_02G186900	9.3759	-0.159929	0.419291	-0.381426	0.702887	0.999561	10.2068	0.231573	0.40159	0.57664	0.564183	0.999174	15.8572	1.07208	0.394409	2.71819	0.00656401	0.999882	61.1775	0.606316	0.234187	2.58903	0.00962474	0.14788
GLYMA_10G262800	28.6291	-0.0978748	0.270735	-0.361516	0.717714	0.999561	24.8876	0.186828	0.290668	0.642756	0.520382	0.999174	28.4413	-0.322346	0.352344	-0.914864	0.360263	0.999882	26.8849	-0.668328	0.258131	-2.5891	0.00962263	0.14788
GLYMA_01G192200	18.3013	0.269672	0.302124	0.892587	0.372078	0.999561	14.5712	-0.481732	0.36773	-1.31002	0.190191	0.999174	18.0496	0.530792	0.560284	0.947363	0.343454	0.999882	23.7817	-0.760257	0.293813	-2.58756	0.00966594	0.148114
GLYMA_09G040500	6.43575	0.383866	0.610018	0.62927	0.529172	0.999561	10.9797	0.486445	0.46719	1.04121	0.297776	0.999174	17.6304	-0.241632	0.528902	-0.456856	0.647775	0.999882	93.5038	0.81038	0.313158	2.58777	0.00965995	0.148114
GLYMA_13G223000	8.8018	0.0997499	0.488644	0.204136	0.838247	0.999561	11.7201	-0.450599	0.438102	-1.02852	0.303703	0.999174	14.7989	-0.63174	0.371018	-1.70272	0.0886205	0.999882	26.6423	-0.809854	0.312966	-2.58767	0.00966263	0.148114
GLYMA_15G168200	21.8777	0.112146	0.29137	0.384891	0.700318	0.999561	45.3911	0.145176	0.265876	0.546029	0.585046	0.999174	66.4205	0.417311	0.328623	1.26988	0.204129	0.999882	112.526	0.628985	0.243109	2.58726	0.00967439	0.148114
GLYMA_02G106700	55.4571	-0.0191504	0.192898	-0.0992773	0.920918	0.999561	61.1747	0.0367738	0.206115	0.178414	0.858398	0.999174	76.806	0.093418	0.306814	0.304478	0.760764	0.999882	150.586	0.483099	0.186745	2.58695	0.00968302	0.148114
GLYMA_15G176000	41.1468	0.202422	0.215058	0.94124	0.346582	0.999561	59.5376	0.089089	0.206358	0.43172	0.665945	0.999174	121.752	-0.163806	0.312794	-0.523685	0.600498	0.999882	36.4946	-0.89561	0.34633	-2.586	0.00970968	0.14839
GLYMA_01G040000	23.4445	-0.199411	0.271224	-0.735225	0.462203	0.999561	36.2723	0.121545	0.237098	0.512635	0.608207	0.999174	61.1233	-0.00480654	0.277196	-0.0173399	0.986165	0.999882	76.0043	-0.638492	0.246954	-2.58548	0.00972446	0.148484
GLYMA_06G069300	19.3833	0.00862603	0.313761	0.0274924	0.978067	0.999561	23.4501	0.0898583	0.321597	0.279413	0.779928	0.999174	27.0037	-0.0218784	0.390556	-0.0560186	0.955327	0.999882	96.5015	0.562737	0.217685	2.5851	0.00973505	0.148514
GLYMA_09G156900	17.9625	0.282858	0.308912	0.915657	0.359847	0.999561	23.5761	0.0858366	0.357961	0.239793	0.810491	0.999174	22.3297	-0.498772	0.4096	-1.21771	0.223336	0.999882	38.9867	0.960153	0.371571	2.58403	0.00976519	0.148578
GLYMA_11G143100	6.10021	-0.0967145	0.508475	-0.190205	0.849149	0.999561	8.60464	-0.600224	0.463049	-1.29624	0.194892	0.999174	6.11988	-0.982711	0.721084	-1.36282	0.172938	0.999882	20.3158	1.8308	0.708353	2.58458	0.00974967	0.148578
GLYMA_13G359000	10.0248	0.336988	0.429069	0.785394	0.432223	0.999561	11.2067	-0.167266	0.374005	-0.44723	0.654709	0.999174	15.266	-0.203902	0.358494	-0.568773	0.56951	0.999882	34.8336	0.681242	0.263613	2.58425	0.00975914	0.148578
GLYMA_03G190500	97.3457	-0.0382565	0.159038	-0.240549	0.809905	0.999561	119.378	-0.0117057	0.184839	-0.0633292	0.949504	0.999174	133.614	-0.203681	0.375227	-0.542822	0.587252	0.999882	201.729	0.79186	0.30678	2.5812	0.0098457	0.149368
GLYMA_09G071600	68.0119	-0.72275	0.690542	-1.04664	0.295265	0.999561	192.083	-0.0377748	0.450958	-0.0837658	0.933243	0.999174	320.863	0.510891	0.458014	1.11545	0.264658	0.999882	1820.18	0.398313	0.154289	2.5816	0.00983438	0.149368
GLYMA_13G284900	0.49129	1.84704	1.75484	1.05254	0.292553	NA	2.2758	-0.320752	0.88315	-0.363191	0.716462	0.999174	5.60091	0.70985	0.8316	0.853596	0.393329	0.999882	49.0737	0.723882	0.280492	2.58075	0.00985849	0.149368
GLYMA_13G326400	159.579	-0.120817	0.202948	-0.595312	0.551635	0.999561	95.7947	0.467939	0.238522	1.96183	0.0497824	0.999174	134.446	0.118513	0.258046	0.45927	0.64604	0.999882	189.026	0.527769	0.204477	2.58106	0.00984966	0.149368
GLYMA_18G049600	365.534	0.090114	0.126968	0.709737	0.477867	0.999561	540.443	0.129194	0.126513	1.02119	0.307164	0.999174	550.492	-0.492948	0.311999	-1.57997	0.114114	0.999882	177.355	-0.918381	0.355868	-2.58068	0.00986054	0.149368
GLYMA_08G140900	273.868	-0.099006	0.164829	-0.600659	0.548067	0.999561	91.3861	-0.104106	0.311038	-0.334706	0.737847	0.999174	72.5982	-0.24921	0.393188	-0.633819	0.526199	0.999882	74.171	-0.667409	0.258711	-2.57975	0.0098872	0.14964
GLYMA_05G133900	27.1932	-0.164626	0.269251	-0.611423	0.54092	0.999561	28.9806	-0.0916257	0.344912	-0.265649	0.790509	0.999174	34.9901	0.43293	0.316573	1.36755	0.171452	0.999882	57.2883	-0.787775	0.305612	-2.57769	0.00994618	0.1504
GLYMA_04G055400	298.366	-0.0660218	0.141505	-0.466567	0.640809	0.999561	336.765	-0.0805858	0.179137	-0.449856	0.652814	0.999174	357.905	-0.468287	0.227731	-2.05632	0.0397515	0.999882	184.283	-0.79077	0.306989	-2.57589	0.00999811	0.150899
GLYMA_05G041700	42.215	-0.32772	0.235412	-1.39211	0.163888	0.999561	61.7212	0.00861546	0.189258	0.0455224	0.963691	0.999331	102.084	0.0482492	0.300227	0.160709	0.872323	0.999882	41.191	-0.819838	0.318255	-2.57604	0.00999394	0.150899
GLYMA_15G056800	177.095	0.137915	0.143995	0.957776	0.338176	0.999561	286.56	-0.0656015	0.186286	-0.352154	0.724723	0.999174	362.693	-0.00669196	0.241278	-0.0277354	0.977873	0.999882	332.481	-0.344665	0.133817	-2.57564	0.0100055	0.150899
GLYMA_09G096700	48.1746	-0.140778	0.227382	-0.619125	0.535834	0.999561	32.7214	-0.93549	0.419554	-2.22973	0.0257655	0.999174	33.7056	0.794806	0.586443	1.3553	0.175323	0.999882	67.4263	-0.61157	0.237482	-2.57522	0.0100176	0.150948
GLYMA_05G058100	4.58205	0.0244541	0.596065	0.041026	0.967275	0.999561	6.35129	-0.0451736	0.589574	-0.0766207	0.938925	0.999174	9.27982	0.0575891	0.510647	0.112777	0.910208	0.999882	52.3269	0.635143	0.246684	2.57472	0.0100322	0.151036
GLYMA_12G174900	64.6602	-0.0759511	0.227542	-0.333789	0.738539	0.999561	70.8218	-0.549582	0.192535	-2.85446	0.00431103	0.993953	81.6396	-0.233905	0.247039	-0.946834	0.343724	0.999882	51.4562	-0.789009	0.306555	-2.57379	0.0100592	0.15131
GLYMA_04G087300	21.3346	-0.023862	0.277947	-0.0858508	0.931585	0.999561	16.0307	-0.245737	0.389262	-0.63129	0.527851	0.999174	23.2546	0.0869104	0.304311	0.285598	0.775186	0.999882	44.6931	0.749408	0.291226	2.57329	0.0100737	0.151396
GLYMA_08G062300	12.6178	0.131781	0.498072	0.264582	0.791331	0.999561	65.7957	0.0622193	0.410201	0.15168	0.879439	0.999174	76.7278	-0.318442	0.450858	-0.706304	0.479999	0.999882	19.6246	1.66151	0.646456	2.57018	0.0101646	0.152608
GLYMA_19G001100	30.8418	-0.330989	0.289124	-1.1448	0.252293	0.999561	46.4994	-0.40608	0.323724	-1.2544	0.209696	0.999174	53.8778	0.784707	0.307758	2.54975	0.0107799	0.999882	38.1276	-0.742524	0.288928	-2.56992	0.0101721	0.152608
GLYMA_02G168000	235.931	-0.00597827	0.134723	-0.0443747	0.964606	0.999561	259.623	0.142574	0.134472	1.06025	0.289031	0.999174	280.419	-0.0845249	0.208912	-0.404595	0.685775	0.999882	201.508	-0.514851	0.200427	-2.56877	0.0102059	0.152935
GLYMA_13G275900	34.6767	0.000438161	0.244133	0.00179476	0.998568	0.999561	51.4342	-0.00374053	0.269913	-0.0138583	0.988943	0.999533	50.2641	0.210262	0.259536	0.810145	0.417857	0.999882	43.4221	-0.569205	0.221603	-2.56858	0.0102117	0.152935
GLYMA_07G062300	12.1702	-0.0139119	0.3616	-0.0384731	0.96931	0.999561	14.5158	-0.286772	0.342437	-0.837445	0.402343	0.999174	36.2296	-0.420987	0.535672	-0.785904	0.431924	0.999882	24.7244	-0.803126	0.312754	-2.56792	0.0102312	0.153042
GLYMA_13G183900	8.2412	0.083422	0.494917	0.168557	0.866145	0.999561	6.67491	-0.719052	0.51772	-1.38888	0.164869	0.999174	9.97374	-0.63065	0.431365	-1.46199	0.143745	0.999882	17.6106	0.864271	0.336589	2.56773	0.0102366	0.153042
GLYMA_10G211300	11.1936	-0.366371	0.459883	-0.79666	0.425648	0.999561	12.6476	-0.483513	0.552475	-0.875176	0.381478	0.999174	20.3548	0.651186	0.394618	1.65017	0.0989083	0.999882	129.051	0.837914	0.32642	2.56698	0.0102588	0.153077
GLYMA_11G108900	35.4444	0.464718	0.261861	1.77467	0.0759516	0.999561	45.6379	-0.185418	0.271987	-0.681716	0.495419	0.999174	50.9519	-0.203653	0.283395	-0.718621	0.472374	0.999882	20.2097	-0.876774	0.341589	-2.56675	0.0102657	0.153077
GLYMA_18G181300	17.8157	-0.520184	0.323336	-1.6088	0.107659	0.999561	15.332	-0.418743	0.364867	-1.14766	0.251109	0.999174	22.5299	0.251612	0.400877	0.627655	0.53023	0.999882	32.3621	-0.858425	0.334378	-2.56723	0.0102513	0.153077
GLYMA_14G185700	426.369	-0.0141043	0.130579	-0.108013	0.913985	0.999561	385.068	-0.291009	0.268617	-1.08336	0.278649	0.999174	344.53	-0.0391846	0.395036	-0.0991924	0.920985	0.999882	254.718	-0.842527	0.328357	-2.56589	0.0102913	0.153326
GLYMA_01G182600	315.451	-0.185479	0.135232	-1.37155	0.170202	0.999561	371.519	-0.106897	0.169154	-0.631953	0.527418	0.999174	365.547	0.177033	0.213178	0.830447	0.406286	0.999882	187.684	-0.685456	0.267565	-2.56183	0.0104123	0.154952
GLYMA_05G053600	135.375	0.139609	0.189116	0.738219	0.460381	0.999561	160.7	0.0342028	0.203181	0.168337	0.866318	0.999174	164.958	-0.0508159	0.356296	-0.142623	0.886588	0.999882	122.767	-0.525348	0.205088	-2.56158	0.0104199	0.154952
GLYMA_05G186800	3.45809	0.232997	0.638694	0.364802	0.715259	0.999561	4.15559	0.545171	0.709472	0.768418	0.442239	0.999174	5.10524	0.154456	0.656599	0.235236	0.814025	0.999882	42.5372	0.843789	0.329491	2.56089	0.0104405	0.154952
GLYMA_07G097000	0.756915	0.276964	1.49933	0.184724	0.853445	NA	0.612548	1.56106	2.01284	0.775552	0.438014	0.999174	0.894294	0.377903	1.38251	0.273346	0.784587	0.999882	23.9817	1.8405	0.718744	2.56072	0.0104455	0.154952
GLYMA_15G266100	8.50883	-0.500311	0.475268	-1.05269	0.292481	0.999561	18.2068	-1.46998	0.587191	-2.50341	0.0123002	0.999174	19.3172	1.2748	0.782327	1.6295	0.103207	0.999882	42.155	-0.97728	0.381588	-2.56109	0.0104345	0.154952
GLYMA_20G212000	4.93117	0.583299	0.580109	1.0055	0.314657	0.999561	6.03693	-0.406411	0.527033	-0.771129	0.440631	0.999174	8.08503	0.9661	0.468951	2.06013	0.039386	0.999882	19.6127	0.82538	0.32249	2.55939	0.0104855	0.155411
GLYMA_04G236500	8.33588	0.00345324	0.487505	0.00708351	0.994348	0.999561	11.9418	-0.119486	0.366628	-0.325907	0.744495	0.999174	15.6163	0.0280581	0.411514	0.0681825	0.94564	0.999882	29.4434	0.762242	0.29789	2.55881	0.0105032	0.155539
GLYMA_18G026500	6.32884	-1.43921	0.586358	-2.45449	0.0141085	0.999561	7.69535	-0.355687	0.731121	-0.486496	0.626615	0.999174	10.7401	0.568108	0.686608	0.827412	0.408003	0.999882	83.6036	0.807848	0.315775	2.5583	0.0105185	0.155632
GLYMA_17G140200	6.19969	0.888243	0.598274	1.48467	0.13763	0.999561	0.85018	-0.0619191	1.49204	-0.0414997	0.966898	0.999533	3.70928	0.678774	0.950323	0.714256	0.475069	0.999882	54.1833	0.719103	0.281238	2.55692	0.0105604	0.156117
GLYMA_02G103500	113.707	0.163626	0.168365	0.971852	0.331124	0.999561	172.272	0.457697	0.322446	1.41945	0.155767	0.999174	233.49	-0.393846	0.271108	-1.45273	0.1463	0.999882	361.416	0.611009	0.239109	2.55536	0.0106078	0.156683
GLYMA_18G240700	27.9727	-0.172806	0.248765	-0.694654	0.487272	0.999561	36.9448	-0.1859	0.372316	-0.499307	0.617563	0.999174	71.5695	0.269373	0.435044	0.619186	0.535794	0.999882	590.902	0.652452	0.255665	2.55198	0.0107112	0.158075
GLYMA_01G047900	22.2106	0.0108986	0.308983	0.0352726	0.971862	0.999561	24.3061	0.534589	0.35464	1.50741	0.131704	0.999174	25.1677	-0.11077	0.472816	-0.234277	0.81477	0.999882	22.6188	0.685843	0.268867	2.55086	0.0107457	0.158361
GLYMA_01G127200	29.7022	0.114336	0.388046	0.294647	0.768264	0.999561	61.3468	0.740228	0.444456	1.66547	0.0958191	0.999174	99.0201	-0.0288842	0.397082	-0.0727411	0.942012	0.999882	268.626	0.730189	0.286264	2.55076	0.010749	0.158361
GLYMA_03G230000	4125.69	0.0921615	0.127196	0.724561	0.468721	0.999561	6366.03	0.0729976	0.119012	0.613361	0.539638	0.999174	6284.59	-0.633461	0.268529	-2.35901	0.0183239	0.999882	1526.05	-0.942021	0.369482	-2.54957	0.0107856	0.15837
GLYMA_10G056700	32.954	0.282524	0.256433	1.10174	0.270573	0.999561	45.4522	-0.410986	0.288625	-1.42395	0.154462	0.999174	55.1396	0.145123	0.233804	0.620703	0.534795	0.999882	46.3789	-0.552886	0.216857	-2.54954	0.0107864	0.15837
GLYMA_17G062900	28.1512	0.0256946	0.255508	0.100563	0.919898	0.999561	19.5831	-0.202746	0.419662	-0.483118	0.629012	0.999174	21.1999	0.152703	0.360001	0.424175	0.671438	0.999882	37.1357	-0.818386	0.320989	-2.54958	0.0107854	0.15837
GLYMA_20G166200	56.6162	0.0387998	0.210756	0.184098	0.853936	0.999561	46.3317	-0.0517597	0.261718	-0.197769	0.843226	0.999174	54.5462	0.287994	0.313043	0.919981	0.357583	0.999882	91.3209	0.579207	0.227133	2.55008	0.0107699	0.15837
GLYMA_02G009800	1.46977	1.58525	1.09611	1.44625	0.148106	NA	3.6556	0.460484	0.702247	0.655729	0.511998	0.999174	7.03808	0.56657	0.71597	0.791332	0.42875	0.999882	17.3461	1.18176	0.463749	2.54826	0.0108261	0.158545
GLYMA_02G252200	5.23844	0.0749706	0.562344	0.133318	0.893942	0.999561	3.91531	-0.714616	0.91772	-0.778686	0.436165	0.999174	6.49555	0.37484	0.924148	0.405606	0.685032	0.999882	21.2795	-0.989353	0.38824	-2.5483	0.0108249	0.158545
GLYMA_03G133300	26.6994	0.782683	0.399894	1.95723	0.0503205	0.999561	16.0994	-0.482394	0.488017	-0.988478	0.322919	0.999174	27.0675	0.957964	0.753298	1.27169	0.203482	0.999882	36.446	-1.08413	0.425367	-2.54869	0.010813	0.158545
GLYMA_15G179600	66.5409	-0.821266	0.613438	-1.33879	0.180638	0.999561	209.79	0.218638	0.473742	0.461514	0.64443	0.999174	374.634	0.44586	0.50434	0.884046	0.376672	0.999882	2199.75	0.517133	0.202965	2.5479	0.0108375	0.158577
GLYMA_15G059900	46.3571	-0.0143844	0.200143	-0.0718706	0.942705	0.999561	56.4267	0.148056	0.247257	0.598793	0.549311	0.999174	53.9964	0.523012	0.44445	1.17676	0.23929	0.999882	59.5991	0.9351	0.367346	2.54555	0.0109104	0.159509
GLYMA_02G293700	28.4636	0.0234376	0.264389	0.0886483	0.929361	0.999561	52.1023	-0.180788	0.278051	-0.650198	0.515564	0.999174	54.2303	-0.037743	0.307363	-0.122796	0.902269	0.999882	50.4723	-0.84877	0.333655	-2.54385	0.0109637	0.15988
GLYMA_07G027200	16.8352	-0.681201	0.450178	-1.51318	0.130233	0.999561	20.444	-0.370208	0.366682	-1.00962	0.31268	0.999174	34.3473	0.0722658	0.332963	0.217038	0.828178	0.999882	132.011	0.675361	0.265469	2.54403	0.0109582	0.15988
GLYMA_11G099300	1164.91	0.00221827	0.162853	0.0136213	0.989132	0.999561	1774.8	-0.196601	0.253039	-0.776958	0.437183	0.999174	1630.91	0.0431102	0.255348	0.168829	0.865931	0.999882	864.812	-0.484228	0.190334	-2.5441	0.010956	0.15988
GLYMA_19G088000	100.599	0.0806978	0.162029	0.498045	0.618452	0.999561	79.388	0.266076	0.210428	1.26445	0.206068	0.999174	80.4893	-0.139563	0.229718	-0.60754	0.543493	0.999882	85.6194	0.649584	0.255394	2.54345	0.0109763	0.159928
GLYMA_03G163100	4.97791	-0.48114	0.627638	-0.766588	0.443327	0.999561	8.47748	-0.774543	0.484218	-1.59958	0.109693	0.999174	6.16111	0.173724	0.709993	0.244684	0.806701	0.999882	26.9882	1.39763	0.549906	2.54158	0.0110352	0.160221
GLYMA_07G255600	7.61899	0.288301	0.499838	0.57679	0.564081	0.999561	5.60439	-0.0945324	0.568699	-0.166226	0.867979	0.999174	6.3287	0.0761009	0.578858	0.131467	0.895406	0.999882	24.0179	1.52976	0.601995	2.54115	0.0110489	0.160221
GLYMA_08G162200	153.602	0.107727	0.151666	0.710293	0.477522	0.999561	138.65	0.0297745	0.174348	0.170776	0.8644	0.999174	149.488	-0.0395234	0.152513	-0.259147	0.795522	0.999882	199.383	0.634766	0.249726	2.54184	0.0110269	0.160221
GLYMA_09G062700	14.8858	0.482155	0.382537	1.26041	0.20752	0.999561	22.0594	-0.70962	0.339715	-2.08887	0.0367198	0.999174	35.0738	0.224828	0.334395	0.672342	0.501366	0.999882	46.2788	-0.758995	0.298743	-2.54063	0.0110653	0.160221
GLYMA_12G099300	35.0589	0.411054	0.278566	1.47561	0.140049	0.999561	37.483	0.287315	0.556294	0.51648	0.605519	0.999174	71.3455	-0.473125	0.591702	-0.7996	0.423943	0.999882	26.6337	1.16854	0.460026	2.54016	0.0110803	0.160221
GLYMA_12G156900	1.51052	1.70494	1.1397	1.49596	0.134664	NA	3.4671	0.341145	0.684871	0.498115	0.618403	0.999174	7.19153	0.880475	0.755188	1.1659	0.243654	0.999882	53.324	1.16602	0.458783	2.54155	0.0110362	0.160221
GLYMA_14G007700	38.8669	-0.0311356	0.273626	-0.113789	0.909405	0.999561	77.6306	0.28072	0.236426	1.18735	0.235089	0.999174	82.9631	0.400161	0.426663	0.937886	0.348303	0.999882	40.6644	1.22159	0.480798	2.54076	0.011061	0.160221
GLYMA_14G044100	10.4617	0.225513	0.481235	0.468613	0.639346	0.999561	22.358	0.304939	0.297052	1.02655	0.304632	0.999174	30.6604	-0.185739	0.242363	-0.766365	0.443459	0.999882	39.517	0.610063	0.240156	2.54028	0.0110765	0.160221
GLYMA_16G212500	13.6744	-1.04738	0.575911	-1.81864	0.068966	0.999561	6.46921	-0.293866	0.964367	-0.304725	0.760576	0.999174	19.0864	0.106943	0.916395	0.1167	0.907098	0.999882	123.534	-1.15368	0.453769	-2.54243	0.0110084	0.160221
GLYMA_14G219500	15.4281	-0.432012	0.440937	-0.979758	0.327205	0.999561	11.8698	0.805168	0.761612	1.05719	0.290426	0.999174	11.2534	-0.14245	0.510844	-0.278851	0.780359	0.999882	28.8744	0.930565	0.366398	2.53976	0.0110928	0.160265
GLYMA_20G101100	2.14293	0.556045	1.04707	0.531049	0.595385	NA	10.0541	0.984831	0.536295	1.83636	0.066304	0.999174	20.8338	0.546618	0.579817	0.942742	0.345813	0.999882	41.3815	1.03477	0.407474	2.53947	0.0111019	0.160265
GLYMA_03G058000	8.45837	-0.188483	0.461043	-0.408818	0.682673	0.999561	14.4365	-0.319025	0.44519	-0.716603	0.473619	0.999174	25.1225	0.261441	0.389447	0.671312	0.502022	0.999882	24.6163	-0.700157	0.275768	-2.53893	0.0111192	0.16033
GLYMA_05G048000	842.785	0.0186002	0.144156	0.129029	0.897335	0.999561	1398.36	-0.102282	0.190983	-0.535555	0.592266	0.999174	1320.42	-0.0362825	0.25855	-0.140331	0.888399	0.999882	536.934	-0.593429	0.233749	-2.53874	0.0111251	0.16033
GLYMA_05G249000	49.2778	-0.0382775	0.267311	-0.143194	0.886137	0.999561	51.3176	-0.327554	0.237464	-1.37938	0.167777	0.999174	71.6245	-0.0132326	0.237247	-0.0557757	0.955521	0.999882	63.7745	-0.501518	0.197757	-2.53603	0.0112117	0.161443
GLYMA_09G248600	208.352	-0.20045	0.149271	-1.34286	0.179316	0.999561	204.947	0.356082	0.338264	1.05267	0.292491	0.999174	397.439	0.551714	0.429186	1.28549	0.198622	0.999882	1236.67	0.574838	0.226791	2.53465	0.0112559	0.161704
GLYMA_17G043700	67.8312	-0.712196	0.279321	-2.54974	0.0107804	0.999561	69.3291	-0.188283	0.362951	-0.518755	0.603932	0.999174	79.6832	-0.214693	0.498609	-0.430584	0.666771	0.999882	454.628	0.694392	0.273967	2.53458	0.0112581	0.161704
GLYMA_19G161600	38.7203	-0.00931697	0.241597	-0.0385641	0.969238	0.999561	24.3071	0.0958705	0.385992	0.248374	0.803845	0.999174	41.696	-0.201739	0.24763	-0.814679	0.415256	0.999882	51.766	-0.668571	0.263748	-2.53489	0.0112483	0.161704
GLYMA_01G142900	2.70735	0.0255517	0.745527	0.0342734	0.972659	NA	2.76732	-0.00945322	0.752975	-0.0125545	0.989983	0.999533	5.7947	0.0249967	0.693005	0.0360701	0.971226	0.999882	62.097	0.802701	0.316847	2.53341	0.011296	0.1618
GLYMA_04G167900	3250.74	0.0627956	0.159657	0.393316	0.694086	0.999561	3802.58	-0.360115	0.210138	-1.71371	0.0865818	0.999174	5000.37	0.0876196	0.305717	0.286603	0.774416	0.999882	3986.4	-0.899464	0.354978	-2.53386	0.0112814	0.1618
GLYMA_08G315200	53.6656	-0.196786	0.213613	-0.921228	0.356932	0.999561	57.5148	0.280163	0.208827	1.34161	0.179724	0.999174	61.4462	0.0899839	0.258319	0.348344	0.727582	0.999882	74.4836	0.48229	0.190387	2.53321	0.0113023	0.1618
GLYMA_09G185300	336.667	0.0876712	0.136029	0.644503	0.519249	0.999561	389.697	0.10108	0.12817	0.78864	0.430322	0.999174	470.38	-0.175166	0.145343	-1.20518	0.228132	0.999882	263.32	-0.497159	0.196256	-2.53322	0.011302	0.1618
GLYMA_05G032700	27.793	0.0489205	0.262408	0.186429	0.852108	0.999561	40.1936	0.0131599	0.275879	0.0477017	0.961954	0.999299	42.7414	-0.616824	0.259568	-2.37635	0.0174847	0.999882	46.4019	0.587459	0.232068	2.5314	0.0113607	0.161978
GLYMA_07G095000	9.88757	0.0705944	0.388448	0.181735	0.855791	0.999561	10.0694	0.447213	0.526125	0.850013	0.395318	0.999174	12.6241	0.168138	0.603367	0.278666	0.780501	0.999882	116.462	0.692814	0.27367	2.53156	0.0113555	0.161978
GLYMA_15G013900	6.60996	-1.07593	0.623943	-1.7244	0.0846363	0.999561	10.1338	-0.274299	0.776077	-0.353442	0.723757	0.999174	17.8436	0.879926	0.55253	1.59254	0.111264	0.999882	142.489	0.635051	0.250807	2.53203	0.0113403	0.161978
GLYMA_17G021800	34.4193	-0.151171	0.254122	-0.594874	0.551928	0.999561	41.1481	-0.864054	0.346297	-2.49512	0.0125913	0.999174	46.6241	0.567215	0.441054	1.28605	0.198427	0.999882	174.119	-0.487078	0.19235	-2.53224	0.0113336	0.161978
GLYMA_19G195800	1.47767	0.0192649	1.13215	0.0170163	0.986424	NA	6.45945	0.49264	0.706728	0.697072	0.485758	0.999174	18.0917	1.07142	0.793994	1.34941	0.177206	0.999882	52.7718	1.07745	0.425641	2.53137	0.0113619	0.161978
GLYMA_04G148300	47.5516	-0.0405032	0.202796	-0.199724	0.841697	0.999561	44.011	0.0268269	0.222516	0.120562	0.904038	0.999174	48.8701	-0.236935	0.240226	-0.9863	0.323986	0.999882	40.6779	0.62524	0.247184	2.52945	0.0114241	0.162207
GLYMA_10G207400	57.1964	-0.0352572	0.202829	-0.173827	0.862001	0.999561	59.5428	-0.0999023	0.249269	-0.400781	0.688581	0.999174	75.8826	-0.225394	0.266329	-0.846299	0.397386	0.999882	56.3602	-0.480166	0.189792	-2.52996	0.0114075	0.162207
GLYMA_12G047400	3.89653	-0.878532	0.634556	-1.38448	0.166211	0.999561	6.39484	-2.92384	0.759723	-3.84856	0.000118816	0.35421	5.17909	1.13639	0.815048	1.39426	0.16324	0.999882	25.5297	-0.94018	0.371601	-2.53008	0.0114036	0.162207
GLYMA_13G061100	94.8392	-0.120541	0.184752	-0.652451	0.514111	0.999561	90.2624	0.173768	0.24831	0.699802	0.484051	0.999174	118.087	0.201561	0.248121	0.812347	0.416593	0.999882	268.462	0.330233	0.130557	2.52942	0.0114251	0.162207
GLYMA_18G060600	47.6787	0.234838	0.204999	1.14555	0.251979	0.999561	32.7978	-0.303347	0.320033	-0.947862	0.3432	0.999174	35.2368	0.165156	0.316665	0.521548	0.601985	0.999882	34.1083	-0.623309	0.246318	-2.53051	0.0113898	0.162207
GLYMA_05G020500	110.708	0.0826932	0.186847	0.442572	0.658075	0.999561	54.7569	-0.0854141	0.222818	-0.383336	0.701471	0.999174	36.1321	-0.516064	0.383692	-1.345	0.178626	0.999882	106.158	0.516064	0.204077	2.52877	0.0114463	0.162373
GLYMA_20G065300	19.2133	0.206202	0.308136	0.669193	0.503372	0.999561	41.3887	-0.164855	0.358955	-0.459263	0.646046	0.999174	58.2437	-0.0725453	0.369824	-0.196161	0.844484	0.999882	25.2816	-1.12298	0.444216	-2.52799	0.0114717	0.162599
GLYMA_01G078800	112.065	-0.0163008	0.222371	-0.0733043	0.941564	0.999561	137.523	-0.549206	0.357729	-1.53526	0.12472	0.999174	181.781	0.358357	0.439061	0.81619	0.414391	0.999882	175.773	-0.924939	0.366066	-2.5267	0.0115141	0.162663
GLYMA_07G143200	8.024	0.219513	0.429645	0.510918	0.609408	0.999561	15.3596	0.302613	0.43241	0.699829	0.484034	0.999174	29.2208	0.0998147	0.558135	0.178836	0.858066	0.999882	79.8406	0.630154	0.249349	2.52719	0.0114979	0.162663
GLYMA_10G155100	20.9394	-0.181035	0.287904	-0.628802	0.529479	0.999561	16.2256	-0.0399292	0.323245	-0.123526	0.901691	0.999174	21.8892	-0.116601	0.348289	-0.334783	0.737789	0.999882	66.8479	0.580346	0.22967	2.52687	0.0115086	0.162663
GLYMA_13G047300	77.8327	-0.524624	0.510527	-1.02761	0.304132	0.999561	194.666	-0.152126	0.420411	-0.361851	0.717464	0.999174	343.701	0.406163	0.498576	0.814645	0.415276	0.999882	2466.93	0.583712	0.230975	2.52717	0.0114987	0.162663
GLYMA_02G090800	136.224	-0.136267	0.154409	-0.882508	0.377502	0.999561	152.064	0.0882753	0.165478	0.533458	0.593717	0.999174	157.472	-0.104654	0.233319	-0.448545	0.65376	0.999882	196.831	0.841683	0.333219	2.52592	0.0115396	0.162781
GLYMA_16G010000	54.8832	-0.750163	0.377537	-1.98699	0.0469233	0.999561	151.921	0.0499829	0.466222	0.107208	0.914624	0.999174	207.862	0.15263	0.511388	0.298462	0.76535	0.999882	1229.67	0.375557	0.1487	2.5256	0.01155	0.162781
GLYMA_17G154800	55.6521	0.168765	0.257192	0.656182	0.511707	0.999561	44.1883	-0.188205	0.304362	-0.618359	0.536339	0.999174	75.2207	0.287823	0.191973	1.49929	0.133799	0.999882	135.576	-0.49827	0.197289	-2.52558	0.0115508	0.162781
GLYMA_03G105300	114.628	-0.123795	0.154519	-0.801166	0.423035	0.999561	143.375	-0.0627005	0.153493	-0.408491	0.682913	0.999174	143.339	-0.0364192	0.232853	-0.156404	0.875715	0.999882	185.225	0.34444	0.13642	2.52485	0.0115747	0.162984
GLYMA_20G187800	5.82336	0.522188	0.576601	0.905631	0.365131	0.999561	7.4259	-0.242519	0.513907	-0.471912	0.63699	0.999174	10.1976	0.51825	0.473022	1.09561	0.273248	0.999882	22.8063	0.725986	0.287578	2.52448	0.011587	0.163024
GLYMA_01G161100	1.39613	1.76567	1.23525	1.4294	0.15289	NA	5.56128	1.50997	0.685651	2.20224	0.0276485	0.999174	26.4075	0.054075	0.425714	0.127022	0.898923	0.999882	84.7124	0.896174	0.355078	2.52388	0.0116069	0.163068
GLYMA_09G181100	12.9469	-0.159973	0.417833	-0.382863	0.701821	0.999561	23.7736	-1.0882	0.512554	-2.12308	0.0337469	0.999174	13.5082	1.06832	0.69866	1.5291	0.12624	0.999882	52.7826	-0.871008	0.345168	-2.52343	0.0116216	0.163068
GLYMA_18G008300	8.51561	-0.386722	0.456688	-0.846798	0.397108	0.999561	7.09693	-0.791338	0.515733	-1.53439	0.124933	0.999174	6.62695	-0.311536	0.677901	-0.45956	0.645832	0.999882	18.2288	0.87126	0.34529	2.52327	0.011627	0.163068
GLYMA_19G256400	3.2701	-0.911309	0.711911	-1.28009	0.200515	0.999561	6.63994	-1.15724	0.757587	-1.52754	0.126628	0.999174	5.50884	0.636284	1.0103	0.629798	0.528827	0.999882	23.0859	-0.992919	0.39351	-2.52323	0.0116281	0.163068
GLYMA_03G010200	77.8573	-0.0265256	0.164488	-0.161261	0.871888	0.999561	68.7811	0.115689	0.260133	0.444731	0.656514	0.999174	89.6404	0.153104	0.302476	0.506168	0.612739	0.999882	152.819	0.444889	0.17648	2.5209	0.0117055	0.16402
GLYMA_02G042100	20.238	-0.136357	0.299964	-0.454579	0.649412	0.999561	19.2176	0.205994	0.303659	0.678373	0.497535	0.999174	28.7839	-0.172606	0.306768	-0.56266	0.573667	0.999882	30.6101	0.658766	0.261412	2.52003	0.0117345	0.164159
GLYMA_06G141100	13.2918	-0.56977	0.347728	-1.63855	0.101308	0.999561	19.4303	-0.476096	0.403055	-1.18122	0.237516	0.999174	15.0715	-0.381775	0.777136	-0.491259	0.623243	0.999882	22.1703	-0.90969	0.360947	-2.52028	0.011726	0.164159
GLYMA_04G225600	44.9845	0.126932	0.240921	0.526861	0.59829	0.999561	60.0719	0.0600091	0.20285	0.29583	0.76736	0.999174	77.2824	0.218516	0.204171	1.07026	0.284503	0.999882	65.9481	0.507245	0.201377	2.51889	0.0117727	0.164426
GLYMA_08G158100	141.085	-0.740869	0.762444	-0.971704	0.331198	0.999561	566.509	-0.0106398	0.36751	-0.0289509	0.976904	0.999533	701.826	0.298166	0.381649	0.781257	0.434651	0.999882	1006	-0.52642	0.208977	-2.51904	0.0117677	0.164426
GLYMA_12G105300	1.28738	0.865268	1.22666	0.705382	0.480572	NA	1.429	0.514705	1.07459	0.478978	0.631954	0.999174	1.48173	3.13787	1.18438	2.64939	0.00806374	0.999882	18.8572	1.09808	0.436155	2.51765	0.0118142	0.164737
GLYMA_13G173500	24.3966	-0.296822	0.349129	-0.85018	0.395225	0.999561	16.8681	0.988693	0.676064	1.46242	0.143625	0.999174	28.1259	0.140425	0.496964	0.282566	0.77751	0.999882	184.35	2.08611	0.828563	2.51774	0.0118109	0.164737
GLYMA_03G195200	22.9769	-0.327612	0.300894	-1.08879	0.276245	0.999561	32.7738	-0.056165	0.276642	-0.203024	0.839116	0.999174	27.5166	-0.203591	0.380216	-0.535462	0.59233	0.999882	19.4685	-0.765461	0.304091	-2.51721	0.0118288	0.164754
GLYMA_07G045600	11.9711	-0.122865	0.397403	-0.309169	0.757193	0.999561	7.26543	-0.602358	0.478787	-1.25809	0.208359	0.999174	11.5085	0.16843	0.454389	0.370673	0.710881	0.999882	38.5758	0.773625	0.307459	2.51618	0.0118633	0.164754
GLYMA_09G107100	2.54016	-0.454804	0.902382	-0.504004	0.614258	NA	3.26077	0.246773	0.67099	0.367774	0.713042	0.999174	8.71421	-0.505269	0.519184	-0.973198	0.330455	0.999882	108.599	0.994425	0.39515	2.51658	0.0118501	0.164754
GLYMA_14G083100	9.40965	0.0363672	0.433152	0.0839595	0.933089	0.999561	8.21924	-0.0102922	0.43442	-0.0236919	0.981098	0.999533	8.33949	-0.128479	0.610248	-0.210536	0.833249	0.999882	24.2136	0.772344	0.306893	2.51665	0.0118475	0.164754
GLYMA_19G215100	28.8395	-0.414063	0.301134	-1.37501	0.169128	0.999561	36.319	0.597242	0.348467	1.71391	0.0865451	0.999174	45.2022	-0.275387	0.297105	-0.926898	0.353979	0.999882	79.5446	0.724717	0.288014	2.51625	0.011861	0.164754
GLYMA_14G078100	160.117	0.0492169	0.188095	0.26166	0.793584	0.999561	226.151	-0.125795	0.231209	-0.544075	0.58639	0.999174	228.81	0.285994	0.236909	1.20719	0.22736	0.999882	146.837	-0.442479	0.17591	-2.51537	0.0118907	0.164868
GLYMA_20G062000	4.22874	-0.426466	0.64699	-0.659155	0.509796	0.999561	20.4346	0.786187	0.971298	0.809419	0.418274	0.999174	30.9118	0.873223	0.750701	1.16321	0.244744	0.999882	114.547	0.873753	0.347351	2.51547	0.0118872	0.164868
GLYMA_10G154300	100.414	0.195212	0.171396	1.13895	0.254723	0.999561	125.665	-0.0380013	0.205011	-0.185362	0.852945	0.999174	125.322	-0.155061	0.216342	-0.716741	0.473534	0.999882	55.5673	-0.727273	0.28917	-2.51503	0.0119021	0.164894
GLYMA_17G103400	1.59953	-1.46417	1.18306	-1.23762	0.215858	NA	2.66073	0.868567	0.850785	1.0209	0.307302	0.999174	8.02071	0.981971	0.924458	1.06221	0.288139	0.999882	79.1172	0.687861	0.273624	2.5139	0.0119406	0.165293
GLYMA_01G223500	98.5817	-0.137481	0.1559	-0.881859	0.377853	0.999561	131.423	0.014193	0.240115	0.0591089	0.952865	0.999174	130.143	0.113625	0.223387	0.508648	0.610999	0.999882	79.7901	-0.465968	0.185441	-2.51275	0.0119794	0.165578
GLYMA_05G025300	1135.82	0.147869	0.127077	1.16362	0.244577	0.999561	1690.55	0.104871	0.142224	0.737365	0.4609	0.999174	2011.43	-0.460714	0.209217	-2.20209	0.0276588	0.999882	759.55	-0.628745	0.250225	-2.51272	0.0119804	0.165578
GLYMA_07G211600	11.099	-0.0864357	0.385676	-0.224114	0.822668	0.999561	6.25125	0.323495	0.521694	0.620085	0.535202	0.999174	11.7443	0.164367	0.507709	0.323743	0.746133	0.999882	18.6928	0.823525	0.327785	2.5124	0.0119915	0.165598
GLYMA_03G142800	262.083	-0.0466826	0.155598	-0.300021	0.764161	0.999561	115.162	-0.510863	0.273945	-1.86484	0.0622042	0.999174	129.431	0.41804	0.444767	0.939909	0.347264	0.999882	183.653	-0.770555	0.30689	-2.51085	0.012044	0.165657
GLYMA_06G114400	433.476	-0.0568238	0.137185	-0.414213	0.678718	0.999561	446.507	-0.0639239	0.184665	-0.346161	0.729222	0.999174	386.062	-0.404377	0.303096	-1.33416	0.182153	0.999882	184.363	-0.53521	0.213146	-2.511	0.012039	0.165657
GLYMA_08G116900	175.567	-0.598456	0.292354	-2.04702	0.0406558	0.999561	26.7865	0.652142	0.401683	1.62352	0.104478	0.999174	123.868	-0.201009	0.491008	-0.40938	0.682261	0.999882	213.924	-0.723956	0.288255	-2.51151	0.0120216	0.165657
GLYMA_08G198500	4.4293	-1.80296	0.687539	-2.62233	0.00873297	0.999561	1.28543	-0.875139	1.36759	-0.639913	0.522229	0.999174	5.4499	0.48113	0.664704	0.723826	0.469173	0.999882	23.4618	0.984419	0.391987	2.51136	0.0120268	0.165657
GLYMA_18G165000	10.2148	-0.0739711	0.434705	-0.170164	0.864881	0.999561	17.5317	-0.181495	0.457801	-0.39645	0.691773	0.999174	14.7227	0.714196	0.708152	1.00854	0.313198	0.999882	23.8729	-1.26126	0.5021	-2.51196	0.0120061	0.165657
GLYMA_03G181700	3.92712	0.363692	1.68062	0.216403	0.828673	0.999561	3.59091	-1.10554	2.62605	-0.42099	0.673762	0.999174	3.32826	1.66439	1.16215	1.43217	0.152096	0.999882	32.5063	0.954099	0.380167	2.50968	0.012084	0.165942
GLYMA_03G233500	2.47782	0.0482308	0.776791	0.0620898	0.950491	NA	6.45427	0.627745	0.682518	0.919749	0.357704	0.999174	23.6673	0.132886	0.569261	0.233437	0.815422	0.999882	27.4822	0.797405	0.317712	2.50984	0.0120787	0.165942
GLYMA_12G207900	4.38246	1.03266	0.596745	1.7305	0.0835418	0.999561	8.6573	-0.0462791	0.438161	-0.105621	0.915883	0.999174	12.7975	1.24346	0.743518	1.6724	0.0944459	0.999882	73.0442	0.593682	0.236602	2.5092	0.0121005	0.166037
GLYMA_03G017000	8.02875	-0.515671	0.471618	-1.09341	0.274215	0.999561	16.457	0.160396	0.357852	0.448218	0.653996	0.999174	30.0545	0.548171	0.349412	1.56884	0.116685	0.999882	42.2152	-0.633631	0.252593	-2.5085	0.0121245	0.166044
GLYMA_05G116800	26.4222	0.0359857	0.267165	0.134694	0.892853	0.999561	32.537	0.0495338	0.300029	0.165097	0.868868	0.999174	41.1899	0.14216	0.324732	0.437776	0.661548	0.999882	84.2884	0.533209	0.212646	2.5075	0.012159	0.166044
GLYMA_05G132200	18.6067	-0.0874637	0.307451	-0.28448	0.776042	0.999561	8.75692	-0.790986	0.440288	-1.79652	0.0724116	0.999174	9.84988	0.0901102	0.544739	0.165419	0.868614	0.999882	23.3118	-0.751664	0.29974	-2.50772	0.0121512	0.166044
GLYMA_05G177000	464.077	-0.041398	0.11388	-0.363523	0.716214	0.999561	613.241	-0.149536	0.239409	-0.624603	0.532232	0.999174	531.91	-0.348497	0.297324	-1.17211	0.241151	0.999882	182.15	-0.833809	0.332522	-2.50753	0.0121578	0.166044
GLYMA_13G137500	14.6661	0.0687465	0.352801	0.194859	0.845503	0.999561	11.2828	-0.817934	0.440978	-1.85482	0.0636225	0.999174	12.9448	0.329082	0.510213	0.64499	0.518933	0.999882	18.9935	-0.74627	0.297606	-2.50758	0.0121561	0.166044
GLYMA_17G049800	39.9	-0.784795	0.281754	-2.78539	0.00534629	0.999561	25.4076	-0.343578	0.884347	-0.388511	0.697638	0.999174	11.7884	1.39015	0.554993	2.50481	0.0122518	0.999882	72.8633	-1.95038	0.777735	-2.50777	0.0121495	0.166044
GLYMA_06G136800	36.0867	-0.214362	0.296731	-0.722412	0.470041	0.999561	31.8129	0.222613	0.484671	0.459308	0.646013	0.999174	35.3027	-0.19233	0.369643	-0.520312	0.602846	0.999882	20.4905	0.966165	0.385512	2.50619	0.0122041	0.166395
GLYMA_18G006100	90.4344	0.10159	0.187459	0.541934	0.587864	0.999561	119.658	0.0714061	0.227031	0.314521	0.753125	0.999174	130.292	-0.459207	0.196029	-2.34255	0.0191526	0.999882	64.1472	-0.638697	0.254822	-2.50644	0.0121954	0.166395
GLYMA_08G199000	70.7534	0.170127	0.184756	0.920823	0.357143	0.999561	37.7782	-0.0411417	0.256123	-0.160633	0.872383	0.999174	40.7614	-0.153622	0.245847	-0.624866	0.532059	0.999882	37.7367	-0.74826	0.29866	-2.50539	0.0122316	0.166639
GLYMA_12G173500	22.0221	-0.379985	0.325066	-1.16895	0.242425	0.999561	30.7137	0.0844507	0.29535	0.285935	0.774928	0.999174	57.2588	1.0439	0.447103	2.3348	0.019554	0.999882	299.554	0.575838	0.229868	2.50509	0.0122422	0.16665
GLYMA_05G072300	15.7346	-0.367497	0.389236	-0.94415	0.345093	0.999561	12.183	0.093503	0.452778	0.20651	0.836393	0.999174	25.4224	0.391173	0.463138	0.844615	0.398326	0.999882	184.107	0.677067	0.270381	2.50412	0.0122757	0.166824
GLYMA_12G181700	14.1597	0.105302	0.371859	0.283176	0.777042	0.999561	13.2463	-0.896866	0.422659	-2.12196	0.0338411	0.999174	12.0992	0.662669	0.531673	1.24639	0.212623	0.999882	29.7464	-0.787305	0.314434	-2.50388	0.012284	0.166824
GLYMA_13G329800	1.4771	-0.775805	1.03948	-0.746337	0.455464	NA	10.8378	0.0347755	0.406901	0.0854642	0.931892	0.999174	20.2378	0.934877	0.520986	1.79444	0.0727431	0.999882	85.8392	0.905244	0.361527	2.50395	0.0122816	0.166824
GLYMA_08G072100	29.2777	0.0332338	0.234099	0.141964	0.887108	0.999561	29.48	-0.00973061	0.269499	-0.0361063	0.971198	0.999533	39.5473	0.133308	0.299168	0.445597	0.655888	0.999882	86.9845	0.465847	0.186079	2.50349	0.0122976	0.166877
GLYMA_14G177200	220.792	-0.0210347	0.179737	-0.117031	0.906836	0.999561	237.245	-0.343054	0.328101	-1.04557	0.295757	0.999174	239.373	0.494788	0.449883	1.09981	0.271413	0.999882	307.352	-0.91389	0.365249	-2.5021	0.0123458	0.167219
GLYMA_15G275700	1202.64	0.00693864	0.121279	0.0572124	0.954376	0.999561	1241.46	-0.329819	0.172013	-1.91741	0.0551865	0.999174	1599.69	-0.205515	0.287548	-0.714713	0.474787	0.999882	1183.03	-0.896289	0.358197	-2.50222	0.0123416	0.167219
GLYMA_16G018900	77.0345	-0.187965	0.231615	-0.811544	0.417054	0.999561	61.0941	-0.949284	0.396903	-2.39173	0.0167692	0.999174	42.7648	0.467559	0.713695	0.655125	0.512387	0.999882	117.15	-1.00771	0.402774	-2.50192	0.012352	0.167219
GLYMA_01G052700	22.5145	-0.0404763	0.292314	-0.138468	0.88987	0.999561	33.8187	0.550522	0.393142	1.40031	0.161419	0.999174	53.9107	-0.0207784	0.450171	-0.0461568	0.963185	0.999882	42.7439	0.605964	0.242393	2.49992	0.012422	0.167604
GLYMA_04G088000	83.997	-0.241616	0.167989	-1.43829	0.150353	0.999561	126.722	0.0639064	0.240653	0.265554	0.790582	0.999174	200.579	0.0953201	0.348491	0.273522	0.784452	0.999882	193.624	-0.347463	0.138974	-2.5002	0.0124122	0.167604
GLYMA_04G109400	34.5562	0.0798418	0.236368	0.337786	0.735525	0.999561	41.5067	-0.444628	0.303278	-1.46607	0.142628	0.999174	51.8175	0.229982	0.289521	0.794354	0.426989	0.999882	32.6752	-0.680027	0.272024	-2.49988	0.0124235	0.167604
GLYMA_10G014700	219.522	-0.256215	0.157919	-1.62244	0.104709	0.999561	124.614	0.238519	0.214205	1.11351	0.265491	0.999174	125.409	-0.159042	0.352709	-0.450916	0.65205	0.999882	133.617	0.649571	0.259858	2.49972	0.0124292	0.167604
GLYMA_18G289100	36.7275	-0.191583	0.292763	-0.654395	0.512857	0.999561	70.4722	0.344555	0.34633	0.994875	0.319797	0.999174	73.6057	-0.0208185	0.43931	-0.0473891	0.962203	0.999882	406.979	0.774628	0.30986	2.49993	0.0124219	0.167604
GLYMA_08G118300	69.3445	0.135199	0.188075	0.718854	0.472231	0.999561	63.6429	-0.138701	0.215635	-0.643218	0.520082	0.999174	64.692	-0.418163	0.339698	-1.23098	0.218329	0.999882	23.0591	-1.61094	0.644692	-2.49877	0.0124625	0.167921
GLYMA_03G219700	6.15401	-0.344136	0.542796	-0.634006	0.526077	0.999561	5.82178	-1.12127	0.580291	-1.93226	0.053328	0.999174	12.9393	0.893579	0.409172	2.18387	0.0289716	0.999882	23.2948	-0.828498	0.3317	-2.49774	0.012499	0.168198
GLYMA_11G220900	3.23753	-1.82282	0.907759	-2.00804	0.0446389	0.999561	9.65739	-0.948916	0.664598	-1.4278	0.153348	0.999174	4.76603	1.08213	0.817659	1.32345	0.185686	0.999882	27.1894	1.20021	0.480538	2.49763	0.0125026	0.168198
GLYMA_11G190200	111.603	-0.550697	0.234517	-2.34822	0.0188636	0.999561	122.532	-0.222895	0.338365	-0.658742	0.510061	0.999174	140.006	0.296757	0.402828	0.736683	0.461315	0.999882	1143.46	0.603194	0.241733	2.49529	0.0125856	0.16897
GLYMA_12G117500	12.4507	0.407762	0.409123	0.996673	0.318923	0.999561	19.2428	0.0281146	0.325231	0.0864453	0.931112	0.999174	21.6843	0.180686	0.315179	0.573282	0.566454	0.999882	24.7753	0.828622	0.332126	2.4949	0.0125993	0.16897
GLYMA_13G169500	84.5761	-0.0148791	0.174466	-0.0852837	0.932036	0.999561	103.82	-0.464262	0.352278	-1.31789	0.187542	0.999174	104.707	0.321728	0.357458	0.900044	0.368097	0.999882	90.8289	-0.600172	0.240558	-2.49492	0.0125985	0.16897
GLYMA_13G265000	71.767	-0.0833036	0.188375	-0.442223	0.658327	0.999561	90.1294	0.127168	0.191641	0.663577	0.506961	0.999174	112.387	-0.54014	0.377248	-1.43179	0.152204	0.999882	25.9055	-0.931603	0.373297	-2.49561	0.0125741	0.16897
GLYMA_19G033500	2.8659	-0.845388	0.814951	-1.03735	0.299574	NA	4.85274	-0.016249	0.823393	-0.0197342	0.984255	0.999533	4.70615	0.487862	0.842394	0.579138	0.562496	0.999882	18.9477	1.26969	0.509062	2.49417	0.0126251	0.169184
GLYMA_03G213200	15.1701	0.178709	0.32937	0.542579	0.58742	0.999561	17.2626	0.0427145	0.3131	0.136424	0.891486	0.999174	17.9211	-0.286801	0.478472	-0.599409	0.5489	0.999882	20.0294	0.718387	0.288183	2.49281	0.0126735	0.169185
GLYMA_06G188800	19.6058	0.0178856	0.279622	0.0639637	0.948999	0.999561	20.2107	0.356688	0.291615	1.22315	0.221273	0.999174	29.4341	-0.0846638	0.299794	-0.282406	0.777632	0.999882	38.2217	0.621525	0.249329	2.4928	0.0126742	0.169185
GLYMA_09G236200	18.0162	-0.818255	0.388388	-2.1068	0.0351349	0.999561	10.8135	-1.04921	0.713467	-1.47058	0.141405	0.999174	14.907	1.38196	0.888095	1.5561	0.119686	0.999882	27.6213	-1.27225	0.510429	-2.49252	0.0126842	0.169185
GLYMA_12G138100	13.2481	-0.134655	0.489355	-0.275168	0.783187	0.999561	12.1999	0.296455	0.507125	0.584579	0.558831	0.999174	24.597	-0.0509315	0.376692	-0.135207	0.892448	0.999882	101.578	1.01589	0.40755	2.49267	0.0126785	0.169185
GLYMA_16G017600	822.132	0.114701	0.124439	0.921745	0.356662	0.999561	1126.92	-0.0199696	0.123791	-0.161318	0.871843	0.999174	1318.85	-0.310657	0.19895	-1.56149	0.118409	0.999882	499.832	-0.787608	0.315831	-2.49376	0.0126397	0.169185
GLYMA_18G200500	527.448	0.0141119	0.156913	0.0899347	0.928339	0.999561	380.786	-0.0154743	0.141418	-0.109422	0.912868	0.999174	618.389	0.142236	0.17631	0.806738	0.419818	0.999882	356.98	-0.681567	0.273391	-2.49302	0.0126663	0.169185
GLYMA_08G241200	32.3792	0.084699	0.304128	0.278498	0.78063	0.999561	63.3832	-0.00851767	0.206995	-0.0411492	0.967177	0.999533	119.048	-0.105633	0.333712	-0.316541	0.751592	0.999882	60.9743	-0.563859	0.226256	-2.49213	0.012698	0.169238
GLYMA_05G239000	56.012	-0.0171173	0.260959	-0.0655937	0.947701	0.999561	112.442	0.175454	0.262835	0.667544	0.504425	0.999174	109.497	0.393222	0.339927	1.15678	0.24736	0.999882	106.442	0.715336	0.287129	2.49134	0.0127263	0.169354
GLYMA_08G219200	163.47	0.106803	0.14897	0.716943	0.473409	0.999561	171.804	-0.0922026	0.254868	-0.361766	0.717527	0.999174	144.672	0.0185484	0.271014	0.0684406	0.945435	0.999882	79.7268	-0.489943	0.196659	-2.49134	0.0127264	0.169354
GLYMA_05G022200	9.44749	-0.944986	0.648595	-1.45697	0.145124	0.999561	55.0653	0.64169	0.469191	1.36765	0.171421	0.999174	73.0905	-0.265217	0.411419	-0.644638	0.519162	0.999882	112.94	2.20601	0.885675	2.49077	0.0127466	0.169492
GLYMA_11G163300	2.48529	0.776099	0.81759	0.949251	0.342493	NA	3.28867	1.6226	0.963761	1.68361	0.0922564	0.999174	13.6687	1.04396	0.656859	1.58932	0.111987	0.999882	73.0189	0.786203	0.315842	2.48923	0.012802	0.170097
GLYMA_02G012500	1499.96	-0.06262	0.0991627	-0.631487	0.527722	0.999561	936.838	-0.0100115	0.187624	-0.0533593	0.957446	0.999174	745.935	-0.774319	0.317665	-2.43753	0.0147878	0.999882	298.798	-0.875992	0.352055	-2.48822	0.0128383	0.170447
GLYMA_02G047600	3458.51	0.114041	0.110543	1.03165	0.302236	0.999561	3518.92	-0.0207544	0.103491	-0.200543	0.841056	0.999174	3708.96	-0.514683	0.227405	-2.26329	0.023618	0.999882	1470.23	-0.72754	0.292479	-2.48749	0.0128647	0.170666
GLYMA_06G188100	14.8375	0.00355364	0.346197	0.0102648	0.99181	0.999561	18.7	-0.295834	0.34085	-0.867932	0.385431	0.999174	18.3142	0.439272	0.397337	1.10554	0.268925	0.999882	24.2269	-0.762063	0.306522	-2.48616	0.0129129	0.170869
GLYMA_12G193800	112.299	0.183515	0.157915	1.16211	0.24519	0.999561	74.5896	0.259408	0.195651	1.32587	0.184883	0.999174	71.6365	-0.44679	0.308682	-1.44741	0.147782	0.999882	107.733	0.37233	0.149725	2.48676	0.0128914	0.170869
GLYMA_19G210600	132.049	-0.0521431	0.167853	-0.310647	0.756069	0.999561	295.662	0.00776397	0.167128	0.0464553	0.962947	0.999331	408.728	0.0544615	0.237139	0.229661	0.818355	0.999882	356.078	0.977838	0.393299	2.48625	0.0129099	0.170869
GLYMA_20G206400	468.861	0.19588	0.137128	1.42845	0.153163	0.999561	741.716	0.222185	0.110736	2.00644	0.0448096	0.999174	880.546	0.122242	0.162776	0.750982	0.452664	0.999882	575.04	-0.247155	0.0994197	-2.48597	0.0129198	0.170869
GLYMA_18G241400	14.2277	0.0120861	0.370995	0.0325775	0.974012	0.999561	16.1308	0.0320819	0.438741	0.0731226	0.941709	0.999174	24.2161	0.180018	0.274808	0.655068	0.512424	0.999882	64.5786	0.467951	0.188258	2.48569	0.01293	0.170873
GLYMA_10G045300	2.71461	0.462201	0.868832	0.531979	0.59474	NA	8.63357	-0.826108	0.69012	-1.19705	0.231287	0.999174	8.72819	0.786281	0.651514	1.20685	0.227489	0.999882	58.3936	-0.818018	0.32915	-2.48524	0.0129463	0.170957
GLYMA_20G128100	17.2092	-0.00928217	0.378133	-0.0245474	0.980416	0.999561	70.0578	0.654677	0.52071	1.25728	0.208654	0.999174	95.543	-0.204713	0.493187	-0.415083	0.678081	0.999882	112.398	0.807118	0.324833	2.48472	0.0129654	0.171077
GLYMA_01G050900	405.408	0.0595584	0.120829	0.492914	0.622073	0.999561	627.498	-0.137567	0.16392	-0.839231	0.401339	0.999174	605.74	-0.0882846	0.219886	-0.401502	0.688051	0.999882	295.945	-0.662208	0.266706	-2.48291	0.0130314	0.171181
GLYMA_07G144100	12.9378	0.223479	0.424467	0.526493	0.598546	0.999561	15.2868	0.181969	0.531822	0.342161	0.732229	0.999174	11.2302	-0.0193449	0.575555	-0.0336109	0.973187	0.999882	21.5006	1.83817	0.740988	2.4807	0.0131126	0.171181
GLYMA_07G198500	124.353	0.0322516	0.180804	0.178379	0.858426	0.999561	197.573	0.0949538	0.279697	0.339488	0.734242	0.999174	177.628	0.308366	0.244888	1.25921	0.207954	0.999882	122.963	-0.489453	0.197164	-2.48247	0.0130476	0.171181
GLYMA_07G252600	99.0414	0.261961	0.235086	1.11432	0.265142	0.999561	93.6277	-0.779715	0.332704	-2.34357	0.0191001	0.999174	162.797	0.663118	0.399708	1.65901	0.0971146	0.999882	246.045	-0.786947	0.316838	-2.48375	0.0130007	0.171181
GLYMA_08G010000	416.26	-0.00698916	0.121869	-0.0573498	0.954267	0.999561	406.864	0.121655	0.148603	0.818657	0.412982	0.999174	372.193	-0.815486	0.345357	-2.36129	0.0182117	0.999882	95.9144	-1.01057	0.407305	-2.4811	0.0130978	0.171181
GLYMA_08G056600	6.59321	-0.566764	0.573355	-0.988505	0.322905	0.999561	14.3907	-0.305745	0.566709	-0.53951	0.589535	0.999174	10.6465	0.191746	0.431802	0.444059	0.657	0.999882	16.829	1.91698	0.771867	2.48357	0.0130074	0.171181
GLYMA_10G060700	100.62	0.152942	0.209646	0.729524	0.465681	0.999561	131.049	-0.326903	0.224629	-1.4553	0.145585	0.999174	150.154	-0.456937	0.502442	-0.909434	0.363121	0.999882	20.6931	-1.45931	0.587581	-2.48359	0.0130067	0.171181
GLYMA_11G110000	394.424	0.110039	0.146133	0.753005	0.451447	0.999561	433.012	-0.173101	0.158257	-1.09379	0.274045	0.999174	392.217	-0.396881	0.33544	-1.18316	0.236744	0.999882	119.056	-0.725671	0.29225	-2.48304	0.0130265	0.171181
GLYMA_13G156500	9.43458	-0.278237	0.428451	-0.649401	0.516079	0.999561	6.50003	1.10872	0.487679	2.27346	0.0229986	0.999174	10.3661	0.00889654	0.530205	0.0167794	0.986613	0.999882	28.5949	0.780673	0.314509	2.4822	0.0130576	0.171181
GLYMA_13G200300	3.70175	-0.886778	0.694841	-1.27623	0.201873	0.999561	13.564	-0.993495	0.819496	-1.21233	0.225388	0.999174	10.2585	2.14436	2.91477	0.735688	0.461921	0.999882	19.8395	-1.92988	0.777895	-2.4809	0.0131052	0.171181
GLYMA_13G320200	17.6033	0.181665	0.296631	0.612428	0.540255	0.999561	12.9028	0.23858	0.360832	0.661195	0.508487	0.999174	14.6541	0.0770985	0.41772	0.18457	0.853567	0.999882	33.3096	0.790593	0.318659	2.481	0.0131015	0.171181
GLYMA_14G023100	41.3811	-0.137187	0.213713	-0.641922	0.520924	0.999561	40.9862	-0.210794	0.22457	-0.938658	0.347907	0.999174	35.5083	-0.202362	0.344986	-0.586581	0.557485	0.999882	30.6557	0.682965	0.27516	2.48207	0.0130623	0.171181
GLYMA_17G101700	1180.67	0.117889	0.110477	1.06709	0.285932	0.999561	1445.5	0.088119	0.110716	0.7959	0.42609	0.999174	1611.05	-0.356229	0.170791	-2.08576	0.0370001	0.999882	541.211	-0.636812	0.256635	-2.48139	0.013087	0.171181
GLYMA_19G183400	55.0997	-0.118818	0.199891	-0.594413	0.552236	0.999561	69.0208	0.186892	0.179193	1.04296	0.296965	0.999174	72.6448	0.117745	0.216839	0.543005	0.587127	0.999882	104.428	0.502774	0.202663	2.48083	0.0131076	0.171181
GLYMA_11G250500	38.615	0.0112503	0.254564	0.0441942	0.96475	0.999561	73.8881	0.11696	0.232014	0.504107	0.614186	0.999174	86.2919	0.147506	0.296532	0.497438	0.61888	0.999882	229.373	0.749152	0.302119	2.47966	0.0131507	0.171488
GLYMA_17G091000	49.7753	0.216533	0.264666	0.818137	0.413279	0.999561	44.6871	0.159054	0.244325	0.650994	0.51505	0.999174	52.0356	-0.324893	0.35411	-0.91749	0.358886	0.999882	53.3341	-0.509784	0.205598	-2.47952	0.0131561	0.171488
GLYMA_12G057400	58.3538	0.31877	0.273298	1.16638	0.24346	0.999561	85.1285	-0.406858	0.259944	-1.56518	0.117541	0.999174	94.5965	0.153289	0.500785	0.306098	0.75953	0.999882	78.1461	-0.74672	0.301241	-2.47881	0.0131821	0.171662
GLYMA_17G226100	9.54946	0.22318	0.426369	0.523444	0.600665	0.999561	9.37142	-0.589641	0.598956	-0.984448	0.324895	0.999174	18.9768	0.396144	0.427535	0.926577	0.354146	0.999882	28.4785	-0.90343	0.36449	-2.47861	0.0131894	0.171662
GLYMA_20G239200	33.4842	0.129166	0.228809	0.564515	0.572404	0.999561	38.9417	0.0827101	0.287458	0.287729	0.773554	0.999174	42.8422	0.120866	0.322137	0.375203	0.70751	0.999882	63.8094	0.505105	0.203983	2.47621	0.0132786	0.172693
GLYMA_15G174200	3189.9	0.104894	0.143884	0.729018	0.46599	0.999561	2852.06	-0.337855	0.25482	-1.32586	0.184887	0.999174	3154.21	-0.15182	0.359842	-0.421906	0.673093	0.999882	2414.48	-0.904814	0.365567	-2.4751	0.01332	0.173099
GLYMA_05G025400	41.1214	-0.00620802	0.250788	-0.0247541	0.980251	0.999561	45.5441	0.0816546	0.228091	0.357992	0.720349	0.999174	51.1895	-0.241328	0.35474	-0.680296	0.496317	0.999882	26.7219	-0.831769	0.336206	-2.47399	0.0133614	0.173134
GLYMA_08G201300	8.44881	0.237234	0.478461	0.495828	0.620016	0.999561	10.2581	1.219	0.675285	1.80516	0.0710495	0.999174	49.1806	0.415624	0.673377	0.617224	0.537087	0.999882	263.903	0.54787	0.221428	2.47426	0.0133514	0.173134
GLYMA_17G058600	7.19495	-0.556203	0.517178	-1.07546	0.282169	0.999561	11.0586	-0.489248	0.628541	-0.778388	0.436341	0.999174	16.6548	1.28797	0.72456	1.77759	0.0754709	0.999882	220.968	0.932166	0.376793	2.47395	0.013363	0.173134
GLYMA_19G174600	6.44345	-0.223312	0.489894	-0.455837	0.648507	0.999561	6.50598	0.954655	0.585959	1.62922	0.103267	0.999174	23.4058	0.143133	0.602095	0.237725	0.812094	0.999882	27.5745	-0.838795	0.339005	-2.47429	0.0133503	0.173134
GLYMA_15G047100	22.7256	-0.0339021	0.283391	-0.11963	0.904776	0.999561	25.5194	-0.105387	0.292184	-0.360687	0.718333	0.999174	22.5009	-0.27844	0.352392	-0.790143	0.429444	0.999882	26.9146	0.793235	0.320729	2.47323	0.0133899	0.173149
GLYMA_18G011800	64.1757	-0.125202	0.272253	-0.459875	0.645606	0.999561	84.2384	-0.29353	0.375292	-0.782137	0.434134	0.999174	77.6941	0.158421	0.458181	0.345761	0.729522	0.999882	51.8499	-1.00785	0.407445	-2.47359	0.0133762	0.173149
GLYMA_19G135800	5.73976	0.184816	0.560999	0.329441	0.741822	0.999561	5.08365	-0.0420651	0.534563	-0.0786907	0.937279	0.999174	8.73723	0.119948	0.577974	0.207531	0.835595	0.999882	17.7644	0.796766	0.322171	2.47311	0.0133943	0.173149
GLYMA_05G117600	47.655	-0.38846	0.202329	-1.91995	0.0548645	0.999561	88.6703	0.12873	0.176852	0.727899	0.466675	0.999174	94.8719	0.0949345	0.194406	0.488332	0.625315	0.999882	91.2758	0.470499	0.190402	2.47109	0.0134702	0.174
GLYMA_03G130200	21.2305	0.317146	0.296159	1.07086	0.28423	0.999561	29.9521	-0.55373	0.308712	-1.79368	0.072864	0.999174	27.9263	0.118442	0.353248	0.335294	0.737403	0.999882	20.8041	-0.869939	0.352148	-2.47038	0.013497	0.174215
GLYMA_01G056800	4.708	0.487822	0.586539	0.831695	0.405581	0.999561	3.01668	0.235524	0.735418	0.320258	0.748773	0.999174	10.899	0.412439	0.59752	0.690251	0.490036	0.999882	39.0709	0.719394	0.291491	2.46798	0.0135879	0.174862
GLYMA_02G088200	101.326	0.0780528	0.173548	0.449748	0.652892	0.999561	127.113	-0.0747255	0.185832	-0.402114	0.6876	0.999174	140.612	-0.458455	0.214624	-2.13609	0.0326724	0.999882	84.4304	-0.656532	0.26595	-2.46863	0.013563	0.174862
GLYMA_07G180100	23.1818	0.0522808	0.349115	0.149752	0.88096	0.999561	30.0939	0.277799	0.300065	0.925798	0.354551	0.999174	35.6169	-0.392294	0.384624	-1.01994	0.307756	0.999882	62.9416	0.695779	0.281873	2.46841	0.0135715	0.174862
GLYMA_07G266500	27.1068	-0.608673	0.67664	-0.899552	0.368359	0.999561	84.0943	0.169082	0.458987	0.368381	0.712589	0.999174	137.053	0.446571	0.442397	1.00944	0.312766	0.999882	185.193	-0.781926	0.316815	-2.46808	0.0135839	0.174862
GLYMA_01G192600	38.9782	-0.277414	0.226323	-1.22575	0.220295	0.999561	60.6749	0.421776	0.308375	1.36773	0.171395	0.999174	69.2933	0.389624	0.407906	0.955181	0.339486	0.999882	43.1183	-0.979972	0.397132	-2.46762	0.0136013	0.174905
GLYMA_08G210800	75.549	0.00468895	0.184657	0.0253928	0.979742	0.999561	83.4768	0.31395	0.228507	1.37392	0.169467	0.999174	76.831	-0.346317	0.276605	-1.25203	0.21056	0.999882	109.056	0.704492	0.285722	2.46566	0.0136762	0.175687
GLYMA_17G137700	8.48623	-0.450245	0.435639	-1.03353	0.301357	0.999561	10.4122	-0.0346401	0.399245	-0.086764	0.930859	0.999174	12.8457	0.469998	0.475475	0.98848	0.322917	0.999882	26.9302	0.693323	0.281211	2.46549	0.0136826	0.175687
GLYMA_03G242700	44.547	-0.541027	0.546963	-0.989146	0.322592	0.999561	54.8329	-0.190819	0.334287	-0.570824	0.568119	0.999174	78.5373	0.576716	0.318743	1.80935	0.0703974	0.999882	146.888	0.50973	0.206908	2.46356	0.0137563	0.176001
GLYMA_06G267100	54.8889	0.422669	0.233179	1.81264	0.069888	0.999561	71.1118	-0.26761	0.349823	-0.764988	0.444278	0.999174	73.676	-1.07544	0.385872	-2.78704	0.00531913	0.999882	25.3346	-2.37686	0.964493	-2.46436	0.0137257	0.176001
GLYMA_10G274000	99.5536	0.0803109	0.178569	0.449747	0.652893	0.999561	78.5904	-0.0857928	0.306493	-0.279918	0.779541	0.999174	94.2902	-0.0788748	0.212404	-0.371344	0.710382	0.999882	168.881	0.684925	0.278039	2.46342	0.013762	0.176001
GLYMA_15G032700	61.5171	0.244708	0.184385	1.32715	0.184458	0.999561	60.5004	-0.0464246	0.206298	-0.225036	0.821951	0.999174	90.9586	0.122548	0.368555	0.332511	0.739504	0.999882	51.8061	0.543647	0.220669	2.46363	0.0137539	0.176001
GLYMA_16G180500	38.3665	-0.34351	0.218578	-1.57156	0.116052	0.999561	61.4117	-1.27326	0.448674	-2.83783	0.00454213	0.993953	35.8445	0.49257	0.699691	0.703983	0.481444	0.999882	65.3536	-0.797496	0.32362	-2.4643	0.0137283	0.176001
GLYMA_18G215700	8.37686	-0.724167	0.462882	-1.56448	0.117706	0.999561	5.71824	-0.198534	0.71729	-0.276783	0.781946	0.999174	4.97993	0.513813	0.845525	0.607685	0.543396	0.999882	21.8234	-0.935219	0.379669	-2.46325	0.0137685	0.176001
GLYMA_02G211700	21.6121	-0.213881	0.310925	-0.687886	0.491525	0.999561	36.2884	0.230345	0.298822	0.770844	0.440799	0.999174	45.9585	0.313795	0.421594	0.744307	0.456691	0.999882	182.087	0.755927	0.307048	2.46192	0.0138197	0.176525
GLYMA_15G086500	30.5445	0.313038	0.273423	1.14489	0.252256	0.999561	35.8949	0.205008	0.268963	0.762218	0.44593	0.999174	41.429	-0.074965	0.262919	-0.285126	0.775547	0.999882	61.2983	0.531855	0.216058	2.46163	0.0138306	0.176533
GLYMA_08G110500	0.290459	-1.64177	2.93227	-0.559897	0.57555	NA	0.90784	1.28491	1.70804	0.75227	0.451889	0.999174	0.286937	0.443524	2.99146	0.148264	0.882135	0.999882	18.7378	1.92571	0.782571	2.46074	0.013865	0.176584
GLYMA_08G135800	10.4013	-0.342702	0.4063	-0.843469	0.398966	0.999561	11.6481	-0.438015	0.386154	-1.1343	0.256669	0.999174	16.7673	0.491691	0.497002	0.989315	0.322509	0.999882	92.5595	0.532558	0.216425	2.4607	0.0138665	0.176584
GLYMA_08G264800	2.56876	0.343189	0.763907	0.449256	0.653247	NA	4.65891	-0.149598	0.655329	-0.228279	0.819429	0.999174	7.0209	0.160793	0.487394	0.329903	0.741473	0.999882	37.9302	1.04244	0.423678	2.46046	0.0138757	0.176584
GLYMA_13G354900	189.777	0.0773917	0.171249	0.451926	0.651322	0.999561	201.742	-0.423855	0.323277	-1.31112	0.189817	0.999174	189.679	-0.125409	0.29395	-0.426633	0.669647	0.999882	200.768	0.51897	0.21087	2.46108	0.0138518	0.176584
GLYMA_04G086300	19.2092	-0.300964	0.295188	-1.01957	0.307933	0.999561	19.4639	-0.123627	0.423515	-0.291907	0.770358	0.999174	16.0532	0.0604291	0.47385	0.127528	0.898523	0.999882	22.7661	1.03248	0.419677	2.46017	0.0138873	0.176601
GLYMA_01G015400	36.2026	-0.131022	0.252693	-0.518503	0.604107	0.999561	66.387	-0.931053	0.391216	-2.37989	0.0173177	0.999174	63.7623	0.839418	0.616035	1.36261	0.173004	0.999882	138.263	-0.643214	0.261532	-2.45941	0.0139166	0.176787
GLYMA_06G263000	13.3846	0.197972	0.419442	0.471989	0.636934	0.999561	15.6414	0.198051	0.36098	0.548648	0.583247	0.999174	18.3412	-0.0876358	0.328126	-0.26708	0.789408	0.999882	36.9991	0.648265	0.263602	2.45926	0.0139225	0.176787
GLYMA_20G179600	12.4541	0.349008	0.447473	0.779952	0.435419	0.999561	12.246	0.318064	0.446318	0.712641	0.476068	0.999174	33.4498	0.0854585	0.410161	0.208354	0.834953	0.999882	38.6025	0.681533	0.277187	2.45875	0.0139423	0.176869
GLYMA_20G231600	396.236	-0.000671246	0.140824	-0.00476656	0.996197	0.999561	395.709	-0.0796893	0.146435	-0.544195	0.586307	0.999174	466.303	0.0377627	0.264118	0.142977	0.886309	0.999882	440.289	-0.750396	0.305218	-2.45856	0.0139496	0.176869
GLYMA_01G030900	6.58416	-0.0930416	0.562624	-0.165371	0.868652	0.999561	21.924	-0.842547	0.57707	-1.46004	0.144278	0.999174	18.3081	1.04183	0.560169	1.85985	0.0629071	0.999882	43.3047	-0.620024	0.252302	-2.45746	0.0139922	0.177149
GLYMA_12G206800	2.70727	0.479999	0.731526	0.656162	0.51172	NA	3.84147	0.238158	0.650005	0.366394	0.714071	0.999174	5.81264	0.817577	0.601521	1.35918	0.174089	0.999882	23.7087	0.698062	0.284038	2.45764	0.0139854	0.177149
GLYMA_02G256000	90.4473	-0.178554	0.177427	-1.00635	0.314246	0.999561	46.1489	-0.463279	0.277259	-1.67092	0.0947372	0.999174	56.0649	0.515564	0.435087	1.18497	0.236031	0.999882	141.777	-0.609119	0.248063	-2.4555	0.0140689	0.177936
GLYMA_18G012400	43.291	-0.0543422	0.21638	-0.251142	0.801704	0.999561	54.5591	0.198256	0.225748	0.878218	0.379826	0.999174	70.8933	0.0839844	0.206556	0.406594	0.684306	0.999882	68.0229	0.510174	0.207781	2.45534	0.0140751	0.177936
GLYMA_02G141700	1995.6	0.0700927	0.156778	0.447082	0.654816	0.999561	2629.78	-0.306644	0.207082	-1.48079	0.138664	0.999174	3516.7	-0.0398047	0.309906	-0.128441	0.8978	0.999882	3132.26	-0.774846	0.315646	-2.45479	0.0140965	0.177969
GLYMA_14G002800	10.7704	0.265174	0.519844	0.510104	0.609979	0.999561	36.398	0.796761	0.449877	1.77107	0.0765496	0.999174	74.193	0.869033	0.554862	1.56621	0.117298	0.999882	189.904	0.659368	0.268609	2.45475	0.0140984	0.177969
GLYMA_15G234200	10.927	0.100493	0.419025	0.239827	0.810464	0.999561	20.0488	0.311567	0.366629	0.849813	0.395429	0.999174	21.5767	0.336224	0.510938	0.658052	0.510504	0.999882	41.0996	0.724399	0.295232	2.45366	0.0141409	0.178374
GLYMA_13G235800	7.72386	-0.544143	0.468025	-1.16264	0.244977	0.999561	10.0015	-0.105638	0.394959	-0.267465	0.789111	0.999174	12.6175	-0.115824	0.440993	-0.262643	0.792826	0.999882	16.9248	-0.779529	0.317797	-2.45292	0.0141703	0.178483
GLYMA_13G272300	53.8471	-0.437319	0.265626	-1.64637	0.0996871	0.999561	45.714	0.747129	0.310796	2.40392	0.0162203	0.999174	68.6727	-0.563693	0.293821	-1.91849	0.0550488	0.999882	86.3947	0.431722	0.175992	2.45308	0.0141639	0.178483
GLYMA_02G195900	0.963243	-1.80802	1.5506	-1.16601	0.243609	NA	4.98049	-0.219069	0.713274	-0.307131	0.758744	0.999174	10.4075	1.24911	0.854498	1.4618	0.143796	0.999882	111.765	0.813599	0.331765	2.45233	0.0141933	0.178642
GLYMA_19G221000	38.5205	-0.0746601	0.216677	-0.344568	0.730419	0.999561	42.987	-0.111692	0.245385	-0.455169	0.648988	0.999174	44.2194	0.347616	0.308402	1.12715	0.259678	0.999882	48.8938	0.756467	0.308551	2.45168	0.0142192	0.178837
GLYMA_19G226200	20.9654	0.254222	0.313986	0.809659	0.418136	0.999561	19.3976	0.0249461	0.348156	0.0716519	0.942879	0.999174	23.9468	0.459197	0.332996	1.37899	0.167899	0.999882	50.7509	0.560567	0.22871	2.45099	0.0142462	0.179046
GLYMA_08G171000	426.78	-0.237376	0.25271	-0.939324	0.347565	0.999561	248.746	-0.869223	0.742698	-1.17036	0.241857	0.999174	115.455	0.202886	1.01861	0.19918	0.842122	0.999882	120.236	-1.2469	0.508933	-2.45003	0.0142843	0.179377
GLYMA_08G345100	65.4025	-0.282939	0.230239	-1.22889	0.219113	0.999561	63.2934	-0.768554	0.383177	-2.00574	0.0448842	0.999174	41.4421	-0.150937	0.654077	-0.230763	0.817499	0.999882	30.8298	-1.3628	0.556288	-2.4498	0.0142934	0.179377
GLYMA_09G277200	15.3641	0.317297	0.347631	0.912739	0.36138	0.999561	23.7917	-0.35431	0.322607	-1.09827	0.272087	0.999174	25.2841	-0.758215	0.514864	-1.47265	0.140845	0.999882	31.131	-0.847232	0.345933	-2.44912	0.0143205	0.179586
GLYMA_02G017100	263.534	-0.0436331	0.235465	-0.185306	0.852989	0.999561	813.203	0.37254	0.259822	1.43383	0.151621	0.999174	658.365	-0.350485	0.347039	-1.00993	0.312529	0.999882	197.069	0.47371	0.193571	2.44722	0.0143965	0.179928
GLYMA_02G289900	70.4471	0.117118	0.184749	0.63393	0.526126	0.999561	45.4571	-0.0692681	0.297791	-0.232606	0.816067	0.999174	49.8035	-0.075167	0.212239	-0.354162	0.723218	0.999882	54.0774	0.533513	0.217983	2.4475	0.0143853	0.179928
GLYMA_11G129900	0.137711	1.27207	3.15683	0.402959	0.686978	NA	0.544164	0.649894	1.64811	0.394327	0.693339	0.999174	1.67304	1.26637	1.12672	1.12394	0.261037	0.999882	46.9989	1.2603	0.515014	2.44712	0.0144001	0.179928
GLYMA_11G132200	6.05657	0.0326752	0.505597	0.0646269	0.948471	0.999561	9.06576	-0.299153	0.444647	-0.672787	0.501083	0.999174	15.5416	0.853923	0.447883	1.90658	0.0565754	0.999882	41.9323	0.640132	0.26156	2.44736	0.0143907	0.179928
GLYMA_13G370200	243.217	0.07745	0.157605	0.491418	0.623131	0.999561	263.702	-0.134099	0.13967	-0.960112	0.336999	0.999174	276.077	-0.266432	0.257302	-1.03548	0.300444	0.999882	158.418	-0.804256	0.328527	-2.44807	0.0143625	0.179928
GLYMA_04G095900	12.102	-0.0703283	0.370775	-0.189679	0.84956	0.999561	8.93322	-0.272836	0.409515	-0.666242	0.505257	0.999174	18.9814	0.431159	0.453961	0.949771	0.342229	0.999882	61.9573	0.615303	0.251476	2.44676	0.0144146	0.179941
GLYMA_09G226000	17.4799	-0.139967	0.313325	-0.446714	0.655082	0.999561	16.9327	0.242771	0.396704	0.61197	0.540558	0.999174	24.715	0.261713	0.376486	0.695147	0.486963	0.999882	28.9311	-0.728601	0.297805	-2.44658	0.0144221	0.179941
GLYMA_04G131800	17.49	0.252448	0.333399	0.757193	0.448934	0.999561	25.1982	0.198044	0.254177	0.779161	0.435885	0.999174	33.0424	0.548032	0.333743	1.64207	0.100574	0.999882	38.3676	0.672434	0.274941	2.44574	0.0144555	0.180227
GLYMA_04G045000	86.8579	0.1091	0.211033	0.516983	0.605168	0.999561	172.75	0.0150913	0.154206	0.0978647	0.92204	0.999174	169.986	-0.175905	0.226158	-0.777795	0.43669	0.999882	206.078	0.382968	0.156645	2.44482	0.0144924	0.180556
GLYMA_07G117400	3.96704	0.845267	0.749857	1.12724	0.259642	0.999561	4.75777	1.343	0.640265	2.09757	0.0359427	0.999174	8.94189	-0.218258	0.510514	-0.427526	0.668996	0.999882	20.6683	0.760118	0.311016	2.44399	0.014526	0.180583
GLYMA_08G342000	36.6914	-0.979793	0.934824	-1.04811	0.29459	0.999561	3.29474	-0.369702	1.03178	-0.358314	0.720108	0.999174	4.84711	0.834984	0.798806	1.04529	0.295889	0.999882	235.533	-1.21875	0.49863	-2.44419	0.0145178	0.180583
GLYMA_09G086800	6.89484	-0.0935716	0.520518	-0.179766	0.857336	0.999561	8.41971	-0.0312986	0.465314	-0.0672635	0.946372	0.999174	11.7604	0.674176	0.484458	1.39161	0.164041	0.999882	43.7938	0.575152	0.235305	2.44428	0.0145142	0.180583
GLYMA_04G217200	24.5817	0.392746	0.282582	1.38985	0.164575	0.999561	27.8147	0.105017	0.294974	0.356019	0.721826	0.999174	40.9024	-0.0605019	0.222929	-0.271396	0.786087	0.999882	47.652	-0.54461	0.222994	-2.44227	0.0145953	0.181031
GLYMA_09G157700	25.8102	-0.30971	0.293001	-1.05703	0.290499	0.999561	29.7132	-0.163708	0.27843	-0.587969	0.556553	0.999174	34.9593	-0.0289885	0.255502	-0.113457	0.909668	0.999882	28.7661	0.645622	0.264373	2.44209	0.0146026	0.181031
GLYMA_10G139200	35.7891	0.218875	0.222628	0.983141	0.325538	0.999561	50.063	-0.870003	0.265686	-3.27455	0.00105831	0.626524	38.0745	0.0834978	0.524558	0.159177	0.873529	0.999882	37.9871	-0.858271	0.351374	-2.44262	0.0145812	0.181031
GLYMA_16G054400	0.497714	-1.4624	1.81464	-0.805892	0.420305	NA	0.897784	-0.305397	1.24384	-0.245527	0.806049	0.999174	3.20053	1.18039	0.861926	1.36948	0.17085	0.999882	18.4924	1.2479	0.511007	2.44205	0.0146042	0.181031
GLYMA_11G065000	10.5688	0.426029	0.464474	0.917229	0.359023	0.999561	10.8378	-0.675287	0.435265	-1.55144	0.120796	0.999174	47.2848	0.460596	0.490377	0.939269	0.347593	0.999882	87.8218	-0.545409	0.223414	-2.44125	0.0146366	0.181055
GLYMA_15G062700	144.341	-0.376475	0.581596	-0.647314	0.517429	0.999561	134.182	1.30198	1.0198	1.2767	0.201708	0.999174	192.555	-0.646034	0.745245	-0.866875	0.386011	0.999882	73.0527	2.13801	0.875797	2.44122	0.0146378	0.181055
GLYMA_20G064700	27.0853	-0.245615	0.282217	-0.870306	0.384133	0.999561	25.3723	0.365761	0.25951	1.40943	0.158708	0.999174	37.8173	-0.398027	0.250231	-1.59064	0.111691	0.999882	86.7754	0.498953	0.204354	2.44162	0.0146217	0.181055
GLYMA_05G217000	10.0202	0.0574119	0.537651	0.106783	0.914961	0.999561	12.4527	0.178292	0.453677	0.392995	0.694323	0.999174	21.4752	0.521289	0.433947	1.20127	0.229645	0.999882	27.4681	0.853474	0.349778	2.44004	0.0146855	0.181216
GLYMA_11G228800	966.87	-0.0582164	0.137035	-0.42483	0.670961	0.999561	1428.62	-0.0563365	0.198585	-0.28369	0.776648	0.999174	1274.4	-0.400165	0.321545	-1.24451	0.213313	0.999882	203.056	-1.24811	0.511549	-2.43986	0.0146929	0.181216
GLYMA_19G106800	6670.48	-0.0935949	0.158451	-0.590687	0.55473	0.999561	8505.97	-0.0246417	0.25876	-0.0952299	0.924132	0.999174	7069.73	-0.163178	0.28233	-0.577971	0.563284	0.999882	2903.03	-0.642694	0.263351	-2.44045	0.0146691	0.181216
GLYMA_19G168300	475.378	-0.0805636	0.13619	-0.591551	0.554151	0.999561	453.948	0.103939	0.192353	0.540357	0.588951	0.999174	589.59	-0.243343	0.237239	-1.02573	0.305019	0.999882	1127.57	0.457803	0.187601	2.4403	0.014675	0.181216
GLYMA_15G275600	3315.61	0.113523	0.117555	0.965696	0.334196	0.999561	3826.27	-0.175133	0.160538	-1.09091	0.275312	0.999174	4625.64	-0.353388	0.307685	-1.14854	0.250746	0.999882	3276.47	-0.891125	0.3654	-2.43877	0.0147373	0.181634
GLYMA_01G047100	32.3971	-0.0322998	0.23145	-0.139554	0.889013	0.999561	37.5767	0.224476	0.248586	0.90301	0.36652	0.999174	60.2689	0.00187108	0.290134	0.00644901	0.994854	0.999882	70.6727	0.466589	0.19135	2.43841	0.0147519	0.181683
GLYMA_14G009300	544.457	-0.0306417	0.115401	-0.265524	0.790606	0.999561	401.8	0.168035	0.145916	1.15159	0.24949	0.999174	464.2	-0.242949	0.21157	-1.14832	0.250838	0.999882	274.667	-0.587002	0.240771	-2.43801	0.0147685	0.181723
GLYMA_19G128300	40.9297	0.113859	0.230032	0.49497	0.620621	0.999561	73.0814	-0.104883	0.201073	-0.521617	0.601937	0.999174	69.8791	0.36065	0.416952	0.864967	0.387057	0.999882	64.0515	0.729333	0.299175	2.43782	0.0147763	0.181723
GLYMA_09G000700	17.1088	0.0584946	0.433436	0.134956	0.892647	0.999561	28.4365	0.149071	0.313967	0.474796	0.634932	0.999174	28.7491	0.223402	0.330637	0.67567	0.49925	0.999882	49.9845	0.650215	0.266796	2.43713	0.0148045	0.181939
GLYMA_12G212400	27.2268	-0.00400353	0.302967	-0.0132144	0.989457	0.999561	32.9647	0.0978483	0.254189	0.384943	0.70028	0.999174	44.5453	-0.152883	0.283052	-0.540124	0.589111	0.999882	78.3475	0.495459	0.203374	2.43619	0.0148427	0.182279
GLYMA_15G093900	14.3105	0.0346255	0.385305	0.0898651	0.928394	0.999561	16.8595	0.623685	0.485219	1.28537	0.198663	0.999174	26.8429	-0.356517	0.543994	-0.655369	0.51223	0.999882	41.8056	1.14985	0.47218	2.4352	0.0148838	0.182576
GLYMA_20G059100	23.7079	-0.348195	0.282478	-1.23264	0.217709	0.999561	28.8665	0.33746	0.32736	1.03085	0.30261	0.999174	53.0887	0.41782	0.33155	1.2602	0.207597	0.999882	102.7	0.472425	0.194007	2.43509	0.0148881	0.182576
GLYMA_18G234300	274.716	0.167758	0.149214	1.12428	0.260896	0.999561	245.75	-0.366984	0.2206	-1.66357	0.0961983	0.999174	237.177	-0.356341	0.352084	-1.01209	0.311494	0.999882	178.976	-0.963518	0.395782	-2.43446	0.0149138	0.182761
GLYMA_11G187500	87.6002	-0.00348238	0.205365	-0.0169571	0.986471	0.999561	81.5393	0.106651	0.196811	0.541897	0.58789	0.999174	80.7471	-0.120765	0.2929	-0.412306	0.680115	0.999882	26.4913	-0.948543	0.389704	-2.43401	0.0149326	0.18286
GLYMA_05G147400	22.4742	-0.508465	0.343655	-1.47958	0.138985	0.999561	45.0268	0.0639714	0.264715	0.241661	0.809043	0.999174	52.4572	0.22886	0.354348	0.645863	0.518368	0.999882	40.3231	-0.92343	0.37948	-2.43341	0.0149574	0.182883
GLYMA_07G112000	8247.29	0.200595	0.199521	1.00539	0.314711	0.999561	8553.04	-0.0964399	0.175245	-0.550316	0.582102	0.999174	10724.2	-0.38261	0.316003	-1.21078	0.225981	0.999882	8938.56	-0.725849	0.298369	-2.43272	0.0149857	0.182883
GLYMA_07G152900	14.6348	-0.185308	0.416933	-0.444456	0.656713	0.999561	13.5605	0.090692	0.437696	0.207203	0.835851	0.999174	16.7327	0.140472	0.38782	0.362209	0.717196	0.999882	19.9335	0.903498	0.371386	2.43278	0.0149836	0.182883
GLYMA_15G006800	43.3427	0.179865	0.261731	0.687212	0.491949	0.999561	61.7527	0.0778057	0.185425	0.419606	0.674773	0.999174	79.0382	-0.121192	0.206232	-0.587649	0.556768	0.999882	43.293	-0.544899	0.223991	-2.43268	0.0149876	0.182883
GLYMA_19G161400	1969.54	0.0541226	0.13213	0.409617	0.682087	0.999561	1713.31	-0.345768	0.199646	-1.7319	0.0832911	0.999174	2347.56	0.0379419	0.309381	0.122638	0.902394	0.999882	2470.02	-0.755534	0.310575	-2.43269	0.0149871	0.182883
GLYMA_09G202900	22.5981	0.111958	0.274354	0.408077	0.683217	0.999561	19.4608	0.0555699	0.295191	0.188251	0.85068	0.999174	22.3489	-0.395557	0.376222	-1.05139	0.293078	0.999882	25.9307	-0.655418	0.26949	-2.43207	0.015013	0.183063
GLYMA_15G107900	1911.81	0.0163225	0.0964743	0.16919	0.865647	0.999561	1710.47	-0.0299265	0.220556	-0.135687	0.892069	0.999174	1521.29	-0.304316	0.224237	-1.35712	0.174744	0.999882	586.331	-0.588725	0.242191	-2.43083	0.0150643	0.183298
GLYMA_18G244900	1246.98	0.0803513	0.129864	0.618736	0.53609	0.999561	1766	0.100809	0.148442	0.679113	0.497067	0.999174	1891.08	-0.685552	0.358439	-1.9126	0.055799	0.999882	564.581	-0.871566	0.358522	-2.431	0.0150572	0.183298
GLYMA_20G237200	10.6716	-0.681805	0.583519	-1.16844	0.24263	0.999561	27.7271	-1.0708	0.589847	-1.81538	0.0694653	0.999174	225.117	1.18437	0.705008	1.67994	0.0929687	0.999882	460.864	-0.589192	0.242366	-2.431	0.0150573	0.183298
GLYMA_07G216900	51.2479	-0.199255	0.21584	-0.923158	0.355925	0.999561	67.7258	-0.502487	0.321762	-1.56167	0.118365	0.999174	65.0745	0.213794	0.406677	0.525708	0.599091	0.999882	56.839	-0.866555	0.356564	-2.43029	0.0150867	0.183441
GLYMA_05G112100	244.714	0.14129	0.178916	0.789698	0.429704	0.999561	352.592	0.00886753	0.150092	0.0590806	0.952888	0.999174	422.665	-0.220241	0.283468	-0.776953	0.437187	0.999882	288.383	-0.57133	0.235165	-2.42948	0.0151204	0.183591
GLYMA_20G212400	211.897	0.104603	0.136386	0.76696	0.443105	0.999561	199.926	-0.170212	0.169917	-1.00174	0.316471	0.999174	176.688	-0.504914	0.31381	-1.60898	0.107621	0.999882	36.2172	-1.06551	0.438546	-2.42964	0.015114	0.183591
GLYMA_04G236200	7.05763	-0.0662354	0.515081	-0.128592	0.89768	0.999561	10.5784	-0.460195	0.571339	-0.805468	0.420549	0.999174	9.21729	1.02384	0.735217	1.39257	0.16375	0.999882	23.4335	-0.946487	0.389693	-2.4288	0.0151488	0.183806
GLYMA_08G204600	215.675	-0.029487	0.124961	-0.23597	0.813456	0.999561	248.436	-0.0882878	0.146404	-0.603042	0.546481	0.999174	299.461	-0.123392	0.246537	-0.500501	0.616722	0.999882	333.326	-0.629053	0.25916	-2.42727	0.0152127	0.184192
GLYMA_08G242100	20.1813	-1.09162	0.476559	-2.29063	0.0219848	0.999561	81.4895	0.270894	0.322673	0.839531	0.401171	0.999174	100.938	-0.307435	0.365251	-0.84171	0.39995	0.999882	32.914	1.5241	0.627794	2.4277	0.0151949	0.184192
GLYMA_13G091200	77.5783	0.141898	0.199571	0.711013	0.477076	0.999561	95.524	-0.727015	0.375529	-1.93598	0.0528705	0.999174	67.4081	0.650897	0.425633	1.52924	0.126204	0.999882	43.3235	-0.758546	0.312487	-2.42744	0.0152056	0.184192
GLYMA_10G129500	4.18001	0.168146	0.63996	0.262745	0.792747	0.999561	42.4814	1.0286	0.919764	1.11833	0.263426	0.999174	97.2402	0.27284	0.428905	0.636132	0.52469	0.999882	213.298	0.928339	0.382516	2.42693	0.0152274	0.184239
GLYMA_01G164000	3.16989	-0.0475627	0.700333	-0.0679145	0.945854	0.999561	8.24826	-1.42712	0.657409	-2.17083	0.0299443	0.999174	7.45961	0.922506	0.736838	1.25198	0.210578	0.999882	28.0535	-0.96397	0.397469	-2.42527	0.0152971	0.184794
GLYMA_09G088300	7.8252	0.264866	0.502612	0.526978	0.598209	0.999561	9.23188	-0.102749	0.4358	-0.23577	0.813611	0.999174	13.9891	0.264182	0.443926	0.595105	0.551774	0.999882	37.2482	0.946244	0.390233	2.42482	0.0153162	0.184794
GLYMA_13G029900	51.0367	0.0618553	0.220915	0.279997	0.77948	0.999561	100.62	0.256615	0.313063	0.819691	0.412393	0.999174	129.656	-0.535196	0.29333	-1.82455	0.0680689	0.999882	43.9204	-0.996462	0.41092	-2.42495	0.0153104	0.184794
GLYMA_13G204800	1524.17	0.0509513	0.0931066	0.547236	0.584217	0.999561	1276.46	-0.148556	0.224487	-0.661756	0.508128	0.999174	1145.35	-0.270872	0.231375	-1.1707	0.241718	0.999882	441.145	-0.712519	0.29378	-2.42535	0.0152937	0.184794
GLYMA_20G197100	18.8706	0.115228	0.340952	0.337959	0.735394	0.999561	72.1338	0.072854	0.280287	0.259926	0.794921	0.999174	98.5921	0.0395323	0.58269	0.0678445	0.945909	0.999882	45.2439	1.12766	0.465139	2.42435	0.0153359	0.184902
GLYMA_07G067500	19.3615	-0.0247145	0.294669	-0.0838722	0.933158	0.999561	27.2425	-0.191644	0.273229	-0.701402	0.483052	0.999174	18.5737	-0.0826135	0.493188	-0.167509	0.86697	0.999882	24.0274	0.887237	0.366127	2.4233	0.0153801	0.185086
GLYMA_09G189700	38.3643	0.0451659	0.331417	0.136281	0.891599	0.999561	102.679	0.433178	0.452098	0.958152	0.337986	0.999174	146.188	0.307316	0.404793	0.759194	0.447736	0.999882	211.398	0.505708	0.208673	2.42345	0.015374	0.185086
GLYMA_14G196900	2.19325	0.373561	1.0527	0.35486	0.722695	NA	1.83551	-0.00612109	0.999811	-0.00612224	0.995115	0.999698	5.22695	0.067166	0.644344	0.104239	0.916979	0.999882	20.7902	0.771586	0.318413	2.42322	0.0153834	0.185086
GLYMA_03G123100	88.8922	0.196466	0.189415	1.03723	0.29963	0.999561	110.869	-0.0538514	0.180558	-0.29825	0.765513	0.999174	129.856	0.0804573	0.175055	0.459611	0.645796	0.999882	93.6165	-0.587257	0.242437	-2.42231	0.0154223	0.185165
GLYMA_04G221600	28.9934	-0.188965	0.283798	-0.665842	0.505512	0.999561	26.9032	-0.928223	0.459983	-2.01795	0.0435965	0.999174	29.4304	-0.0210359	0.413906	-0.0508229	0.959467	0.999882	22.057	-0.900469	0.371708	-2.42252	0.0154133	0.185165
GLYMA_07G151300	10.3186	-0.259964	0.444595	-0.58472	0.558736	0.999561	34.1817	0.728761	0.815821	0.893286	0.371704	0.999174	65.3398	0.284532	0.63309	0.449433	0.653119	0.999882	605.735	0.810983	0.334784	2.42241	0.0154179	0.185165
GLYMA_08G327500	136.868	0.0450788	0.167669	0.268856	0.78804	0.999561	191.42	-0.0759686	0.241056	-0.31515	0.752648	0.999174	242.182	0.388323	0.265816	1.46087	0.144051	0.999882	247.455	-0.437076	0.18048	-2.42174	0.0154464	0.185176
GLYMA_09G151400	4.81547	-0.777519	0.623836	-1.24635	0.212636	0.999561	5.91326	1.73548	0.632133	2.74544	0.00604307	0.999174	16.5067	-0.182211	0.382249	-0.476681	0.63359	0.999882	60.8701	0.793265	0.327564	2.42171	0.0154477	0.185176
GLYMA_15G275900	188.619	-0.0849782	0.162511	-0.522907	0.601039	0.999561	252.952	-0.0927326	0.179153	-0.517616	0.604726	0.999174	267.39	-0.124508	0.207761	-0.599282	0.548985	0.999882	122.89	-0.500112	0.206528	-2.42152	0.0154556	0.185176
GLYMA_07G168900	1.41904	-0.482758	1.14016	-0.423412	0.671995	NA	4.14233	-0.783312	0.7349	-1.06588	0.28648	0.999174	8.11349	0.117696	0.59374	0.198229	0.842866	0.999882	35.641	-0.808367	0.333861	-2.42127	0.0154666	0.185179
GLYMA_18G287800	0.797334	-0.58984	1.52051	-0.387923	0.698073	NA	0.851817	1.07798	1.49697	0.720105	0.47146	0.999174	1.6278	3.2551	1.29786	2.50806	0.0121395	0.999882	25.862	0.820064	0.338842	2.42019	0.0155123	0.185467
GLYMA_19G028200	8.33222	-0.663424	0.458604	-1.44662	0.148005	0.999561	8.75483	-0.384844	0.483454	-0.796029	0.426015	0.999174	11.3482	0.158796	0.420697	0.37746	0.705832	0.999882	45.2855	0.778524	0.321657	2.42035	0.0155054	0.185467
GLYMA_04G072600	21.5287	-0.154905	0.290237	-0.53372	0.593536	0.999561	40.7373	0.0887047	0.235912	0.376009	0.706911	0.999174	47.2256	-0.0838336	0.239778	-0.34963	0.726616	0.999882	73.1227	0.539881	0.223144	2.41943	0.0155447	0.185727
GLYMA_11G124800	209.736	0.208096	0.162605	1.27976	0.200629	0.999561	201.384	0.0343308	0.167993	0.204359	0.838073	0.999174	231.152	-0.46417	0.265919	-1.74554	0.0808917	0.999882	117.074	-0.681518	0.28184	-2.4181	0.0156018	0.186256
GLYMA_13G206800	6.32902	0.0184793	0.483155	0.0382472	0.969491	0.999561	3.98267	0.848236	0.628434	1.34976	0.177093	0.999174	7.43734	0.730366	0.551264	1.32489	0.185206	0.999882	18.9853	0.8699	0.359776	2.41789	0.0156107	0.186256
GLYMA_11G130200	192.21	-0.271248	0.141795	-1.91296	0.0557535	0.999561	183.214	0.0461961	0.165985	0.278314	0.780771	0.999174	295.7	0.133594	0.300457	0.444637	0.656582	0.999882	439.167	0.571773	0.236601	2.41661	0.0156658	0.186784
GLYMA_16G203100	354.711	0.3438	0.259959	1.32251	0.185997	0.999561	467.081	-0.25247	0.239219	-1.05539	0.291247	0.999174	546.335	-0.620859	0.451727	-1.37441	0.169314	0.999882	231.042	-0.847894	0.350948	-2.41601	0.0156917	0.186963
GLYMA_06G221300	7.32166	0.620642	0.5991	1.03596	0.300222	0.999561	11.5165	-0.667538	0.4494	-1.4854	0.137439	0.999174	29.7326	0.525667	0.469799	1.11892	0.263174	0.999882	46.352	-0.617615	0.255706	-2.41533	0.0157208	0.187056
GLYMA_08G093400	40.2064	-0.0437271	0.237361	-0.184222	0.853839	0.999561	53.2472	0.163135	0.247122	0.660138	0.509165	0.999174	68.4437	0.191412	0.225812	0.847661	0.396627	0.999882	55.892	-0.467184	0.193425	-2.41532	0.0157212	0.187056
GLYMA_01G048700	4.79601	0.296024	0.686471	0.431226	0.666304	0.999561	11.8726	0.268908	0.680621	0.395092	0.692775	0.999174	10.1906	0.565101	0.652237	0.866406	0.386268	0.999882	94.9993	0.842273	0.348945	2.41377	0.0157883	0.187465
GLYMA_04G045600	80.6567	0.0296233	0.214019	0.138414	0.889913	0.999561	63.5119	0.0634086	0.204119	0.310646	0.75607	0.999174	70.2027	0.180719	0.208327	0.867478	0.38568	0.999882	111.805	0.509109	0.210883	2.41418	0.0157707	0.187465
GLYMA_14G084500	108.66	-0.26197	0.175643	-1.4915	0.135831	0.999561	149.954	-0.0692792	0.178292	-0.388572	0.697593	0.999174	172.614	0.22742	0.248911	0.913658	0.360897	0.999882	274.665	0.434446	0.17998	2.41386	0.0157845	0.187465
GLYMA_15G124400	11.996	-0.14	0.43033	-0.325332	0.74493	0.999561	15.236	0.251215	0.407282	0.616809	0.537361	0.999174	21.3636	0.0963017	0.604993	0.159178	0.873529	0.999882	41.792	0.78227	0.324209	2.41286	0.015828	0.187806
GLYMA_19G013800	339.172	0.220083	0.156124	1.40967	0.158638	0.999561	444.155	-0.101441	0.194044	-0.522775	0.601131	0.999174	726.377	-0.294358	0.301866	-0.975129	0.329496	0.999882	443.451	-0.641108	0.26575	-2.41245	0.0158458	0.187888
GLYMA_04G202900	46.0093	-0.0591335	0.216046	-0.273708	0.784309	0.999561	44.9347	0.041212	0.264751	0.155663	0.876298	0.999174	59.9633	-0.21291	0.395699	-0.538061	0.590535	0.999882	102.15	0.861373	0.357235	2.41123	0.015899	0.188
GLYMA_08G197300	31.9535	-0.152458	0.341429	-0.446529	0.655216	0.999561	47.8718	0.257795	0.286502	0.899803	0.368225	0.999174	74.6737	-0.29532	0.352442	-0.837925	0.402073	0.999882	106.184	0.649143	0.269203	2.41135	0.0158937	0.188
GLYMA_11G238700	73.7036	0.0787259	0.250764	0.313944	0.753563	0.999561	92.8614	0.0626803	0.270585	0.231648	0.816812	0.999174	97.9349	-0.471804	0.335784	-1.40508	0.159996	0.999882	18.2697	-0.89416	0.370726	-2.41192	0.0158688	0.188
GLYMA_12G195500	8.84502	0.324144	0.412494	0.785815	0.431976	0.999561	5.18826	-1.03276	0.733081	-1.40879	0.158898	0.999174	4.18585	0.669511	2.09766	0.31917	0.749597	0.999882	30.5228	-1.29931	0.538812	-2.41142	0.0158903	0.188
GLYMA_08G058500	18.0848	0.254889	0.323876	0.786997	0.431284	0.999561	33.0331	0.379067	0.250587	1.51271	0.130353	0.999174	35.3859	-0.528428	0.306715	-1.72286	0.0849132	0.999882	24.13	0.659706	0.273645	2.41081	0.0159171	0.188084
GLYMA_19G091500	32.6656	-0.121284	0.233061	-0.520397	0.602787	0.999561	34.0874	0.105659	0.257	0.411125	0.680981	0.999174	57.7196	-0.385263	0.249103	-1.5466	0.121959	0.999882	52.8092	-0.616325	0.255733	-2.41003	0.015951	0.188355
GLYMA_12G003500	46.2423	0.460505	0.243746	1.88928	0.0588538	0.999561	78.0264	0.39105	0.392712	0.995768	0.319363	0.999174	159.131	-0.375393	0.422073	-0.889404	0.373786	0.999882	91.0485	-0.612731	0.254437	-2.40818	0.0160321	0.189183
GLYMA_10G128400	137.958	-0.011911	0.157108	-0.0758141	0.939567	0.999561	119.082	-0.244738	0.155916	-1.56967	0.116491	0.999174	149.775	-0.343991	0.158072	-2.17616	0.0295433	0.999882	108.694	-0.419605	0.174289	-2.40753	0.016061	0.189394
GLYMA_09G089600	96.4108	-0.0557089	0.177268	-0.314265	0.75332	0.999561	123.47	-0.0908855	0.249144	-0.364791	0.715268	0.999174	126.083	0.130488	0.303087	0.430528	0.666811	0.999882	63.49	-0.95941	0.398564	-2.40717	0.0160768	0.189451
GLYMA_04G008600	3.45615	0.186169	0.673558	0.276396	0.782244	0.999561	7.73072	0.399592	0.600129	0.665843	0.505512	0.999174	24.3595	-0.352101	0.498016	-0.707006	0.479563	0.999882	24.9137	0.920896	0.382674	2.40647	0.0161073	0.189681
GLYMA_14G207500	69.6945	0.0240451	0.203178	0.118345	0.905794	0.999561	84.7458	0.141613	0.188091	0.752897	0.451512	0.999174	94.6574	-0.653134	0.293759	-2.22337	0.0261908	0.999882	25.2084	-0.782413	0.325181	-2.40608	0.0161247	0.189755
GLYMA_18G175800	103.926	0.225112	0.164048	1.37224	0.16999	0.999561	111.484	-0.0788941	0.178306	-0.442465	0.658153	0.999174	114.057	-0.211695	0.243754	-0.86848	0.385132	0.999882	82.2973	-0.585327	0.243323	-2.40555	0.016148	0.189899
GLYMA_02G064700	4721.04	-0.0168165	0.116398	-0.144474	0.885126	0.999561	4700.16	-0.34304	0.189316	-1.812	0.0699862	0.999174	5696.29	0.200791	0.265052	0.757553	0.448719	0.999882	5257.43	-0.729229	0.303459	-2.40306	0.0162585	0.1899
GLYMA_03G152200	416.094	0.154591	0.134939	1.14564	0.251943	0.999561	372.619	-0.214735	0.147007	-1.46072	0.144093	0.999174	372.671	-0.254864	0.287622	-0.886109	0.375559	0.999882	262.428	-0.521409	0.216971	-2.40313	0.0162554	0.1899
GLYMA_05G237800	8.30275	0.380479	0.483861	0.78634	0.431668	0.999561	8.06563	-0.102838	0.478084	-0.215104	0.829687	0.999174	10.7627	-0.260886	0.464305	-0.561884	0.574195	0.999882	21.7926	0.759461	0.315972	2.40357	0.0162359	0.1899
GLYMA_06G078600	160.884	0.207535	0.156917	1.32258	0.185977	0.999561	137.692	0.148868	0.227916	0.653172	0.513646	0.999174	146.7	-0.320165	0.266491	-1.20141	0.229593	0.999882	106.009	-0.689064	0.286709	-2.40336	0.0162452	0.1899
GLYMA_11G235400	73.9755	-0.137339	0.238357	-0.576191	0.564486	0.999561	74.4201	-0.882195	0.348504	-2.53138	0.0113615	0.999174	104.489	1.08664	0.490992	2.21316	0.0268868	0.999882	145.278	-1.01435	0.422096	-2.40313	0.0162554	0.1899
GLYMA_12G151400	320.092	0.111726	0.156391	0.714401	0.474979	0.999561	403.666	-0.286196	0.269456	-1.06213	0.288178	0.999174	421.888	0.130944	0.318405	0.411252	0.680888	0.999882	340.091	-0.673247	0.28015	-2.40317	0.0162537	0.1899
GLYMA_13G144000	97.9508	0.264013	0.177841	1.48455	0.137664	0.999561	95.499	-0.126337	0.230117	-0.549012	0.582997	0.999174	98.3924	0.0910163	0.222305	0.40942	0.682231	0.999882	54.5824	-0.611029	0.254258	-2.40318	0.0162531	0.1899
GLYMA_13G316200	35.1423	0.0597224	0.227068	0.263016	0.792538	0.999561	64.8193	-0.32584	0.249215	-1.30746	0.191055	0.999174	64.4944	0.0989546	0.300794	0.328978	0.742173	0.999882	270.031	0.794233	0.330492	2.40319	0.0162529	0.1899
GLYMA_16G070700	13.354	-0.248293	0.366312	-0.677819	0.497886	0.999561	16.9514	-0.734579	0.374928	-1.95925	0.0500832	0.999174	21.2769	-0.391828	0.330134	-1.18688	0.235277	0.999882	17.8085	-0.89206	0.371201	-2.40317	0.0162534	0.1899
GLYMA_17G226600	14.1816	0.131835	0.376172	0.350463	0.725991	0.999561	6.96017	-0.209306	0.532009	-0.393425	0.694006	0.999174	5.58197	-0.739026	0.632129	-1.16911	0.242361	0.999882	35.1145	0.986154	0.410365	2.40311	0.0162561	0.1899
GLYMA_07G243100	11.8268	-0.123921	0.423474	-0.292629	0.769806	0.999561	23.9864	-0.819022	0.441906	-1.85339	0.0638271	0.999174	21.2358	0.748036	0.786288	0.951351	0.341426	0.999882	40.0813	-0.793539	0.330362	-2.40203	0.0163044	0.190279
GLYMA_15G262300	123.894	-0.00223605	0.185332	-0.0120651	0.990374	0.999561	159.367	0.0974317	0.232395	0.41925	0.675033	0.999174	245.393	-0.176299	0.277338	-0.635683	0.524983	0.999882	67.9097	-0.936543	0.389928	-2.40184	0.0163131	0.190279
GLYMA_16G062600	3.51627	-0.447222	0.67615	-0.661424	0.50834	0.999561	4.71068	-0.536529	0.570081	-0.941145	0.346631	0.999174	8.48359	0.313361	0.622508	0.503385	0.614694	0.999882	39.3701	0.933935	0.388943	2.40121	0.0163409	0.190355
GLYMA_20G213700	8.92868	0.230972	0.50286	0.459317	0.646006	0.999561	24.5412	0.446648	0.389941	1.14542	0.252033	0.999174	41.3668	0.947867	0.619684	1.5296	0.126116	0.999882	88.1545	0.77576	0.323073	2.40119	0.0163418	0.190355
GLYMA_14G052500	0.65394	0.748466	1.57505	0.475203	0.634642	NA	6.52658	-0.8075	0.567093	-1.42393	0.154467	0.999174	5.14578	-0.172817	0.549727	-0.314369	0.753241	0.999882	52.2718	1.12098	0.466973	2.40052	0.0163719	0.190577
GLYMA_02G196900	24.3753	0.243642	0.27465	0.887099	0.375026	0.999561	27.2298	0.0348114	0.258592	0.134619	0.892913	0.999174	32.1384	0.113545	0.328548	0.345595	0.729647	0.999882	20.8251	0.779548	0.324844	2.39976	0.0164057	0.190713
GLYMA_09G230800	23.9647	0.107798	0.309714	0.348055	0.727799	0.999561	34.9869	0.19222	0.28538	0.673558	0.500592	0.999174	36.6233	0.333	0.270788	1.22975	0.218792	0.999882	54.9132	0.563157	0.234666	2.39982	0.0164031	0.190713
GLYMA_05G043200	577.099	0.0169341	0.186965	0.0905737	0.927831	0.999561	605.346	-0.367323	0.281583	-1.30449	0.192066	0.999174	672.947	-0.103325	0.316741	-0.326213	0.744263	0.999882	494.435	-0.378997	0.157956	-2.39938	0.0164229	0.190783
GLYMA_02G083600	65.5983	-0.404071	0.210994	-1.91509	0.0554816	0.999561	29.4308	0.664262	0.307782	2.15822	0.0309104	0.999174	41.2725	0.743731	0.471778	1.57644	0.114924	0.999882	1069.9	0.91167	0.380038	2.39889	0.0164449	0.190874
GLYMA_10G162200	72.5319	-0.0968252	0.182129	-0.53163	0.594982	0.999561	83.903	-0.0948299	0.245752	-0.385876	0.699588	0.999174	88.6138	-0.0756612	0.365236	-0.207157	0.835887	0.999882	69.6789	-0.576279	0.240246	-2.39871	0.016453	0.190874
GLYMA_10G168700	56.8343	-0.0977102	0.188372	-0.518709	0.603963	0.999561	47.0651	-0.267537	0.230209	-1.16215	0.245174	0.999174	52.4667	0.0206708	0.259774	0.0795723	0.936577	0.999882	94.7096	0.407029	0.169715	2.39831	0.0164708	0.190913
GLYMA_10G244900	75.87	0.0423102	0.195943	0.215931	0.829041	0.999561	112.136	-0.198493	0.167401	-1.18573	0.235729	0.999174	123.525	-0.450998	0.270444	-1.66762	0.0953909	0.999882	21.3437	-1.02115	0.425809	-2.39814	0.0164785	0.190913
GLYMA_04G230000	316.297	-0.183304	0.193579	-0.946917	0.343681	0.999561	729.204	1.08216	0.69497	1.55714	0.119438	0.999174	557.584	-0.596877	0.598728	-0.996909	0.318809	0.999882	588.722	0.99661	0.415713	2.39735	0.0165142	0.191198
GLYMA_06G018400	8.64696	-0.427064	0.471938	-0.904917	0.365509	0.999561	12.4205	0.0240937	0.451444	0.0533703	0.957437	0.999174	14.0648	0.188889	0.469549	0.402277	0.68748	0.999882	16.708	1.05217	0.439088	2.39626	0.0165634	0.191638
GLYMA_02G104600	42.6803	-0.24999	0.583524	-0.428414	0.66835	0.999561	61.3342	0.424788	0.204504	2.07716	0.0377869	0.999174	81.9427	-0.430028	0.377678	-1.13861	0.254865	0.999882	21.0747	-1.12093	0.46797	-2.39531	0.0166065	0.191799
GLYMA_06G052900	7.30685	-0.356342	0.49373	-0.721735	0.470458	0.999561	4.17833	-0.154872	0.664497	-0.233066	0.81571	0.999174	4.50718	-0.377998	0.729837	-0.517921	0.604514	0.999882	64.7367	0.833584	0.348122	2.39451	0.0166424	0.191799
GLYMA_11G015300	10.2805	0.0399064	0.401553	0.0993801	0.920836	0.999561	11.0445	0.22336	0.41887	0.533243	0.593865	0.999174	16.4751	-0.123566	0.412694	-0.299414	0.764624	0.999882	19.7446	0.875292	0.365506	2.39474	0.0166322	0.191799
GLYMA_12G010100	155.085	0.26871	0.144961	1.85366	0.0637871	0.999561	133.022	0.0620602	0.139347	0.445363	0.656058	0.999174	124.358	-0.434161	0.326565	-1.32948	0.18369	0.999882	111.885	-0.619653	0.258763	-2.39468	0.0166351	0.191799
GLYMA_17G028900	9.83034	-0.390644	0.485636	-0.804396	0.421168	0.999561	9.75259	0.0968926	0.439689	0.220366	0.825586	0.999174	10.8695	0.420175	0.466592	0.90052	0.367844	0.999882	20.5932	0.77618	0.324155	2.39447	0.0166442	0.191799
GLYMA_20G219600	12.8393	-0.766999	0.445688	-1.72093	0.0852631	0.999561	11	0.0516911	0.418475	0.123523	0.901693	0.999174	15.4212	-0.036131	0.433381	-0.0833701	0.933557	0.999882	40.5814	0.796452	0.332546	2.39501	0.0166198	0.191799
GLYMA_11G031200	28.8503	-0.0178349	0.305754	-0.0583311	0.953485	0.999561	29.4497	-0.517838	0.322279	-1.6068	0.108098	0.999174	36.2166	0.188508	0.598136	0.31516	0.75264	0.999882	26.3748	-0.905167	0.378093	-2.39403	0.0166642	0.1919
GLYMA_02G209000	112.838	-0.3311	0.173434	-1.90908	0.0562521	0.999561	118.396	-0.661239	0.442463	-1.49445	0.135058	0.999174	92.3375	0.715548	0.718542	0.995832	0.319332	0.999882	97.571	-1.14113	0.477009	-2.39227	0.0167446	0.192223
GLYMA_06G188000	23.0824	0.151474	0.272939	0.554976	0.578911	0.999561	14.4375	0.1913	0.369329	0.517968	0.604481	0.999174	20.4109	0.102744	0.357937	0.287044	0.774079	0.999882	28.3547	-0.690055	0.288479	-2.39204	0.0167548	0.192223
GLYMA_09G014900	0.56081	1.19605	1.77953	0.672113	0.501512	NA	2.79274	1.17385	1.04472	1.12361	0.26118	0.999174	5.20908	1.40693	0.972344	1.44694	0.147913	0.999882	17.4409	2.0339	0.849991	2.39285	0.016718	0.192223
GLYMA_10G053300	18.4815	0.131347	0.37643	0.348929	0.727143	0.999561	11.1467	-0.0507497	0.390111	-0.13009	0.896495	0.999174	13.1351	0.135286	0.42675	0.317014	0.751233	0.999882	16.8414	-1.03727	0.433694	-2.3917	0.0167705	0.192223
GLYMA_10G276600	1.26305	-0.381138	1.24683	-0.305684	0.759845	NA	2.81449	1.00281	0.937495	1.06967	0.284766	0.999174	8.25507	1.03985	0.660131	1.57521	0.115208	0.999882	22.2044	0.817137	0.34161	2.39202	0.0167559	0.192223
GLYMA_14G013700	84.2196	0.232456	0.229053	1.01486	0.310173	0.999561	60.0188	-0.262067	0.228428	-1.14727	0.251272	0.999174	59.4775	-0.068536	0.334356	-0.204979	0.837589	0.999882	25.6847	-0.907806	0.379479	-2.39224	0.0167458	0.192223
GLYMA_17G041600	104.954	0.297909	0.214564	1.38844	0.165005	0.999561	140.485	0.167245	0.218801	0.764369	0.444647	0.999174	181.05	-0.20469	0.301157	-0.67968	0.496707	0.999882	87.8732	-0.599635	0.2507	-2.39184	0.0167642	0.192223
GLYMA_16G009100	8.98308	0.0847736	0.431991	0.196239	0.844423	0.999561	9.55413	0.140791	0.412864	0.34101	0.733096	0.999174	12.5223	0.60574	0.509301	1.18936	0.234299	0.999882	20.7468	0.857672	0.358707	2.39101	0.0168021	0.192457
GLYMA_07G264800	12.7484	-0.404907	0.350597	-1.15491	0.248128	0.999561	15.1912	0.0321173	0.379748	0.0845753	0.932599	0.999174	13.7218	-0.381911	0.391606	-0.975245	0.329439	0.999882	20.0193	1.15516	0.483247	2.39042	0.0168291	0.192511
GLYMA_16G209900	43.5525	0.236565	0.22884	1.03376	0.30125	0.999561	39.7727	-0.0521244	0.249982	-0.208513	0.834828	0.999174	36.7429	0.166548	0.307624	0.541403	0.58823	0.999882	18.9735	-0.824682	0.34499	-2.39046	0.0168275	0.192511
GLYMA_09G102100	10.8841	-0.491485	0.402846	-1.22003	0.222453	0.999561	16.6595	-0.284	0.362024	-0.784477	0.43276	0.999174	21.9761	-0.0582083	0.302519	-0.192412	0.847419	0.999882	22.8819	-0.859899	0.359875	-2.38944	0.016874	0.192767
GLYMA_12G195900	86.6549	-0.0646768	0.173988	-0.371731	0.710094	0.999561	141.528	-0.0475568	0.236126	-0.201404	0.840383	0.999174	151.403	-0.178752	0.19977	-0.894788	0.370901	0.999882	38.4497	-0.928986	0.388751	-2.38967	0.0168637	0.192767
GLYMA_04G164200	26.3466	-0.302676	0.281988	-1.07337	0.283106	0.999561	23.3178	0.111783	0.272468	0.410262	0.681614	0.999174	35.6984	-0.188129	0.372759	-0.504695	0.613773	0.999882	70.5703	0.721389	0.302031	2.38846	0.0169193	0.193028
GLYMA_19G154100	50.284	0.0424785	0.243588	0.174387	0.861562	0.999561	94.489	-0.602214	0.182879	-3.29296	0.000991386	0.624474	130.148	0.0700518	0.23834	0.293916	0.768822	0.999882	192.917	-0.468188	0.196019	-2.38848	0.0169182	0.193028
GLYMA_02G122000	1.51023	-0.275641	1.03554	-0.26618	0.7901	NA	0.737945	0.138966	1.44938	0.0958801	0.923616	0.999174	2.49836	1.37581	1.02618	1.34071	0.180014	0.999882	24.6566	1.01193	0.423841	2.38753	0.0169622	0.193389
GLYMA_02G001300	147.131	0.0592821	0.207749	0.285354	0.775373	0.999561	137.083	0.126292	0.261089	0.483713	0.62859	0.999174	176.422	-0.369986	0.398224	-0.929091	0.352842	0.999882	143.472	-0.555079	0.232649	-2.38591	0.0170368	0.193545
GLYMA_02G009400	4.19231	0.489284	0.627143	0.78018	0.435285	0.999561	12.7284	0.288717	0.461046	0.626221	0.53117	0.999174	17.9385	-0.610806	0.568362	-1.07468	0.282519	0.999882	27.2733	0.725901	0.304281	2.38563	0.01705	0.193545
GLYMA_06G100200	88.4715	0.229265	0.189878	1.20743	0.227266	0.999561	122.27	-0.166527	0.342543	-0.48615	0.626861	0.999174	91.7229	0.171666	0.405619	0.423218	0.672136	0.999882	36.5203	-0.723375	0.303162	-2.38611	0.0170279	0.193545
GLYMA_07G258100	8.02395	1.21257	0.480941	2.52124	0.0116941	0.999561	16.7789	-0.500175	0.642294	-0.778732	0.436138	0.999174	52.4196	0.220492	0.434082	0.507951	0.611488	0.999882	16.9983	-1.21715	0.510223	-2.38553	0.0170546	0.193545
GLYMA_10G001700	37.4176	-0.774314	0.393811	-1.96621	0.0492744	0.999561	72.4646	-0.102595	0.227661	-0.450647	0.652244	0.999174	59.9187	0.22371	0.239624	0.933588	0.350517	0.999882	64.4038	0.630833	0.264399	2.38591	0.0170367	0.193545
GLYMA_16G064100	36.3173	0.0599128	0.245459	0.244084	0.807165	0.999561	21.8442	0.0929509	0.31851	0.291831	0.770416	0.999174	63.9989	0.862001	0.476202	1.81016	0.0702711	0.999882	191.939	0.531665	0.222825	2.38602	0.0170319	0.193545
GLYMA_16G168000	240.897	0.0474208	0.142674	0.332372	0.739608	0.999561	287.171	-0.287773	0.166857	-1.72467	0.084587	0.999174	327.636	-0.241545	0.191392	-1.26204	0.206933	0.999882	313.701	-0.587319	0.246137	-2.38614	0.0170261	0.193545
GLYMA_04G242000	855.381	0.0715641	0.0946091	0.756418	0.449399	0.999561	1196.81	0.0253181	0.112714	0.224623	0.822272	0.999174	1294.72	-0.404783	0.227694	-1.77775	0.0754457	0.999882	382.597	-0.85827	0.35992	-2.38462	0.017097	0.193689
GLYMA_08G238400	267.523	-0.07213	0.111466	-0.647101	0.517567	0.999561	325.443	0.0538185	0.136046	0.39559	0.692407	0.999174	329.555	-0.368755	0.207067	-1.78085	0.0749373	0.999882	165.563	-0.522562	0.219155	-2.38443	0.0171054	0.193689
GLYMA_11G146200	38.5725	0.115393	0.263296	0.438262	0.661196	0.999561	92.3131	-0.370455	0.272056	-1.36169	0.173297	0.999174	123.478	0.0219636	0.358524	0.0612612	0.951151	0.999882	74.693	-0.565277	0.237036	-2.38477	0.0170896	0.193689
GLYMA_17G157600	18.3702	0.278572	0.364516	0.764224	0.444734	0.999561	29.5892	-0.551964	0.295856	-1.86565	0.0620907	0.999174	33.8763	0.375681	0.293353	1.28065	0.200317	0.999882	33.9344	0.981559	0.411679	2.38428	0.0171124	0.193689
GLYMA_07G181900	118.959	0.35175	0.212646	1.65415	0.0980963	0.999561	214.312	0.269016	0.171946	1.56454	0.117691	0.999174	231.836	-0.800262	0.36836	-2.1725	0.0298179	0.999882	58.2288	-0.939014	0.393937	-2.38367	0.0171411	0.193759
GLYMA_10G021900	28.6725	-0.397474	0.272592	-1.45812	0.144806	0.999561	35.3604	-0.153461	0.243205	-0.630993	0.528045	0.999174	40.7978	0.0710693	0.247759	0.286848	0.774228	0.999882	49.4913	0.524859	0.22018	2.38378	0.0171359	0.193759
GLYMA_11G014800	8.55587	-0.0118471	0.438972	-0.0269882	0.978469	0.999561	6.22222	-0.3957	0.74299	-0.532578	0.594326	0.999174	9.63392	0.00843148	0.56085	0.0150334	0.988006	0.999882	16.6399	1.49068	0.625463	2.38332	0.0171574	0.193816
GLYMA_02G279600	4.26367	-0.036305	0.653814	-0.055528	0.955718	0.999561	5.62437	-0.239289	0.601616	-0.397744	0.690819	0.999174	15.1998	-0.00579416	0.542727	-0.010676	0.991482	0.999882	76.1708	0.57406	0.24094	2.38258	0.0171916	0.19382
GLYMA_12G138800	38.5054	-0.442296	0.344039	-1.2856	0.198583	0.999561	44.1424	0.216053	0.327962	0.658775	0.51004	0.999174	91.3216	-0.395435	0.425629	-0.929061	0.352858	0.999882	570.835	1.08561	0.455621	2.3827	0.0171863	0.19382
GLYMA_13G372100	23.1338	-0.00857859	0.280448	-0.0305889	0.975597	0.999561	22.5879	-0.00888517	0.333116	-0.0266729	0.978721	0.999533	27.3574	0.140004	0.281665	0.49706	0.619147	0.999882	77.26	0.46573	0.195467	2.38265	0.0171887	0.19382
GLYMA_13G367400	21.8917	-0.135047	0.275393	-0.490379	0.623866	0.999561	33.6545	-0.00291258	0.228952	-0.0127213	0.98985	0.999533	39.2616	0.116048	0.254345	0.456261	0.648202	0.999882	50.3107	0.557565	0.234111	2.38163	0.0172363	0.194196
GLYMA_04G104300	11.6782	0.0265718	0.436548	0.060868	0.951464	0.999561	7.88735	-0.654215	0.583744	-1.12072	0.262406	0.999174	18.8035	0.0120057	0.45267	0.026522	0.978841	0.999882	39.336	-0.95983	0.40312	-2.381	0.0172655	0.194398
GLYMA_06G001500	90.3968	-0.103183	0.189407	-0.544768	0.585913	0.999561	128.445	-0.237435	0.287397	-0.826155	0.408716	0.999174	104.911	-0.111763	0.339384	-0.329311	0.741921	0.999882	53.8676	-0.555208	0.23332	-2.37959	0.0173317	0.19493
GLYMA_13G076800	12.1076	0.325526	0.403581	0.806595	0.4199	0.999561	13.2915	-0.038886	0.38939	-0.0998638	0.920452	0.999174	32.1905	0.713424	0.393351	1.81371	0.0697225	0.999882	130.763	0.36795	0.154632	2.37952	0.0173354	0.19493
GLYMA_02G038300	17.4795	-0.102947	0.311479	-0.330511	0.741014	0.999561	29.8938	-0.0542712	0.302489	-0.179416	0.857611	0.999174	45.147	0.122174	0.344148	0.355006	0.722585	0.999882	92.7021	0.606747	0.255053	2.3789	0.0173642	0.195126
GLYMA_07G181600	1.30128	0.948791	1.12663	0.842148	0.399705	NA	8.58885	-0.420372	0.544792	-0.771619	0.44034	0.999174	14.0305	0.290579	0.556914	0.521767	0.601833	0.999882	19.794	-1.10288	0.463659	-2.37865	0.0173763	0.195135
GLYMA_08G336800	74.7701	0.288786	0.226359	1.27578	0.202032	0.999561	71.698	-0.251199	0.255886	-0.981687	0.326254	0.999174	78.6272	-0.394046	0.210442	-1.87247	0.0611418	0.999882	54.1346	-0.608431	0.255858	-2.378	0.0174067	0.195349
GLYMA_14G075500	13.9158	-0.267755	0.38001	-0.7046	0.481059	0.999561	22.5232	-1.39658	0.408798	-3.41629	0.000634795	0.516117	16.9351	0.639162	0.702857	0.909377	0.363151	0.999882	58.7364	-0.799841	0.336403	-2.37763	0.0174244	0.195419
GLYMA_01G122100	17.2238	0.168945	0.303439	0.556767	0.577686	0.999561	15.0315	-0.0853498	0.409323	-0.208515	0.834827	0.999174	17.4591	0.658675	0.39717	1.65842	0.0972323	0.999882	28.1347	0.662416	0.278657	2.37717	0.017446	0.195534
GLYMA_08G054900	24.0427	0.108979	0.268177	0.40637	0.684471	0.999561	22.4698	-0.197734	0.285305	-0.693064	0.48827	0.999174	40.2219	0.0156456	0.269305	0.0580962	0.953672	0.999882	56.744	0.602811	0.253734	2.37576	0.017513	0.196106
GLYMA_10G120400	8.71347	-0.42212	0.490162	-0.861184	0.389137	0.999561	4.76011	-0.0394354	0.577137	-0.0683293	0.945523	0.999174	6.79252	-0.0899129	0.535129	-0.168021	0.866567	0.999882	30.7152	0.610026	0.256787	2.37561	0.0175198	0.196106
GLYMA_10G200500	103.607	-0.0800984	0.175103	-0.457437	0.647357	0.999561	81.8746	-0.165526	0.224301	-0.737963	0.460537	0.999174	93.6348	-0.243877	0.202832	-1.20236	0.229224	0.999882	66.6942	-0.582857	0.245393	-2.37519	0.0175398	0.196202
GLYMA_01G229800	1060.72	0.0371905	0.150123	0.247734	0.80434	0.999561	1622.67	-0.0267023	0.159953	-0.166938	0.867419	0.999174	1581.44	-0.448353	0.271964	-1.64858	0.0992346	0.999882	391.473	-0.695866	0.293079	-2.37433	0.0175808	0.196532
GLYMA_08G064100	30.9542	0.377152	0.281963	1.33759	0.181029	0.999561	38.1891	-0.121079	0.298825	-0.405184	0.685342	0.999174	41.5206	-0.207799	0.342671	-0.60641	0.544243	0.999882	41.3229	-0.586599	0.247159	-2.37336	0.017627	0.196649
GLYMA_09G255500	112.221	0.0782156	0.182316	0.42901	0.667916	0.999561	153.549	-0.352883	0.294464	-1.19839	0.230766	0.999174	208.069	0.634655	0.293955	2.15902	0.0308486	0.999882	278.61	-0.634232	0.26721	-2.37354	0.0176186	0.196649
GLYMA_13G367300	15.8265	0.29493	0.352889	0.835759	0.403291	0.999561	16.1555	0.339272	0.365794	0.927494	0.35367	0.999174	17.8298	0.176397	0.403062	0.437642	0.661646	0.999882	35.4039	0.666893	0.280983	2.37343	0.0176237	0.196649
GLYMA_17G012000	1149.24	0.105125	0.131146	0.801588	0.422792	0.999561	1349.46	-0.186192	0.166412	-1.11886	0.263198	0.999174	1439.29	-0.186622	0.219011	-0.852113	0.394151	0.999882	772.995	-0.640389	0.269847	-2.37315	0.017637	0.196649
GLYMA_10G040700	12.2857	-0.111198	0.391474	-0.284049	0.776373	0.999561	20.582	0.0224202	0.31345	0.071527	0.942978	0.999174	27.231	0.310887	0.367343	0.846312	0.397379	0.999882	129.053	0.804214	0.339001	2.37231	0.0176774	0.196972
GLYMA_02G254400	22.5784	0.114569	0.276719	0.414025	0.678856	0.999561	18.7977	-0.170441	0.332478	-0.512639	0.608204	0.999174	24.2693	-0.402684	0.439912	-0.915374	0.359995	0.999882	22.5892	0.897821	0.37851	2.37199	0.0176928	0.196986
GLYMA_12G142900	203.365	0.339391	0.305391	1.11133	0.266425	0.999561	737.135	0.258786	0.368953	0.701405	0.48305	0.999174	1373.1	-0.288407	0.337971	-0.853348	0.393466	0.999882	1570.89	-0.665865	0.280742	-2.3718	0.0177016	0.196986
GLYMA_10G078400	1502.11	0.23115	0.140531	1.64483	0.100005	0.999561	1613.4	-0.135899	0.205188	-0.662316	0.507769	0.999174	1466.5	0.205294	0.305085	0.672909	0.501005	0.999882	1021.12	-0.346002	0.145958	-2.37056	0.017761	0.197519
GLYMA_02G247900	5.94893	0.0242065	0.566647	0.0427189	0.965926	0.999561	10.949	-0.0203044	0.4487	-0.0452515	0.963907	0.999331	13.8234	-0.251984	0.425834	-0.591741	0.554024	0.999882	36.0444	0.809245	0.341719	2.36816	0.0178767	0.198435
GLYMA_04G065700	8.5259	0.339038	0.500432	0.677491	0.498094	0.999561	10.3607	-0.0808672	0.407912	-0.198247	0.842852	0.999174	12.3102	-0.145389	0.399772	-0.36368	0.716097	0.999882	21.2337	0.703329	0.296938	2.3686	0.0178554	0.198435
GLYMA_14G207700	3.41812	-1.26116	0.712012	-1.77126	0.0765172	0.999561	6.74183	0.470615	0.559833	0.840635	0.400552	0.999174	7.79207	0.0885375	0.477835	0.185289	0.853003	0.999882	20.8343	0.847915	0.35815	2.36748	0.0179095	0.198435
GLYMA_16G024200	12.8494	0.0825493	0.39885	0.206968	0.836035	0.999561	14.7874	0.272502	0.341557	0.797822	0.424974	0.999174	14.6171	0.359009	0.378878	0.94756	0.343354	0.999882	42.853	0.576746	0.24357	2.36788	0.0178902	0.198435
GLYMA_16G073300	28.6354	0.156351	0.254854	0.613493	0.53955	0.999561	46.0112	-0.365462	0.283396	-1.28958	0.197196	0.999174	44.4955	-0.298429	0.366932	-0.81331	0.416041	0.999882	53.0308	0.607284	0.256517	2.36742	0.0179126	0.198435
GLYMA_17G058700	14.1815	0.303449	0.377169	0.804545	0.421082	0.999561	19.8789	0.18645	0.296672	0.628471	0.529696	0.999174	25.5638	0.111554	0.305044	0.365699	0.71459	0.999882	42.4831	0.647043	0.273306	2.36747	0.0179101	0.198435
GLYMA_10G016300	39.1838	0.0160552	0.21878	0.0733852	0.9415	0.999561	53.7013	-0.169475	0.217847	-0.777956	0.436595	0.999174	53.6752	-0.22982	0.358379	-0.641275	0.521344	0.999882	65.1416	0.47558	0.200919	2.36702	0.0179318	0.198458
GLYMA_20G127500	217.789	0.0727267	0.136288	0.533627	0.593599	0.999561	281.501	-0.152191	0.259928	-0.585514	0.558202	0.999174	253.212	-0.266484	0.342113	-0.778933	0.436019	0.999882	119.614	-0.624252	0.263742	-2.3669	0.0179377	0.198458
GLYMA_04G054400	32.9553	-0.646205	0.594862	-1.08631	0.277341	0.999561	377.829	0.2675	0.372106	0.718881	0.472214	0.999174	612.34	-0.500112	0.459141	-1.08923	0.276051	0.999882	609.07	1.59819	0.675353	2.36646	0.0179593	0.198545
GLYMA_04G194500	10.4382	0.125752	0.425124	0.2958	0.767383	0.999561	10.1572	-0.143011	0.387213	-0.369335	0.711878	0.999174	9.6163	0.527956	0.561173	0.940807	0.346804	0.999882	20.2459	-0.758421	0.320606	-2.36558	0.0180018	0.198545
GLYMA_06G067800	73.5673	-0.0628306	0.180358	-0.348367	0.727565	0.999561	70.3146	-0.153136	0.197055	-0.777123	0.437086	0.999174	101.653	0.467675	0.228914	2.04302	0.0410504	0.999882	264.692	0.478854	0.202402	2.36585	0.0179886	0.198545
GLYMA_06G321000	6.89588	0.120329	0.642897	0.187166	0.85153	0.999561	6.67234	0.543067	0.498656	1.08906	0.276127	0.999174	7.57823	-0.952484	0.501852	-1.89794	0.0577041	0.999882	16.8539	0.787793	0.333028	2.36555	0.0180033	0.198545
GLYMA_13G361200	327.527	-0.0370893	0.102085	-0.363317	0.716368	0.999561	391.74	-0.0267917	0.205741	-0.130221	0.896392	0.999174	369.041	-0.297542	0.269041	-1.10594	0.268754	0.999882	247.611	0.623969	0.263705	2.36616	0.0179738	0.198545
GLYMA_04G104600	178.869	-0.0709296	0.170767	-0.415359	0.677879	0.999561	250.988	-0.728346	0.330902	-2.20109	0.0277295	0.999174	259.505	0.615915	0.542851	1.13459	0.256545	0.999882	653.259	-0.502208	0.212528	-2.36302	0.0181269	0.199777
GLYMA_15G271800	21.1225	-0.103731	0.301956	-0.343531	0.731199	0.999561	20.0944	-0.380425	0.345738	-1.10033	0.271189	0.999174	18.6879	-0.171181	0.403637	-0.424096	0.671496	0.999882	26.7342	0.6523	0.276073	2.36278	0.0181383	0.199777
GLYMA_04G169300	11.5627	-0.290886	0.372433	-0.781044	0.434776	0.999561	12.3533	-0.408081	0.513477	-0.794741	0.426764	0.999174	15.9758	0.574758	0.594173	0.967325	0.333382	0.999882	18.3216	-0.707728	0.29969	-2.36153	0.0181996	0.200324
GLYMA_12G185600	169.426	-0.0247829	0.134002	-0.184945	0.853272	0.999561	184.268	0.147706	0.205433	0.719	0.472141	0.999174	150.527	-0.411871	0.450446	-0.914361	0.360527	0.999882	20.195	-0.808311	0.342447	-2.3604	0.0182552	0.200807
GLYMA_16G025900	48.1148	-0.098024	0.26561	-0.369052	0.712089	0.999561	53.4218	-0.198497	0.255289	-0.777536	0.436843	0.999174	66.5015	-0.251824	0.294561	-0.854912	0.3926	0.999882	46.9184	-0.548066	0.232227	-2.36004	0.0182728	0.200872
GLYMA_01G008600	37.1111	0.0275171	0.231192	0.119023	0.905257	0.999561	42.1015	0.224495	0.293084	0.765977	0.44369	0.999174	60.6994	-0.0526808	0.25933	-0.203142	0.839024	0.999882	78.8934	0.416206	0.176429	2.35906	0.0183213	0.200973
GLYMA_05G007100	12721.5	0.017665	0.0846139	0.208772	0.834627	0.999561	13746.5	-0.0619404	0.150263	-0.412213	0.680183	0.999174	12736.9	-0.308888	0.327757	-0.94243	0.345973	0.999882	4972.91	-0.816748	0.34625	-2.35884	0.0183321	0.200973
GLYMA_12G169500	142.596	-0.262094	0.165118	-1.58731	0.112441	0.999561	133.556	-0.672079	0.469555	-1.43131	0.152341	0.999174	163.036	0.633858	0.585843	1.08196	0.279271	0.999882	468.592	-1.21502	0.514952	-2.35949	0.0183003	0.200973
GLYMA_15G070100	13.2539	-0.285422	0.372702	-0.765818	0.443785	0.999561	10.8259	-0.395831	0.416649	-0.950033	0.342095	0.999174	17.216	0.566681	0.434626	1.30384	0.192289	0.999882	64.0438	0.603715	0.255947	2.35875	0.0183364	0.200973
GLYMA_17G257400	487.231	0.171614	0.132578	1.29444	0.195513	0.999561	598.129	-0.224026	0.149562	-1.49788	0.134164	0.999174	684.183	-0.407006	0.247964	-1.64139	0.100717	0.999882	430.919	-0.630294	0.267224	-2.35867	0.0183404	0.200973
GLYMA_15G092700	28.5187	-0.147127	0.244733	-0.601171	0.547726	0.999561	28.3031	-0.32094	0.293923	-1.09192	0.274868	0.999174	27.2993	0.353208	0.326736	1.08102	0.279687	0.999882	61.9019	0.547743	0.232399	2.35691	0.0184275	0.201799
GLYMA_04G243000	33.5581	-0.645078	0.295198	-2.18524	0.0288714	0.999561	21.7025	-1.51807	0.512049	-2.9647	0.00302977	0.910815	15.4937	1.12848	0.83656	1.34895	0.177354	0.999882	54.2133	-0.844976	0.358659	-2.35593	0.0184763	0.201894
GLYMA_05G020900	64.4666	-0.0322027	0.182833	-0.176132	0.860191	0.999561	82.7276	0.0897825	0.216259	0.415161	0.678024	0.999174	90.4333	0.504145	0.204236	2.46844	0.0135702	0.999882	105.448	0.580788	0.246496	2.35618	0.018464	0.201894
GLYMA_07G183200	32.3247	-0.129953	0.284095	-0.457429	0.647363	0.999561	32.7363	-0.639926	0.370234	-1.72844	0.08391	0.999174	32.0136	0.346288	0.503761	0.687405	0.491828	0.999882	35.3355	-0.60579	0.257149	-2.35579	0.0184832	0.201894
GLYMA_17G186600	763.796	-0.1102	0.174974	-0.629809	0.52882	0.999561	1309.4	-0.0520922	0.126988	-0.410214	0.681649	0.999174	1982.82	0.740433	0.295985	2.50159	0.0123636	0.999882	3131.28	0.340997	0.144712	2.35639	0.0184536	0.201894
GLYMA_12G189900	23.2511	-0.173858	0.274182	-0.634099	0.526016	0.999561	27.863	-0.145815	0.275708	-0.528874	0.596893	0.999174	38.8801	-0.143205	0.277274	-0.516476	0.605522	0.999882	35.2314	-0.556884	0.236455	-2.35514	0.0185157	0.202121
GLYMA_08G002100	23.4301	-0.199461	0.280763	-0.710424	0.477441	0.999561	26.4802	0.212209	0.370973	0.572034	0.567299	0.999174	42.9407	0.620995	0.501994	1.23706	0.216066	0.999882	157.153	0.736733	0.312988	2.35387	0.0185791	0.202684
GLYMA_05G014300	50.93	0.172734	0.196852	0.877482	0.380225	0.999561	72.5014	-0.0593869	0.251697	-0.235946	0.813475	0.999174	73.7966	-0.261892	0.219159	-1.19499	0.232093	0.999882	32.7547	-0.972268	0.413149	-2.35331	0.018607	0.20286
GLYMA_01G187300	14.3183	0.15566	0.350321	0.444334	0.656801	0.999561	10.2067	-0.315366	0.44007	-0.716627	0.473604	0.999174	19.4472	0.668643	0.433539	1.54229	0.123003	0.999882	30.1584	-0.719666	0.30591	-2.35254	0.0186455	0.202904
GLYMA_12G008500	18.8426	-0.166813	0.29948	-0.557008	0.577522	0.999561	20.9914	0.321725	0.32151	1.00067	0.316987	0.999174	30.92	-0.0261518	0.388165	-0.067373	0.946285	0.999882	78.1415	0.519664	0.220892	2.35257	0.0186444	0.202904
GLYMA_17G029000	14.9647	0.0674073	0.356007	0.189343	0.849824	0.999561	16.7687	-0.406288	0.348629	-1.16539	0.243862	0.999174	14.9451	-0.216605	0.349702	-0.619399	0.535654	0.999882	26.8876	1.06925	0.454512	2.35253	0.0186464	0.202904
GLYMA_06G178300	52.5304	-0.0493146	0.238778	-0.20653	0.836377	0.999561	98.2969	0.0206353	0.182631	0.112989	0.910039	0.999174	106.777	0.137921	0.340864	0.404621	0.685756	0.999882	102.849	0.577654	0.245574	2.35226	0.0186598	0.202921
GLYMA_02G296400	68.2989	0.206456	0.179016	1.15328	0.248796	0.999561	63.8383	0.118668	0.248509	0.477518	0.632993	0.999174	105.752	0.511972	0.35986	1.4227	0.154824	0.999882	202.611	0.442442	0.188146	2.35159	0.0186936	0.203024
GLYMA_11G077600	540.173	0.0647298	0.113552	0.570045	0.568648	0.999561	550.869	0.0850724	0.10475	0.81215	0.416706	0.999174	626.243	-0.147899	0.234045	-0.631923	0.527437	0.999882	446.826	-0.446229	0.189749	-2.35168	0.0186888	0.203024
GLYMA_20G239800	5.76024	-0.0837962	0.536397	-0.156221	0.875859	0.999561	5.6904	-0.141568	0.547681	-0.258486	0.796032	0.999174	9.40977	0.573612	0.575044	0.99751	0.318517	0.999882	28.6359	0.62059	0.263927	2.35136	0.0187047	0.203024
GLYMA_07G222700	8.25033	-0.486376	0.497979	-0.976701	0.328717	0.999561	20.3865	0.361103	0.685982	0.526404	0.598608	0.999174	56.968	0.0286875	0.585684	0.0489812	0.960934	0.999882	46.3584	0.677817	0.288357	2.35062	0.0187422	0.203302
GLYMA_03G023900	59.6294	0.0389502	0.218163	0.178537	0.858301	0.999561	136.331	-0.10923	0.172517	-0.633155	0.526632	0.999174	124.049	-0.394365	0.257214	-1.53322	0.125222	0.999882	141.916	0.961912	0.409306	2.35011	0.018768	0.203454
GLYMA_08G104500	64.7687	0.200335	0.193161	1.03714	0.299671	0.999561	82.5015	-0.336983	0.210153	-1.60351	0.108822	0.999174	98.3332	-0.23672	0.271784	-0.870986	0.383762	0.999882	50.0222	-0.673074	0.286591	-2.34855	0.0188465	0.20415
GLYMA_18G064900	6.66063	0.594472	0.531705	1.11805	0.263546	0.999561	6.69124	1.1414	0.622021	1.83498	0.0665087	0.999174	8.26593	0.184315	0.437499	0.421293	0.673541	0.999882	21.2663	0.929029	0.395606	2.34837	0.0188559	0.20415
GLYMA_06G317800	48.41	-0.278987	0.232642	-1.19921	0.230447	0.999561	58.0004	0.67622	0.446004	1.51617	0.129475	0.999174	91.3129	0.285307	0.527992	0.540362	0.588948	0.999882	248.607	0.748454	0.318752	2.34807	0.0188708	0.204182
GLYMA_04G020300	7122.32	-0.0208469	0.142297	-0.146503	0.883524	0.999561	9590.97	-0.0967827	0.168514	-0.574331	0.565744	0.999174	10033.6	-0.17526	0.281605	-0.622361	0.533704	0.999882	5836.02	-0.710728	0.302745	-2.34761	0.0188942	0.204183
GLYMA_11G228600	40.8823	0.221742	0.243118	0.912077	0.361728	0.999561	61.2068	0.04858	0.224106	0.216773	0.828385	0.999174	72.9496	-0.570575	0.252969	-2.25552	0.0241008	0.999882	65.2799	-0.470801	0.200545	-2.3476	0.0188946	0.204183
GLYMA_06G129300	10.0622	-0.134977	0.417202	-0.32353	0.746294	0.999561	21.4348	-0.409202	0.400976	-1.02051	0.307485	0.999174	19.2067	0.0150552	0.557714	0.0269945	0.978464	0.999882	16.4984	-1.15378	0.491767	-2.34618	0.0189668	0.204834
GLYMA_03G262900	31.4947	-0.0135574	0.230986	-0.0586935	0.953196	0.999561	36.6666	-0.343582	0.246487	-1.39391	0.163343	0.999174	38.3727	-0.326962	0.252751	-1.29361	0.195799	0.999882	16.718	-0.791383	0.337516	-2.34473	0.0190411	0.205122
GLYMA_04G243800	79.8018	0.125883	0.196957	0.639142	0.52273	0.999561	100.283	-0.713758	0.262973	-2.71418	0.00664396	0.999174	92.0367	0.420678	0.439951	0.956193	0.338975	0.999882	69.748	-0.915748	0.390538	-2.34484	0.0190354	0.205122
GLYMA_06G084200	230.198	0.413523	0.26684	1.5497	0.121214	0.999561	49.1388	1.67934	0.372612	4.50695	6.58e-06	0.0779271	149.929	0.3688	0.727857	0.506693	0.61237	0.999882	277.906	-0.912238	0.389038	-2.34485	0.0190345	0.205122
GLYMA_20G206600	13.1552	-0.796758	0.481649	-1.65423	0.098081	0.999561	9.73715	-1.49024	0.62848	-2.37119	0.0177309	0.999174	10.003	2.37648	1.00835	2.35681	0.0184328	0.999882	31.6326	-1.33379	0.56868	-2.34541	0.019006	0.205122
GLYMA_02G026400	67.908	0.0495694	0.182559	0.271526	0.785987	0.999561	86.8522	-0.221544	0.197782	-1.12015	0.262651	0.999174	78.8461	-0.584609	0.356467	-1.64001	0.101003	0.999882	20.7887	-0.7968	0.339901	-2.34421	0.0190676	0.205172
GLYMA_18G021300	16.0666	-0.718305	0.354067	-2.02872	0.0424865	0.999561	10.3189	-0.203833	0.395076	-0.515933	0.605901	0.999174	11.2826	0.424005	0.552425	0.767533	0.442764	0.999882	21.8115	-0.871168	0.371632	-2.34417	0.0190697	0.205172
GLYMA_05G101700	92.5492	0.0807148	0.32891	0.245401	0.806146	0.999561	55.6287	0.251996	0.350528	0.718906	0.472199	0.999174	41.9559	0.262643	0.388452	0.676128	0.498959	0.999882	36.8324	-0.565147	0.241168	-2.34337	0.0191102	0.205223
GLYMA_12G173800	48.8303	0.419287	0.247395	1.69481	0.0901118	0.999561	24.4998	0.597838	0.499622	1.19658	0.23147	0.999174	24.638	-0.28861	0.698796	-0.41301	0.679599	0.999882	59.858	0.694787	0.296436	2.3438	0.0190884	0.205223
GLYMA_17G256900	15.0539	-0.0880463	0.33105	-0.265961	0.79027	0.999561	7.51793	-0.360375	0.488203	-0.738166	0.460414	0.999174	6.81646	0.696403	0.824598	0.844536	0.39837	0.999882	21.3916	-0.905769	0.386504	-2.34349	0.0191042	0.205223
GLYMA_01G182400	2.28504	0.0188444	0.918342	0.02052	0.983629	NA	2.85648	0.28431	0.964562	0.294756	0.76818	0.999174	9.39977	1.12122	0.799708	1.40204	0.160903	0.999882	25.6179	0.954314	0.407465	2.34208	0.0191768	0.205377
GLYMA_03G001800	13.3955	0.0840686	0.36208	0.232183	0.816396	0.999561	16.7513	-0.151332	0.399618	-0.37869	0.704918	0.999174	24.5461	-0.15673	0.333781	-0.469559	0.63867	0.999882	52.9849	0.528496	0.225637	2.34224	0.0191684	0.205377
GLYMA_03G213500	11.9922	-0.112266	0.399577	-0.280961	0.778741	0.999561	18.7919	0.65824	0.457577	1.43853	0.150282	0.999174	15.5072	0.0749967	0.485245	0.154554	0.877173	0.999882	104.825	0.753788	0.32183	2.34219	0.0191708	0.205377
GLYMA_12G071300	39.9865	0.0251845	0.223097	0.112886	0.910121	0.999561	44.2979	-0.342802	0.214378	-1.59905	0.109809	0.999174	60.707	0.331133	0.323326	1.02415	0.305766	0.999882	118.205	0.479412	0.204708	2.34193	0.0191843	0.205377
GLYMA_16G178900	18.5822	0.245401	0.34212	0.717293	0.473193	0.999561	27.3209	-0.0400165	0.418277	-0.09567	0.923783	0.999174	42.0543	-0.0369431	0.294543	-0.125425	0.900187	0.999882	55.0531	0.666152	0.284393	2.34236	0.0191621	0.205377
GLYMA_15G067100	7.11582	0.0313158	0.449287	0.0697012	0.944431	0.999561	9.87803	1.10036	0.615721	1.78711	0.0739201	0.999174	14.4675	0.190769	0.389981	0.489175	0.624718	0.999882	68.1074	0.637565	0.272286	2.34153	0.0192049	0.20547
GLYMA_04G206600	12.2788	-0.28849	0.428196	-0.673735	0.50048	0.999561	16.4557	-0.0731177	0.318782	-0.229366	0.818584	0.999174	24.6149	0.478174	0.366821	1.30356	0.192383	0.999882	23.8446	-0.637701	0.272372	-2.34129	0.0192175	0.205476
GLYMA_08G239000	306.969	0.0678514	0.123208	0.550707	0.581834	0.999561	388.265	0.106722	0.156403	0.682353	0.495016	0.999174	584.559	-0.297156	0.221016	-1.3445	0.178786	0.999882	260.668	-0.657524	0.280916	-2.34064	0.0192505	0.205701
GLYMA_07G189200	46.7274	-0.119478	0.215747	-0.553787	0.579725	0.999561	45.0058	0.137293	0.22587	0.607843	0.543292	0.999174	40.3164	-0.00711608	0.299467	-0.0237624	0.981042	0.999882	34.3243	0.716389	0.306331	2.33861	0.0193557	0.206228
GLYMA_13G234600	10.3558	-0.306775	0.403626	-0.760047	0.447227	0.999561	9.17647	-0.37203	0.440637	-0.844302	0.398501	0.999174	11.6841	0.232502	0.379079	0.613334	0.539656	0.999882	48.3668	0.853437	0.36493	2.33863	0.0193546	0.206228
GLYMA_14G098400	19.5014	0.193208	0.329756	0.585911	0.557936	0.999561	19.8302	-0.257102	0.330422	-0.778101	0.436509	0.999174	24.0654	-0.319011	0.373472	-0.854178	0.393007	0.999882	32.7764	-0.734524	0.314078	-2.33867	0.0193527	0.206228
GLYMA_17G224900	2.36272	-1.46265	0.877028	-1.66774	0.0953683	NA	51.86	0.392224	0.853983	0.459288	0.646027	0.999174	114.596	-0.288545	0.654823	-0.440646	0.659469	0.999882	386.365	1.54262	0.659653	2.33853	0.0193597	0.206228
GLYMA_17G228400	28.0167	0.243612	0.297907	0.817745	0.413503	0.999561	22.5344	0.154853	0.379072	0.408506	0.682902	0.999174	29.3372	-0.0840297	0.422058	-0.199095	0.842188	0.999882	36.3376	-1.21951	0.521376	-2.33903	0.0193341	0.206228
GLYMA_15G172500	17.5664	0.358182	1.18549	0.302139	0.762546	0.999561	8.26642	-0.622756	1.77254	-0.351335	0.725337	0.999174	9.12575	0.77602	0.682696	1.1367	0.255664	0.999882	30.1956	3.63586	1.55549	2.33744	0.0194164	0.20659
GLYMA_18G259000	3.3967	-0.171441	0.776553	-0.220771	0.82527	0.999561	2.91393	0.369303	0.726229	0.508521	0.611088	0.999174	3.24148	0.374819	0.747448	0.501465	0.616044	0.999882	27.1259	1.43913	0.615694	2.33741	0.0194178	0.20659
GLYMA_16G177800	70.0839	0.166661	0.235815	0.706746	0.479725	0.999561	23.91	-0.517553	0.390753	-1.3245	0.185336	0.999174	58.127	-0.0858577	0.321587	-0.266981	0.789484	0.999882	65.0348	-0.702468	0.300569	-2.33713	0.0194326	0.20662
GLYMA_05G133700	23.9574	0.0822963	0.27299	0.301463	0.763061	0.999561	25.5796	0.643395	0.413233	1.55698	0.119476	0.999174	85.0395	0.890495	0.561651	1.5855	0.112854	0.999882	225.2	0.512151	0.219163	2.33685	0.0194471	0.206647
GLYMA_09G017600	26.9463	0.199134	0.279229	0.713157	0.475749	0.999561	34.6848	-0.107437	0.238959	-0.449604	0.652996	0.999174	35.8853	-0.37847	0.230184	-1.64421	0.100133	0.999882	17.2662	-0.885281	0.378938	-2.33621	0.01948	0.206741
GLYMA_11G142700	26.0551	0.0872203	0.2575	0.33872	0.734821	0.999561	31.2826	0.115401	0.245902	0.469296	0.638858	0.999174	31.5613	-0.192521	0.25495	-0.75513	0.450171	0.999882	31.3234	0.633398	0.271111	2.33631	0.0194753	0.206741
GLYMA_11G110900	31.1144	-0.579227	0.326884	-1.77197	0.0764003	0.999561	27.0333	-0.138811	0.31172	-0.445305	0.6561	0.999174	39.047	0.171449	0.30913	0.554616	0.579157	0.999882	23.7071	-0.899362	0.385082	-2.33551	0.019517	0.207
GLYMA_15G047700	65.3914	0.0266679	0.177181	0.150512	0.880361	0.999561	87.2278	-0.137809	0.210222	-0.655539	0.512121	0.999174	98.0848	-0.283528	0.273672	-1.03601	0.300196	0.999882	55.0033	-0.569292	0.243778	-2.33529	0.0195285	0.207
GLYMA_15G232000	25.3663	-0.132787	0.3204	-0.414441	0.678551	0.999561	28.4726	0.359799	0.334473	1.07572	0.282052	0.999174	35.0968	0.282032	0.259823	1.08548	0.27771	0.999882	78.0615	0.42726	0.182983	2.33497	0.019545	0.207047
GLYMA_02G303000	524.301	0.0756302	0.129734	0.582964	0.559918	0.999561	456.691	-0.116751	0.129504	-0.901523	0.36731	0.999174	481.675	-0.436208	0.254007	-1.71731	0.0859228	0.999882	149.07	-0.910911	0.390256	-2.33414	0.0195886	0.207192
GLYMA_04G025000	32.5804	-0.524522	0.274354	-1.91185	0.0558961	0.999561	30.9084	-0.920798	0.426318	-2.15989	0.0307814	0.999174	26.718	1.05021	0.882481	1.19007	0.23402	0.999882	57.7102	-0.951679	0.407743	-2.33402	0.0195949	0.207192
GLYMA_13G253400	11.8775	0.293793	0.419953	0.699585	0.484187	0.999561	19.6231	-0.462582	0.293587	-1.57562	0.115113	0.999174	21.7319	-0.0460395	0.280206	-0.164306	0.86949	0.999882	109.169	0.661941	0.283593	2.33412	0.0195893	0.207192
GLYMA_17G188300	35.8112	-0.0994468	0.238391	-0.417159	0.676562	0.999561	34.3513	-0.0246708	0.244041	-0.101093	0.919477	0.999174	36.2331	0.0181986	0.279211	0.0651786	0.948032	0.999882	49.5083	0.671824	0.287913	2.33343	0.0196255	0.207388
GLYMA_04G002000	67.9892	-0.0742713	0.183094	-0.405645	0.685003	0.999561	88.8469	-0.134975	0.239386	-0.563838	0.572865	0.999174	80.838	0.108056	0.223777	0.482872	0.629187	0.999882	59.1444	-0.455142	0.195084	-2.33306	0.0196452	0.207406
GLYMA_15G029500	370.046	0.210445	0.151526	1.38884	0.164882	0.999561	524.204	-0.0353855	0.13437	-0.263343	0.792286	0.999174	1001	-0.199601	0.196791	-1.01428	0.310449	0.999882	627.289	-0.489127	0.209661	-2.33294	0.0196513	0.207406
GLYMA_06G030500	164.558	-0.245891	0.173113	-1.42041	0.155489	0.999561	280.8	-0.380299	0.179839	-2.11466	0.0344586	0.999174	279.912	0.202335	0.241517	0.837768	0.402161	0.999882	191.87	-0.55381	0.237456	-2.33226	0.019687	0.207644
GLYMA_06G061700	4.68332	0.152662	0.601651	0.253739	0.799697	0.999561	5.50755	0.261871	0.61179	0.42804	0.668622	0.999174	11.3715	0.372784	0.541365	0.688601	0.491075	0.999882	21.6381	1.31625	0.564415	2.33205	0.019698	0.207644
GLYMA_03G179800	14.5169	-0.211731	0.337	-0.628282	0.529819	0.999561	18.413	0.177316	0.311752	0.568772	0.569511	0.999174	23.3514	-0.213003	0.364753	-0.583967	0.559242	0.999882	29.9668	0.854169	0.36649	2.33068	0.0197704	0.20768
GLYMA_03G228900	7.19795	0.577948	0.495904	1.16544	0.24384	0.999561	15.1207	1.06928	0.442939	2.41405	0.0157763	0.999174	30.6779	0.445364	0.402739	1.10584	0.268797	0.999882	92.8087	0.572217	0.245547	2.33037	0.0197864	0.20768
GLYMA_08G223100	29.326	-0.0103151	0.250537	-0.0411721	0.967159	0.999561	34.7701	0.058193	0.242485	0.239985	0.810342	0.999174	47.0741	0.0153366	0.319821	0.0479536	0.961753	0.999882	58.0526	0.479709	0.20579	2.33107	0.0197499	0.20768
GLYMA_08G271700	43.3806	-0.110558	0.22018	-0.502126	0.615579	0.999561	46.1696	0.0288529	0.224629	0.128447	0.897795	0.999174	56.2152	0.0670667	0.203069	0.330265	0.7412	0.999882	107.368	0.416453	0.178716	2.33026	0.0197927	0.20768
GLYMA_11G038800	4.64512	-0.824478	0.693235	-1.18932	0.234314	0.999561	4.01993	-0.651187	0.608012	-1.07101	0.284165	0.999174	5.96173	0.684419	0.608681	1.12443	0.26083	0.999882	58.3511	0.758441	0.325516	2.32996	0.0198081	0.20768
GLYMA_11G200700	9.52377	-0.758953	0.43375	-1.74975	0.080162	0.999561	9.52944	-0.232557	0.462573	-0.502747	0.615142	0.999174	17.8105	0.190109	0.389068	0.488627	0.625106	0.999882	23.0798	-0.707743	0.303762	-2.32993	0.0198101	0.20768
GLYMA_12G089200	15.0824	0.0781724	0.340479	0.229596	0.818406	0.999561	29.1667	0.498148	0.347221	1.43467	0.151381	0.999174	44.5343	0.13306	0.320639	0.414984	0.678153	0.999882	37.1499	0.957535	0.410884	2.33042	0.0197838	0.20768
GLYMA_15G273600	245.421	-0.194678	0.118529	-1.64245	0.100498	0.999561	249.801	-0.363326	0.241726	-1.50305	0.132827	0.999174	229.892	-0.0877861	0.265728	-0.330361	0.741127	0.999882	664.076	0.472438	0.202663	2.33115	0.0197453	0.20768
GLYMA_20G162000	205.248	-0.0384832	0.137047	-0.280803	0.778861	0.999561	196.561	0.201569	0.195091	1.03321	0.301506	0.999174	153.641	-0.176051	0.546081	-0.32239	0.747158	0.999882	26.65	-0.933053	0.400197	-2.33149	0.0197277	0.20768
GLYMA_14G005300	21.0976	-0.194955	0.33296	-0.58552	0.558198	0.999561	19.787	-0.929578	0.461732	-2.01324	0.0440892	0.999174	17.327	0.898617	0.760068	1.18228	0.237093	0.999882	41.212	-0.727093	0.312156	-2.32926	0.0198453	0.207922
GLYMA_08G218600	19.7718	-0.807147	0.767001	-1.05234	0.292643	0.999561	50.8735	0.617715	0.755659	0.817452	0.41367	0.999174	64.224	0.0776275	0.634594	0.122326	0.902641	0.999882	944.179	0.559595	0.240271	2.32901	0.0198583	0.207932
GLYMA_09G060200	4.357	0.139227	0.691548	0.201326	0.840443	0.999561	7.64022	-0.504365	0.697933	-0.722655	0.469892	0.999174	12.4048	-0.289454	0.60442	-0.478895	0.632013	0.999882	93.938	0.698486	0.299953	2.32865	0.0198777	0.207994
GLYMA_15G271700	236.033	0.194032	0.200807	0.966262	0.333913	0.999561	241.755	0.154898	0.19766	0.78366	0.43324	0.999174	231.99	-0.598918	0.300906	-1.99038	0.046549	0.999882	153.565	-0.424209	0.182186	-2.32845	0.0198885	0.207994
GLYMA_12G096600	13.9841	-0.0323989	0.415814	-0.0779168	0.937894	0.999561	9.84826	0.0687693	0.382494	0.179792	0.857316	0.999174	16.4902	0.516002	0.391482	1.31807	0.187479	0.999882	68.1265	0.589469	0.253229	2.32781	0.0199221	0.20801
GLYMA_15G050200	153.621	-0.00442242	0.163241	-0.0270914	0.978387	0.999561	298.132	0.141777	0.160579	0.882909	0.377285	0.999174	304.348	-0.0167456	0.189125	-0.0885423	0.929446	0.999882	287.132	0.386956	0.166229	2.32785	0.0199199	0.20801
GLYMA_18G176600	9.82991	-0.226837	0.410025	-0.553228	0.580107	0.999561	6.77757	0.507489	0.484857	1.04668	0.295248	0.999174	8.83903	1.00474	0.492559	2.03983	0.0413674	0.999882	44.9763	0.648878	0.278787	2.32751	0.0199384	0.20801
GLYMA_19G222500	184.593	0.0831435	0.119353	0.69662	0.486041	0.999561	135.459	-0.173869	0.178961	-0.971547	0.331276	0.999174	133.911	-0.707074	0.253058	-2.79412	0.00520406	0.999882	26.9203	-1.40722	0.604564	-2.32766	0.01993	0.20801
GLYMA_09G076900	469.334	0.105125	0.141994	0.74035	0.459088	0.999561	719.935	0.29614	0.182223	1.62515	0.10413	0.999174	849.497	-0.757793	0.322031	-2.35317	0.0186143	0.999882	290.22	-0.629563	0.270595	-2.32659	0.0199874	0.208268
GLYMA_17G132500	111.192	0.0895004	0.158175	0.565831	0.571509	0.999561	164.561	-0.313726	0.311844	-1.00604	0.314399	0.999174	133.024	0.0480436	0.365598	0.131411	0.89545	0.999882	102.572	-0.448702	0.192857	-2.3266	0.0199866	0.208268
GLYMA_17G114000	8.12146	-0.333084	0.477418	-0.697679	0.485378	0.999561	9.23152	-0.477319	0.483754	-0.986697	0.323791	0.999174	13.3603	0.352189	0.408694	0.861743	0.388829	0.999882	23.447	-0.692131	0.297537	-2.3262	0.020008	0.208357
GLYMA_01G063100	6.00265	-0.27411	0.572495	-0.478799	0.632081	0.999561	6.05328	-1.09434	0.635642	-1.72163	0.0851365	0.999174	7.07272	1.47062	0.769451	1.91126	0.0559714	0.999882	21.6417	-1.17402	0.504857	-2.32544	0.0200484	0.208525
GLYMA_04G039200	50.6284	-0.0964498	0.202777	-0.475645	0.634328	0.999561	58.1817	-0.169516	0.222763	-0.760971	0.446674	0.999174	61.7947	0.0024756	0.207039	0.0119572	0.99046	0.999882	45.5272	-0.564858	0.242902	-2.32546	0.0200476	0.208525
GLYMA_06G290200	1.11907	-2.68249	1.35624	-1.97789	0.0479408	NA	1.75962	0.772681	1.06099	0.72826	0.466454	0.999174	1.9072	0.325881	1.25172	0.260346	0.794597	0.999882	56.9877	1.24664	0.536185	2.32501	0.0200712	0.208636
GLYMA_15G042000	43.0554	-0.248343	0.256235	-0.969201	0.332445	0.999561	42.4979	-0.179883	0.215835	-0.833426	0.404605	0.999174	51.8381	0.201278	0.284213	0.708193	0.478825	0.999882	66.0727	0.5042	0.216968	2.32385	0.0201337	0.209159
GLYMA_14G212200	12.1868	-0.253477	0.452094	-0.560673	0.57502	0.999561	29.7035	0.0300155	0.447598	0.0670592	0.946535	0.999174	79.6839	0.933834	0.637473	1.4649	0.142949	0.999882	292.916	0.666566	0.286904	2.32331	0.0201626	0.209333
GLYMA_03G165800	2.34388	0.53041	1.00331	0.528659	0.597042	NA	4.14483	0.740816	0.636744	1.16344	0.244649	0.999174	6.83143	-0.616741	0.631628	-0.97643	0.328851	0.999882	30.9008	1.00866	0.43437	2.32211	0.0202268	0.209422
GLYMA_06G143000	65.6762	0.407274	0.220715	1.84525	0.0650008	0.999561	107.754	-0.0378589	0.2851	-0.132792	0.894358	0.999174	127.438	0.385169	0.475755	0.809596	0.418173	0.999882	318.512	0.901875	0.388365	2.32223	0.0202204	0.209422
GLYMA_07G175500	21.4872	0.0048436	0.334955	0.0144604	0.988463	0.999561	17.301	0.0192444	0.377114	0.0510308	0.959301	0.999174	26.5981	-0.216028	0.282406	-0.764954	0.444299	0.999882	20.7638	-0.811011	0.349304	-2.32179	0.0202442	0.209422
GLYMA_16G113100	7.30459	-0.496154	0.509319	-0.974151	0.329981	0.999561	8.4992	0.000297742	0.421001	0.000707225	0.999436	0.999986	9.91837	-0.359706	0.492851	-0.729847	0.465484	0.999882	28.0847	0.690858	0.297551	2.32181	0.0202431	0.209422
GLYMA_17G252600	244.712	0.106117	0.144764	0.733038	0.463535	0.999561	333.804	0.057761	0.188011	0.307222	0.758674	0.999174	308.216	-0.342578	0.35967	-0.952479	0.340854	0.999882	154.53	-0.660182	0.284258	-2.32247	0.0202074	0.209422
GLYMA_18G071900	232.067	0.250957	0.168762	1.48705	0.137002	0.999561	237.002	0.0922289	0.185841	0.496279	0.619697	0.999174	266.433	-0.625638	0.210378	-2.97388	0.00294061	0.97148	75.2676	-0.676133	0.291205	-2.32184	0.0202413	0.209422
GLYMA_06G124900	92.9196	-0.0715057	0.175672	-0.407042	0.683977	0.999561	113.244	-0.0757489	0.169533	-0.446808	0.655013	0.999174	137.459	0.310399	0.189278	1.63991	0.101024	0.999882	388.539	0.310038	0.133591	2.32081	0.0202974	0.209537
GLYMA_15G194300	3183.3	0.242266	0.191611	1.26437	0.206099	0.999561	3595.6	-0.193312	0.156346	-1.23643	0.216298	0.999174	4948.75	-0.23703	0.267519	-0.886031	0.375601	0.999882	4760.73	-0.671676	0.2894	-2.32092	0.020291	0.209537
GLYMA_17G084300	503.278	-0.0209894	0.10727	-0.195669	0.844869	0.999561	522.609	-0.224487	0.246493	-0.91072	0.362443	0.999174	440.447	-0.179495	0.296257	-0.605878	0.544596	0.999882	191.852	-0.58882	0.253727	-2.32068	0.0203042	0.209537
GLYMA_17G258700	196.691	-0.280813	0.163473	-1.71779	0.0858347	0.999561	221.828	0.46312	0.281364	1.64599	0.0997667	0.999174	320.484	-0.275443	0.336172	-0.819351	0.412586	0.999882	529.8	0.629435	0.271192	2.32099	0.0202872	0.209537
GLYMA_01G189400	8.45234	-0.277225	0.46112	-0.601199	0.547707	0.999561	8.77593	-0.266108	0.457001	-0.582292	0.56037	0.999174	10.3325	-0.228052	0.46284	-0.492723	0.622208	0.999882	19.3551	0.739851	0.318871	2.32022	0.020329	0.209559
GLYMA_15G118600	16.8598	0.056008	0.339268	0.165085	0.868877	0.999561	22.2998	0.0954926	0.297264	0.321238	0.74803	0.999174	43.6652	-0.218463	0.290663	-0.751602	0.45229	0.999882	31.6373	-0.575938	0.248229	-2.32019	0.0203306	0.209559
GLYMA_03G081900	75.0737	0.000785993	0.171119	0.00459327	0.996335	0.999561	78.3999	0.218463	0.241269	0.905473	0.365215	0.999174	101.901	-0.257545	0.211216	-1.21935	0.222712	0.999882	41.8212	-0.713407	0.307516	-2.3199	0.0203463	0.209595
GLYMA_04G084300	10.858	-0.762821	0.495603	-1.53918	0.123761	0.999561	6.38031	-0.00366644	0.486915	-0.00752993	0.993992	0.999698	10.6289	0.792849	0.521469	1.52041	0.128407	0.999882	47.9783	0.602258	0.259688	2.31916	0.0203865	0.209603
GLYMA_07G251300	2.07708	-0.0425489	0.861943	-0.0493639	0.960629	NA	9.2402	0.519029	0.726861	0.714069	0.475185	0.999174	47.1676	1.94429	1.0281	1.89116	0.0586034	0.999882	33.734	1.28658	0.554664	2.31957	0.0203644	0.209603
GLYMA_08G336100	48.4063	0.0124107	0.245027	0.0506504	0.959604	0.999561	43.2707	0.0224415	0.312808	0.0717422	0.942807	0.999174	132.172	0.253487	0.381481	0.664481	0.506382	0.999882	109.305	-0.41793	0.180221	-2.31898	0.0203959	0.209603
GLYMA_16G157600	42.1693	0.125986	0.260103	0.48437	0.628123	0.999561	51.0757	-0.348341	0.255002	-1.36604	0.171928	0.999174	67.8439	-0.164807	0.361619	-0.455747	0.648572	0.999882	87.8456	-0.383056	0.165176	-2.31908	0.0203907	0.209603
GLYMA_02G113500	98.7886	0.0999443	0.149576	0.668186	0.504015	0.999561	116.802	0.106357	0.168427	0.631472	0.527732	0.999174	133.286	-0.342033	0.194782	-1.75598	0.079092	0.999882	49.1261	-0.60077	0.259143	-2.3183	0.0204332	0.209815
GLYMA_13G301700	1.25932	-0.738889	1.21334	-0.608969	0.542545	NA	10.3081	-0.248039	0.559491	-0.44333	0.657527	0.999174	44.8917	-0.0652853	0.370716	-0.176106	0.860211	0.999882	35.4384	-1.13179	0.488228	-2.31816	0.0204409	0.209815
GLYMA_07G167000	34.2155	0.177219	0.267352	0.662867	0.507415	0.999561	33.8863	-0.420464	0.331316	-1.26907	0.204415	0.999174	29.3438	-0.176647	0.358972	-0.492092	0.622655	0.999882	58.9274	-0.818623	0.35325	-2.31741	0.0204817	0.209983
GLYMA_09G013700	34.5621	0.4914	0.241341	2.03612	0.0417385	0.999561	50.0315	-0.471782	0.27336	-1.72587	0.0843714	0.999174	73.4724	0.33746	0.246708	1.36785	0.171358	0.999882	81.4107	-0.654406	0.282377	-2.31749	0.020477	0.209983
GLYMA_02G025900	34.9654	0.318589	0.225473	1.41298	0.157662	0.999561	61.4043	0.263497	0.222782	1.18276	0.236905	0.999174	84.0235	0.0357618	0.217344	0.16454	0.869306	0.999882	106.914	0.411403	0.177606	2.31638	0.0205377	0.210427
GLYMA_06G133700	62.942	0.128613	0.193498	0.664677	0.506257	0.999561	70.2735	-0.235841	0.180148	-1.30915	0.190483	0.999174	71.8927	-0.225963	0.256066	-0.882442	0.377538	0.999882	27.5935	-0.672741	0.290468	-2.31606	0.0205552	0.210427
GLYMA_09G152100	175.646	0.108031	0.194652	0.554996	0.578898	0.999561	348.749	-0.450748	0.212497	-2.12119	0.0339054	0.999174	353.546	-0.00675354	0.249336	-0.0270861	0.978391	0.999882	230.931	-0.57079	0.246462	-2.31594	0.0205617	0.210427
GLYMA_04G066000	2110.11	-0.0429096	0.116461	-0.368446	0.712541	0.999561	2569.92	0.00374426	0.132976	0.0281574	0.977537	0.999533	2252.6	-0.18784	0.25091	-0.748634	0.454078	0.999882	980.265	-0.543546	0.234727	-2.31566	0.0205771	0.210459
GLYMA_03G097300	261.693	0.127859	0.12286	1.0407	0.298017	0.999561	255.769	-0.0650256	0.17321	-0.375414	0.707352	0.999174	293.117	-0.655883	0.299939	-2.18672	0.0287627	0.999882	101.698	-0.839877	0.362877	-2.3145	0.0206404	0.210856
GLYMA_16G044900	6558.52	-0.0562026	0.112167	-0.501062	0.616327	0.999561	8297.58	-0.0719464	0.237505	-0.302926	0.761947	0.999174	7120.24	-0.0828735	0.281128	-0.294789	0.768155	0.999882	3221.85	-0.54439	0.235202	-2.31456	0.0206369	0.210856
GLYMA_19G122600	35.5014	0.136613	0.318658	0.428712	0.668133	0.999561	48.8579	0.145423	0.286507	0.507572	0.611753	0.999174	55.9064	0.20634	0.298434	0.691408	0.489309	0.999882	61.3787	-0.508921	0.219948	-2.31382	0.0206774	0.211109
GLYMA_06G118000	317.964	0.134306	0.123628	1.08637	0.277316	0.999561	499.383	0.152385	0.129156	1.17985	0.23806	0.999174	559.042	-0.352373	0.225646	-1.56162	0.118378	0.999882	159.992	-0.814104	0.351926	-2.31328	0.0207073	0.211289
GLYMA_05G162300	4.97552	0.212106	0.65584	0.323411	0.746384	0.999561	5.86213	1.05792	0.542766	1.94913	0.0512798	0.999174	6.66698	-0.478888	0.623636	-0.767896	0.442549	0.999882	16.4561	0.804127	0.347847	2.31172	0.0207928	0.211534
GLYMA_06G163000	34.2015	0.216125	0.26799	0.806469	0.419973	0.999561	39.4491	0.326932	0.218626	1.49539	0.134811	0.999174	56.6533	0.305728	0.218032	1.40221	0.160852	0.999882	39.0827	-0.6315	0.273173	-2.31172	0.0207929	0.211534
GLYMA_09G226700	35.9508	-0.0836901	0.26504	-0.315763	0.752182	0.999561	36.9592	-1.09608	0.362358	-3.02486	0.00248751	0.826447	34.0972	0.658156	0.574888	1.14484	0.252275	0.999882	89.9472	-0.923421	0.399321	-2.31248	0.0207514	0.211534
GLYMA_14G070200	3.08097	-0.816874	1.03579	-0.788647	0.430318	NA	9.05035	-0.0890895	0.644482	-0.138234	0.890055	0.999174	15.467	0.119612	0.653635	0.182996	0.854801	0.999882	228.682	0.679062	0.293727	2.31188	0.0207844	0.211534
GLYMA_19G260200	29.3266	0.268805	0.287523	0.9349	0.34984	0.999561	48.4029	-0.271707	0.208139	-1.30541	0.191754	0.999174	67.3833	0.181875	0.240836	0.755179	0.450142	0.999882	44.6236	-0.65565	0.283543	-2.31234	0.0207588	0.211534
GLYMA_06G014500	170.555	0.135461	0.145572	0.930541	0.352091	0.999561	245.602	-0.133511	0.221001	-0.604121	0.545763	0.999174	240.685	-0.30121	0.261768	-1.15067	0.249866	0.999882	144.21	-0.659091	0.285234	-2.31071	0.0208491	0.211973
GLYMA_17G258300	59.7106	-0.0598217	0.200331	-0.298615	0.765234	0.999561	46.9319	-0.413251	0.282208	-1.46435	0.143098	0.999174	50.7613	0.156086	0.629153	0.248088	0.804066	0.999882	35.2159	-0.978023	0.423296	-2.3105	0.0208607	0.211973
GLYMA_10G009200	22.3092	0.0118543	0.269486	0.0439886	0.964913	0.999561	24.7509	-0.167115	0.277937	-0.601269	0.547661	0.999174	30.999	0.177309	0.293735	0.603635	0.546086	0.999882	43.005	0.521375	0.225719	2.30984	0.0208972	0.212089
GLYMA_13G070400	19.9179	0.118543	0.344861	0.343742	0.73104	0.999561	22.8146	0.385588	0.310606	1.2414	0.214457	0.999174	30.1654	0.357812	0.278645	1.28411	0.199103	0.999882	23.9358	-0.68368	0.295998	-2.30975	0.0209022	0.212089
GLYMA_13G239100	10.177	0.368307	0.388697	0.947542	0.343363	0.999561	6.25703	-0.162331	0.487854	-0.332746	0.739326	0.999174	20.107	-0.37935	0.371634	-1.02076	0.307368	0.999882	31.6312	0.947628	0.410327	2.30944	0.020919	0.212089
GLYMA_14G056300	1.16843	0.304938	1.2583	0.242342	0.808515	NA	0.956093	-1.85793	1.75021	-1.06155	0.288442	0.999174	3.23558	-0.402732	1.06289	-0.378904	0.704759	0.999882	48.5043	0.858389	0.371694	2.3094	0.0209215	0.212089
GLYMA_03G114600	5321.61	0.138681	0.187338	0.74027	0.459136	0.999561	6277.57	-0.137245	0.150701	-0.910714	0.362446	0.999174	7824.37	-0.199849	0.243163	-0.821875	0.411148	0.999882	6836.59	-0.64033	0.277323	-2.30896	0.0209456	0.212128
GLYMA_09G273500	3.54364	0.27871	0.665196	0.418989	0.675224	0.999561	19.5995	-1.26814	0.415645	-3.05102	0.00228068	0.807036	15.937	0.2836	1.01395	0.279698	0.779709	0.999882	19.4724	-0.975987	0.42275	-2.30866	0.0209624	0.212128
GLYMA_19G260600	1190.54	-0.0247812	0.110047	-0.225187	0.821834	0.999561	1722.06	-0.239849	0.185749	-1.29125	0.196616	0.999174	1887.56	-0.169728	0.302743	-0.560634	0.575047	0.999882	1122.98	-0.722821	0.313068	-2.30883	0.020953	0.212128
GLYMA_08G063800	1096.8	0.146612	0.122171	1.20006	0.230117	0.999561	1294.29	-0.0433411	0.127505	-0.339918	0.733918	0.999174	1640.3	-0.650788	0.171015	-3.80545	0.000141547	0.482263	570.309	-0.694097	0.300685	-2.30838	0.0209778	0.212159
GLYMA_13G358900	0.669212	2.28104	1.63615	1.39415	0.163272	NA	2.07347	-0.0138652	0.855498	-0.0162071	0.987069	0.999533	6.14456	-0.320239	0.668516	-0.479029	0.631918	0.999882	22.066	1.03991	0.450554	2.30807	0.0209954	0.212213
GLYMA_02G020400	3.42443	-0.655336	0.684503	-0.95739	0.33837	0.999561	4.45646	0.851302	0.599285	1.42053	0.155454	0.999174	6.97427	0.0230669	0.696277	0.0331289	0.973572	0.999882	20.7059	0.770289	0.334092	2.30562	0.021132	0.213112
GLYMA_08G360000	18.5011	-0.014568	0.293738	-0.0495951	0.960445	0.999561	19.7832	0.238787	0.323	0.739276	0.459739	0.999174	21.2684	0.170791	0.359757	0.474742	0.634971	0.999882	32.9423	0.63111	0.273653	2.30624	0.0210972	0.213112
GLYMA_09G049700	23.0007	0.557719	0.280687	1.98698	0.0469245	0.999561	28.2768	0.276813	0.591896	0.467672	0.640019	0.999174	43.6016	0.114882	0.487743	0.235537	0.813792	0.999882	38.7419	1.01251	0.439157	2.30558	0.0211339	0.213112
GLYMA_12G235000	25.3063	-0.0710742	0.255065	-0.278651	0.780513	0.999561	25.0537	0.0224691	0.28467	0.0789304	0.937088	0.999174	30.7988	0.158983	0.342948	0.463579	0.642949	0.999882	54.3265	0.439857	0.190779	2.30558	0.0211339	0.213112
GLYMA_07G047600	3624.13	0.0683692	0.136293	0.501633	0.615926	0.999561	3461.82	-0.275888	0.147403	-1.87166	0.0612534	0.999174	4076.8	-0.105491	0.296516	-0.355767	0.722015	0.999882	3765.13	-0.74847	0.324832	-2.30418	0.0212128	0.213567
GLYMA_07G054900	15.7212	-0.348444	0.325494	-1.07051	0.28439	0.999561	12.9157	-0.0706364	0.374191	-0.188771	0.850272	0.999174	16.5212	0.355227	0.324791	1.09371	0.274083	0.999882	29.4146	0.604522	0.262389	2.30392	0.0212274	0.213567
GLYMA_14G095900	17.8287	-0.0275846	0.328111	-0.0840711	0.933	0.999561	19.2989	0.762633	0.372521	2.04722	0.040636	0.999174	41.4541	0.134056	0.482004	0.278121	0.780919	0.999882	30.077	-0.671112	0.291295	-2.30389	0.0212288	0.213567
GLYMA_15G007700	33.2935	0.0811653	0.307271	0.264148	0.791666	0.999561	53.1418	-0.180393	0.326417	-0.552646	0.580506	0.999174	86.4209	0.212148	0.272128	0.779591	0.435632	0.999882	171.185	-0.367378	0.159415	-2.30455	0.021192	0.213567
GLYMA_11G242200	95.1121	0.264832	0.27094	0.977456	0.328343	0.999561	81.4166	-0.0842744	0.286154	-0.294507	0.768371	0.999174	148.471	-0.409406	0.438004	-0.934709	0.349938	0.999882	41.5286	-1.06435	0.462059	-2.30349	0.0212511	0.213667
GLYMA_13G176400	125.465	-0.119681	0.163444	-0.732246	0.464019	0.999561	121.557	-0.0637932	0.189829	-0.336057	0.736828	0.999174	170.219	0.236532	0.245734	0.962551	0.335773	0.999882	996.074	0.762999	0.331364	2.3026	0.0213013	0.214047
GLYMA_16G018000	104.043	-0.145372	0.198266	-0.733216	0.463427	0.999561	85.5097	-0.403055	0.173912	-2.31758	0.020472	0.999174	101.985	-0.0766506	0.194072	-0.394959	0.692873	0.999882	85.9277	-0.477742	0.20751	-2.30226	0.0213206	0.214115
GLYMA_08G005100	14.2442	-0.0442927	0.397156	-0.111525	0.9112	0.999561	11.2228	-0.209613	0.403371	-0.519653	0.603306	0.999174	17.4726	0.57626	0.392095	1.4697	0.141644	0.999882	74.3562	0.622622	0.270555	2.30128	0.0213758	0.214544
GLYMA_08G025900	15.541	-0.228908	0.343634	-0.66614	0.505322	0.999561	20.1756	0.158386	0.350058	0.452455	0.650941	0.999174	26.053	-0.0716328	0.323801	-0.221225	0.824917	0.999882	51.9191	0.982157	0.42691	2.30062	0.0214133	0.21467
GLYMA_12G140300	0.355147	-0.358538	2.15919	-0.166052	0.868116	NA	1.37982	0.236982	1.24505	0.19034	0.849042	0.999174	1.95899	0.385871	1.13681	0.339435	0.734282	0.999882	47.0032	0.707441	0.307472	2.30083	0.0214012	0.21467
GLYMA_11G075000	13.496	-0.238772	0.406116	-0.587941	0.556572	0.999561	18.8911	-1.08787	0.403152	-2.69841	0.00696725	0.999174	14.7059	-0.194155	0.77506	-0.250504	0.802198	0.999882	23.173	-0.815764	0.354799	-2.29923	0.0214919	0.215333
GLYMA_20G025700	74.689	0.295218	0.247566	1.19248	0.233072	0.999561	68.619	-0.167003	0.239215	-0.698131	0.485096	0.999174	70.4721	0.146494	0.356158	0.411319	0.680839	0.999882	36.4069	-0.600275	0.261111	-2.29892	0.0215094	0.215382
GLYMA_11G226900	1954.05	0.107813	0.134458	0.801834	0.422649	0.999561	2458.7	0.00803235	0.0943651	0.0851199	0.932166	0.999174	2489.94	-0.499253	0.228766	-2.18238	0.0290817	0.999882	742.097	-0.80773	0.351451	-2.29827	0.0215462	0.215625
GLYMA_14G036900	26.3967	-0.125889	0.256809	-0.490203	0.62399	0.999561	23.6757	-0.59856	0.347702	-1.72147	0.0851654	0.999174	26.7103	0.379652	0.359607	1.05574	0.291087	0.999882	29.8703	-0.786583	0.342354	-2.29757	0.0215863	0.215901
[truncated: 34,796 more rows]
