# Supplementary material for: Field multi-omics analysis reveals a close association between bacterial communities and mineral properties in the soybean rhizosphere
Source: Sci Rep. 2021 Apr 23;11:8878. doi: 10.1038/s41598-021-87384-8 (PMC8065045; doi:10.1038/s41598-021-87384-8)
Supplement: Supplementary file 2 — Supplementary Information 2. [file 41598_2021_87384_MOESM2_ESM.xlsx]

## Sheet: Leaf Up
Leaf
1 up	638
GO_id	Genome_GO_count	Expressed_GO	Expected_expression	Status	Corrected_P	GO_desc
GO:0010200	1135	56	19.6445	Overrepresented	1.93795e-09	response to chitin
GO:0002679	420	30	7.26933	Overrepresented	4.07947e-08	respiratory burst involved in defense response
GO:0009693	270	22	4.67314	Overrepresented	1.17053e-06	ethylene biosynthetic process
GO:0035556	479	29	8.29049	Overrepresented	3.61154e-06	intracellular signal transduction
GO:0009408	659	34	11.4059	Overrepresented	1.04217e-05	response to heat
GO:0009612	152	14	2.6308	Overrepresented	0.000209746	response to mechanical stimulus
GO:0070370	21	6	0.363466	Overrepresented	0.00054853	cellular heat acclimation
GO:0010623	7	4	0.121155	Overrepresented	0.00146592	developmental programmed cell death
GO:0010508	8	4	0.138463	Overrepresented	0.00289206	positive regulation of autophagy
GO:0009814	196	14	3.39235	Overrepresented	0.00425266	defense response, incompatible interaction
GO:0055114	2341	15	40.5178	Underrepresented	0.0042797	oxidation-reduction process
GO:0009873	311	18	5.38276	Overrepresented	0.00449807	ethylene mediated signaling pathway
GO:0000165	575	25	9.95205	Overrepresented	0.0136118	MAPK cascade
GO:0035264	5	3	0.0865396	Overrepresented	0.0250278	multicellular organism growth
GO:0009738	634	26	10.9732	Overrepresented	0.0347027	abscisic acid mediated signaling pathway
GO:0042542	511	22	8.84435	Overrepresented	0.0462876	response to hydrogen peroxide
GO:0005524	4522	29	61.3198	Underrepresented	0.00114852	ATP binding
GO:0000166	2506	13	33.9822	Underrepresented	0.0139333	nucleotide binding
GO:0042030	2	2	0.0271207	Overrepresented	0.0397016	ATPase inhibitor activity
2 up	346
GO_id	Genome_GO_count	Expressed_GO	Expected_expression	Status	Corrected_P	GO_desc
GO:0010120	35	5	0.39878	Overrepresented	0.0212601	camalexin biosynthetic process
GO:0010310	535	18	6.09564	Overrepresented	0.0243638	regulation of hydrogen peroxide metabolic process
3 up	2735
GO_id	Genome_GO_count	Expressed_GO	Expected_expression	Status	Corrected_P	GO_desc
GO:0006412	763	2	52.3216	Underrepresented	3.56521e-16	translation
GO:0010200	1135	144	77.8309	Overrepresented	1.4544e-11	response to chitin
GO:0006364	532	1	36.4811	Underrepresented	3.27532e-11	rRNA processing
GO:0006612	1020	132	69.945	Overrepresented	4.77222e-11	protein targeting to membrane
GO:0009867	800	110	54.8588	Overrepresented	1.02388e-10	jasmonic acid mediated signaling pathway
GO:0010363	1019	130	69.8764	Overrepresented	2.1517e-10	regulation of plant-type hypersensitive response
GO:0009611	1031	128	70.6993	Overrepresented	2.13442e-09	response to wounding
GO:0009620	310	56	21.2578	Overrepresented	2.88273e-09	response to fungus
GO:0009863	458	72	31.4067	Overrepresented	3.04761e-09	salicylic acid mediated signaling pathway
GO:0009738	634	87	43.4756	Overrepresented	3.95473e-08	abscisic acid mediated signaling pathway
GO:0015979	452	2	30.9952	Underrepresented	8.63986e-08	photosynthesis
GO:0009723	726	94	49.7843	Overrepresented	1.75624e-07	response to ethylene stimulus
GO:0043069	525	73	36.0011	Overrepresented	7.3865e-07	negative regulation of programmed cell death
GO:0030968	501	71	34.3553	Overrepresented	7.62737e-07	endoplasmic reticulum unfolded protein response
GO:0052542	116	28	7.95452	Overrepresented	1.0129e-06	defense response by callose deposition
GO:0019288	581	7	39.8412	Underrepresented	1.6641e-06	isopentenyl diphosphate biosynthetic process, mevalonate-independent pathway
GO:0009753	756	93	51.8416	Overrepresented	3.06255e-06	response to jasmonic acid stimulus
GO:0031348	766	94	52.5273	Overrepresented	3.78137e-06	negative regulation of defense response
GO:0050832	941	109	64.5276	Overrepresented	5.18155e-06	defense response to fungus
GO:0006468	2386	225	163.616	Overrepresented	1.45836e-05	protein phosphorylation
GO:0009862	688	84	47.1786	Overrepresented	2.44303e-05	systemic acquired resistance, salicylic acid mediated signaling pathway
GO:0009697	653	81	44.7785	Overrepresented	2.45719e-05	salicylic acid biosynthetic process
GO:0009658	316	1	21.6692	Underrepresented	3.31153e-05	chloroplast organization
GO:0009220	315	1	21.6006	Underrepresented	5.29403e-05	pyrimidine ribonucleotide biosynthetic process
GO:0002679	420	58	28.8009	Overrepresented	7.54154e-05	respiratory burst involved in defense response
GO:0009853	337	2	23.1093	Underrepresented	0.000103821	photorespiration
GO:0035556	479	63	32.8467	Overrepresented	0.000114227	intracellular signal transduction
GO:0042538	461	61	31.6124	Overrepresented	0.000117742	hyperosmotic salinity response
GO:0010207	372	3	25.5093	Underrepresented	0.000128713	photosystem II assembly
GO:0010027	469	6	32.161	Underrepresented	0.000144028	thylakoid membrane organization
GO:0009414	888	99	60.8933	Overrepresented	0.000161981	response to water deprivation
GO:0000165	575	71	39.4298	Overrepresented	0.000243709	MAPK cascade
GO:0006098	421	5	28.8694	Underrepresented	0.000283155	pentose-phosphate shunt
GO:0031347	345	48	23.6579	Overrepresented	0.000839227	regulation of defense response
GO:0009560	289	2	19.8177	Underrepresented	0.00198088	embryo sac egg cell differentiation
GO:0019684	320	3	21.9435	Underrepresented	0.00223487	photosynthesis, light reaction
GO:0006606	243	1	16.6634	Underrepresented	0.00318265	protein import into nucleus
GO:0015914	32	11	2.19435	Overrepresented	0.00318423	phospholipid transport
GO:0006073	67	16	4.59442	Overrepresented	0.00455181	cellular glucan metabolic process
GO:0009640	502	10	34.4239	Underrepresented	0.00698088	photomorphogenesis
GO:0006354	225	1	15.429	Underrepresented	0.00990188	DNA-dependent transcription, elongation
GO:0009793	1180	41	80.9167	Underrepresented	0.0109748	embryo development ending in seed dormancy
GO:0007131	263	2	18.0348	Underrepresented	0.0131671	reciprocal meiotic recombination
GO:0009909	744	21	51.0187	Underrepresented	0.0140014	regulation of flower development
GO:0009695	417	51	28.5951	Overrepresented	0.0146571	jasmonic acid biosynthetic process
GO:0009627	751	80	51.4987	Overrepresented	0.0149073	systemic acquired resistance
GO:0007154	186	29	12.7547	Overrepresented	0.0151853	cell communication
GO:0050776	25	9	1.71434	Overrepresented	0.0168761	regulation of immune response
GO:0016045	31	10	2.12578	Overrepresented	0.0172709	detection of bacterium
GO:0019252	372	6	25.5093	Underrepresented	0.0201041	starch biosynthetic process
GO:0048573	342	5	23.4521	Underrepresented	0.0232512	photoperiodism, flowering
GO:0009737	1254	119	85.9911	Overrepresented	0.0337058	response to abscisic acid stimulus
GO:0003735	733	2	48.9802	Underrepresented	4.17543e-15	structural constituent of ribosome
GO:0003676	1718	40	114.799	Underrepresented	1.30009e-11	nucleic acid binding
GO:0003723	1047	17	69.9622	Underrepresented	3.3966e-10	RNA binding
GO:0016301	2134	214	142.597	Overrepresented	1.25546e-08	kinase activity
GO:0004674	2183	213	145.871	Overrepresented	1.70111e-07	protein serine/threonine kinase activity
GO:0004672	2453	233	163.913	Overrepresented	3.22124e-07	protein kinase activity
GO:0016772	2469	229	164.982	Overrepresented	3.07534e-06	transferase activity, transferring phosphorus-containing groups
GO:0050662	164	29	10.9587	Overrepresented	0.000269013	coenzyme binding
GO:0008270	3032	127	202.603	Underrepresented	0.000322996	zinc ion binding
GO:0004012	32	11	2.13829	Overrepresented	0.00147391	phospholipid-translocating ATPase activity
GO:0016762	76	16	5.07844	Overrepresented	0.0109799	xyloglucan:xyloglucosyl transferase activity
GO:0005509	539	60	36.0168	Overrepresented	0.0154716	calcium ion binding
GO:0004683	65	14	4.3434	Overrepresented	0.0279453	calmodulin-dependent protein kinase activity
GO:0016798	129	21	8.61998	Overrepresented	0.0363524	hydrolase activity, acting on glycosyl bonds

## Sheet: Leaf Down
Leaf
1 down	655
GO_id	Genome_GO_count	Expressed_GO	Expected_expression	Status	Corrected_P	GO_desc
GO:0019375	234	18	3.95544	Overrepresented	7.76043e-05	galactolipid biosynthetic process
GO:0016036	330	20	5.57818	Overrepresented	0.000720978	cellular response to phosphate starvation
GO:0006091	116	11	1.96082	Overrepresented	0.0030646	generation of precursor metabolites and energy
GO:0005471	16	4	0.266218	Overrepresented	0.0424514	ATP:ADP antiporter activity
GO:0046983	740	1	12.3126	Underrepresented	0.0433083	protein dimerization activity
2 down	116
no significance (p < 0.05)
3 down	2322
GO_id	Genome_GO_count	Expressed_GO	Expected_expression	Status	Corrected_P	GO_desc
GO:0010027	469	115	23.8411	Overrepresented	1.30144e-44	thylakoid membrane organization
GO:0010207	372	89	18.9102	Overrepresented	2.62316e-33	photosystem II assembly
GO:0019288	581	108	29.5345	Overrepresented	3.61e-30	isopentenyl diphosphate biosynthetic process, mevalonate-independent pathway
GO:0009902	230	65	11.6918	Overrepresented	1.67929e-28	chloroplast relocation
GO:0034660	187	58	9.50595	Overrepresented	1.15163e-27	ncRNA metabolic process
GO:0006098	421	82	21.4011	Overrepresented	5.52544e-24	pentose-phosphate shunt
GO:0019252	372	76	18.9102	Overrepresented	1.69195e-23	starch biosynthetic process
GO:0006364	532	92	27.0437	Overrepresented	4.29564e-23	rRNA processing
GO:0000023	304	66	15.4535	Overrepresented	9.00915e-22	maltose metabolic process
GO:0009658	316	65	16.0635	Overrepresented	4.63567e-20	chloroplast organization
GO:0042793	169	47	8.59094	Overrepresented	7.00393e-20	transcription from plastid promoter
GO:0016117	259	55	13.166	Overrepresented	1.98354e-17	carotenoid biosynthetic process
GO:0009657	201	46	10.2176	Overrepresented	1.07204e-15	plastid organization
GO:0015995	294	54	14.9452	Overrepresented	3.91595e-14	chlorophyll biosynthetic process
GO:0009637	269	51	13.6743	Overrepresented	7.32196e-14	response to blue light
GO:0043085	232	47	11.7935	Overrepresented	7.87732e-14	positive regulation of catalytic activity
GO:0010114	252	46	12.8102	Overrepresented	1.01898e-11	response to red light
GO:0010218	251	42	12.7593	Overrepresented	2.89489e-09	response to far red light
GO:0010304	70	21	3.55838	Overrepresented	9.98994e-09	PSII associated light-harvesting complex II catabolic process
GO:0016556	220	38	11.1835	Overrepresented	1.15441e-08	mRNA modification
GO:0030154	324	47	16.4702	Overrepresented	2.78992e-08	cell differentiation
GO:0016226	227	38	11.5393	Overrepresented	3.03649e-08	iron-sulfur cluster assembly
GO:0009073	139	28	7.06592	Overrepresented	1.45031e-07	aromatic amino acid family biosynthetic process
GO:0009773	121	26	6.15091	Overrepresented	1.46351e-07	photosynthetic electron transport in photosystem I
GO:0010155	191	32	9.70929	Overrepresented	1.04046e-06	regulation of proton transport
GO:0006636	204	33	10.3701	Overrepresented	1.45162e-06	unsaturated fatty acid biosynthetic process
GO:0015979	452	54	22.977	Overrepresented	1.78743e-06	photosynthesis
GO:0010264	140	26	7.11676	Overrepresented	4.03256e-06	myo-inositol hexakisphosphate biosynthetic process
GO:0071482	26	11	1.32168	Overrepresented	1.47534e-05	cellular response to light stimulus
GO:0009965	489	54	24.8578	Overrepresented	3.50407e-05	leaf morphogenesis
GO:0006655	176	28	8.94678	Overrepresented	3.58097e-05	phosphatidylglycerol biosynthetic process
GO:0007165	1328	26	67.5075	Underrepresented	6.06258e-05	signal transduction
GO:0019253	24	10	1.22002	Overrepresented	8.15187e-05	reductive pentose-phosphate cycle
GO:0010224	278	36	14.1318	Overrepresented	0.000107017	response to UV-B
GO:0006952	1116	20	56.7307	Underrepresented	0.00012985	defense response
GO:0019684	320	39	16.2669	Overrepresented	0.000164067	photosynthesis, light reaction
GO:0006546	157	25	7.98093	Overrepresented	0.000186567	glycine catabolic process
GO:0019344	459	49	23.3328	Overrepresented	0.000336307	cysteine biosynthetic process
GO:0045893	1080	91	54.9007	Overrepresented	0.000562229	positive regulation of transcription, DNA-dependent
GO:0035304	337	39	17.131	Overrepresented	0.000685357	regulation of protein dephosphorylation
GO:0009813	218	29	11.0818	Overrepresented	0.00102328	flavonoid biosynthetic process
GO:0006486	348	1	17.6902	Underrepresented	0.00119344	protein glycosylation
GO:0006399	82	16	4.16839	Overrepresented	0.00195318	tRNA metabolic process
GO:0006468	2386	70	121.29	Underrepresented	0.00418047	protein phosphorylation
GO:0019761	349	38	17.7411	Overrepresented	0.00440343	glucosinolate biosynthetic process
GO:0016120	16	7	0.813343	Overrepresented	0.00534971	carotene biosynthetic process
GO:0043069	525	6	26.6878	Underrepresented	0.00616997	negative regulation of programmed cell death
GO:0006733	121	19	6.15091	Overrepresented	0.00664011	oxidoreduction coenzyme metabolic process
GO:0006766	121	19	6.15091	Overrepresented	0.00664011	vitamin metabolic process
GO:0009106	121	19	6.15091	Overrepresented	0.00664011	lipoate metabolic process
GO:0009108	121	19	6.15091	Overrepresented	0.00664011	coenzyme biosynthetic process
GO:0044272	121	19	6.15091	Overrepresented	0.00664011	sulfur compound biosynthetic process
GO:0019760	53	12	2.6942	Overrepresented	0.00755452	glucosinolate metabolic process
GO:0006878	17	7	0.864177	Overrepresented	0.00871232	cellular copper ion homeostasis
GO:0032544	17	7	0.864177	Overrepresented	0.00871232	plastid translation
GO:0008652	193	25	9.81096	Overrepresented	0.00893218	cellular amino acid biosynthetic process
GO:0006511	619	9	31.4662	Underrepresented	0.00950078	ubiquitin-dependent protein catabolic process
GO:0016192	549	7	27.9078	Underrepresented	0.0101211	vesicle-mediated transport
GO:0000096	137	20	6.96425	Overrepresented	0.0118149	sulfur amino acid metabolic process
GO:0009767	39	10	1.98252	Overrepresented	0.0135484	photosynthetic electron transport chain
GO:0000911	471	5	23.9428	Underrepresented	0.0136592	cytokinesis by cell plate formation
GO:0009072	128	19	6.50675	Overrepresented	0.0152434	aromatic amino acid family metabolic process
GO:0015996	140	20	7.11676	Overrepresented	0.0163882	chlorophyll catabolic process
GO:0009416	440	43	22.3669	Overrepresented	0.0187191	response to light stimulus
GO:0080088	27	8	1.37252	Overrepresented	0.0322549	spermidine hydroxycinnamate conjugate biosynthetic process
GO:0019748	135	19	6.86259	Overrepresented	0.0327642	secondary metabolic process
GO:0006944	717	13	36.448	Underrepresented	0.0387861	cellular membrane fusion
GO:0010020	44	10	2.23669	Overrepresented	0.0423654	chloroplast fission
GO:0043531	543	1	26.6048	Underrepresented	1.75182e-07	ADP binding
GO:0008194	233	30	11.4161	Overrepresented	0.000377852	UDP-glycosyltransferase activity
GO:0035251	94	16	4.60562	Overrepresented	0.00465992	UDP-glucosyltransferase activity
GO:0004672	2453	71	120.187	Underrepresented	0.00506175	protein kinase activity
GO:0004674	2183	61	106.958	Underrepresented	0.00616177	protein serine/threonine kinase activity
GO:0046983	740	12	36.257	Underrepresented	0.00674698	protein dimerization activity
GO:0003735	733	12	35.9141	Underrepresented	0.0090415	structural constituent of ribosome
GO:0004713	796	14	39.0008	Underrepresented	0.00952243	protein tyrosine kinase activity
GO:0005506	711	60	34.8361	Overrepresented	0.00969831	iron ion binding
GO:0016410	27	8	1.32289	Overrepresented	0.0146487	N-acyltransferase activity
GO:0080072	27	8	1.32289	Overrepresented	0.0146487	spermidine:sinapoyl CoA N-acyltransferase activity
GO:0080073	27	8	1.32289	Overrepresented	0.0146487	spermidine:coumaroyl CoA N-acyltransferase activity
GO:0080074	27	8	1.32289	Overrepresented	0.0146487	spermidine:caffeoyl CoA N-acyltransferase activity
GO:0080075	27	8	1.32289	Overrepresented	0.0146487	spermidine:feruloyl CoA N-acyltransferase activity
GO:0016491	1468	104	71.9261	Overrepresented	0.0234655	oxidoreductase activity
GO:0016301	2134	62	104.557	Underrepresented	0.0256497	kinase activity
GO:0008266	37	9	1.81285	Overrepresented	0.0258563	poly(U) RNA binding
GO:0003677	3934	133	192.75	Underrepresented	0.0322189	DNA binding

## Sheet: Root Up
Root
1 up	1470
GO_id	Genome_GO_count	Expressed_GO	Expected_expression	Status	Corrected_P	GO_desc
GO:0010200	1135	86	41.7729	Overrepresented	7.88867e-08	response to chitin
GO:0055114	2341	141	86.1589	Overrepresented	2.12128e-06	oxidation-reduction process
GO:0009909	744	3	27.3824	Underrepresented	1.07839e-05	regulation of flower development
GO:0015824	246	29	9.05386	Overrepresented	1.64023e-05	proline transport
GO:0009595	278	31	10.2316	Overrepresented	2.01859e-05	detection of biotic stimulus
GO:0006412	763	4	28.0817	Underrepresented	5.16074e-05	translation
GO:0043900	264	29	9.71634	Overrepresented	7.73308e-05	regulation of multi-organism process
GO:0070838	237	27	8.72262	Overrepresented	0.000100093	divalent metal ion transport
GO:0002679	420	38	15.4578	Overrepresented	0.000159123	respiratory burst involved in defense response
GO:0009813	218	25	8.02334	Overrepresented	0.000253207	flavonoid biosynthetic process
GO:0007043	15	7	0.552065	Overrepresented	0.000283002	cell-cell junction assembly
GO:0015706	486	40	17.8869	Overrepresented	0.00122955	nitrate transport
GO:0030003	274	27	10.0844	Overrepresented	0.00175689	cellular cation homeostasis
GO:0010167	479	39	17.6293	Overrepresented	0.00198991	response to nitrate
GO:0006511	619	4	22.7819	Underrepresented	0.00439045	ubiquitin-dependent protein catabolic process
GO:0000165	575	43	21.1625	Overrepresented	0.00556986	MAPK cascade
GO:0016192	549	3	20.2056	Underrepresented	0.00608122	vesicle-mediated transport
GO:0045088	64	11	2.35548	Overrepresented	0.0116761	regulation of innate immune response
GO:0009765	44	9	1.61939	Overrepresented	0.016318	photosynthesis, light harvesting
GO:0010090	387	1	14.2433	Underrepresented	0.0190442	trichome morphogenesis
GO:0008283	388	1	14.2801	Underrepresented	0.0191835	cell proliferation
GO:0009814	196	20	7.21365	Overrepresented	0.0207836	defense response, incompatible interaction
GO:0009640	502	3	18.4758	Underrepresented	0.0236877	photomorphogenesis
GO:0009830	46	9	1.693	Overrepresented	0.0237867	cell wall modification involved in abscission
GO:0010310	535	39	19.6903	Overrepresented	0.0244856	regulation of hydrogen peroxide metabolic process
GO:0006865	444	34	16.3411	Overrepresented	0.036554	amino acid transport
GO:0080142	7	4	0.25763	Overrepresented	0.0406967	regulation of salicylic acid biosynthetic process
GO:0009817	158	17	5.81508	Overrepresented	0.0417661	defense response to fungus, incompatible interaction
GO:0020037	750	71	25.8633	Overrepresented	3.26922e-12	heme binding
GO:0003723	1047	3	36.1052	Underrepresented	2.02779e-09	RNA binding
GO:0003676	1718	18	59.2442	Underrepresented	6.70769e-07	nucleic acid binding
GO:0004601	237	29	8.1728	Overrepresented	9.62335e-07	peroxidase activity
GO:0005524	4522	86	155.938	Underrepresented	1.7027e-06	ATP binding
GO:0019825	441	40	15.2076	Overrepresented	7.36797e-06	oxygen binding
GO:0016682	24	9	0.827625	Overrepresented	1.86068e-05	oxidoreductase activity, acting on diphenols and related substances as donors, oxygen as acceptor
GO:0016705	503	42	17.3456	Overrepresented	5.04703e-05	oxidoreductase activity, acting on paired donors, with incorporation or reduction of molecular oxygen
GO:0009055	970	64	33.4499	Overrepresented	0.000153208	electron carrier activity
GO:0003735	733	4	25.2771	Underrepresented	0.000322426	structural constituent of ribosome
GO:0005506	711	50	24.5184	Overrepresented	0.000656135	iron ion binding
GO:0016168	58	11	2.00009	Overrepresented	0.00132851	chlorophyll binding
GO:0008270	3032	63	104.557	Underrepresented	0.0162348	zinc ion binding
GO:0047209	3	3	0.103453	Overrepresented	0.0165061	coniferyl-alcohol glucosyltransferase activity
GO:0015112	22	6	0.758656	Overrepresented	0.0286725	nitrate transmembrane transporter activity
GO:0030145	95	12	3.27602	Overrepresented	0.0346832	manganese ion binding
2 up	489
GO_id	Genome_GO_count	Expressed_GO	Expected_expression	Status	Corrected_P	GO_desc
GO:0008270	3032	18	42.5151	Underrepresented	0.00840879	zinc ion binding
GO:0005515	4182	30	58.6406	Underrepresented	0.0137396	protein binding
GO:0003676	1718	7	24.09	Underrepresented	0.0232021	nucleic acid binding
3 up	654
no significance (p < 0.05)
	1 up	2 up	3 up
	1	1	1
4w	1	1	1
6w	2	1	1
8w	2	2	1
11w	2	2	2
	2	2	2

## Sheet: Root Down
Root
1 down	1225
GO_id	Genome_GO_count	Expressed_GO	Expected_expression	Status	Corrected_P	GO_desc
GO:0006306	421	35	10.6809	Overrepresented	6.68394e-07	DNA methylation
GO:0009651	1845	13	46.8081	Underrepresented	1.45176e-05	response to salt stress
GO:0046686	1310	7	33.235	Underrepresented	8.34762e-05	response to cadmium ion
GO:0009409	1117	6	28.3385	Underrepresented	0.000876717	response to cold
GO:0031047	256	21	6.49478	Overrepresented	0.00186946	gene silencing by RNA
GO:0051567	443	29	11.239	Overrepresented	0.00256168	histone H3-K9 methylation
GO:0009823	19	6	0.482034	Overrepresented	0.00412732	cytokinin catabolic process
GO:0010358	19	6	0.482034	Overrepresented	0.00412732	leaf shaping
GO:0010200	1135	8	28.7952	Underrepresented	0.0112395	response to chitin
GO:0009611	1031	7	26.1567	Underrepresented	0.0256541	response to wounding
GO:0050832	941	6	23.8734	Underrepresented	0.0292476	defense response to fungus
GO:0031048	261	19	6.62163	Overrepresented	0.0297287	chromatin silencing by small RNA
GO:0009909	744	38	18.8754	Overrepresented	0.036346	regulation of flower development
GO:0007267	200	16	5.07405	Overrepresented	0.0393618	cell-cell signaling
GO:0016818	59	11	1.63091	Overrepresented	0.000192875	hydrolase activity, acting on acid anhydrides, in phosphorus-containing anhydrides
GO:0019139	19	6	0.525207	Overrepresented	0.00327249	cytokinin dehydrogenase activity
GO:0046983	740	4	20.4554	Underrepresented	0.0128901	protein dimerization activity
2 down	777
GO_id	Genome_GO_count	Expressed_GO	Expected_expression	Status	Corrected_P	GO_desc
GO:0006334	128	13	1.87477	Overrepresented	3.14056e-05	nucleosome assembly
GO:0015840	18	5	0.263639	Overrepresented	0.00276128	urea transport
GO:0006825	39	6	0.571218	Overrepresented	0.0117787	copper ion transport
GO:0045454	263	14	3.85206	Overrepresented	0.0216538	cell redox homeostasis
GO:0005524	4522	25	70.7833	Underrepresented	1.05067e-07	ATP binding
GO:0016772	2469	14	38.6475	Underrepresented	0.00260954	transferase activity, transferring phosphorus-containing groups
GO:0015250	91	9	1.42443	Overrepresented	0.00339329	water channel activity
GO:0004672	2453	15	38.3971	Underrepresented	0.00791134	protein kinase activity
GO:0015204	25	5	0.391328	Overrepresented	0.00996803	urea transmembrane transporter activity
GO:0005094	13	4	0.20349	Overrepresented	0.0100981	Rho GDP-dissociation inhibitor activity
GO:0003676	1718	8	26.892	Underrepresented	0.0114839	nucleic acid binding
GO:0016301	2134	13	33.4037	Underrepresented	0.0317373	kinase activity
GO:0015200	7	3	0.109572	Overrepresented	0.034296	methylammonium transmembrane transporter activity
GO:0051739	7	3	0.109572	Overrepresented	0.034296	ammonia transmembrane transporter activity
3 down	811
GO_id	Genome_GO_count	Expressed_GO	Expected_expression	Status	Corrected_P	GO_desc
GO:0044036	222	24	3.40082	Overrepresented	5.34889e-11	cell wall macromolecule metabolic process
GO:0010089	225	23	3.44677	Overrepresented	5.66792e-10	xylem development
GO:0010417	35	9	0.536165	Overrepresented	1.17111e-06	glucuronoxylan biosynthetic process
GO:0010413	495	25	7.5829	Overrepresented	0.000141856	glucuronoxylan metabolic process
GO:0045492	497	25	7.61354	Overrepresented	0.000152861	xylan biosynthetic process
GO:2000652	48	8	0.735312	Overrepresented	0.000346662	regulation of secondary cell wall biogenesis
GO:0009834	135	12	2.06806	Overrepresented	0.000671673	secondary cell wall biogenesis
GO:0009832	313	16	4.79485	Overrepresented	0.0169416	plant-type cell wall biogenesis
GO:0005089	34	7	0.596673	Overrepresented	0.000400413	Rho guanyl-nucleotide exchange factor activity
GO:0000166	2506	17	43.9783	Underrepresented	0.0018405	nucleotide binding
GO:0005515	4182	38	73.3907	Underrepresented	0.00193441	protein binding
GO:0003723	1047	3	18.374	Underrepresented	0.0085175	RNA binding
GO:0046983	740	1	12.9864	Underrepresented	0.0209759	protein dimerization activity
	1 down	2 down	3 down
	2	2	2
4w	2	2	2
6w	1	2	2
8w	1	1	2
11w	1	1	1
	1	1	1

## Sheet: Summary
Leaf	Detected	BG	GO_desc	GO_id	p-value
Early stage Up (638 genes)	56	19.6445	response to chitin	GO:0010200	1.93795e-09
top5/16	30	7.26933	respiratory burst involved in defense response	GO:0002679	4.07947e-08
	22	4.67314	ethylene biosynthetic process	GO:0009693	1.17053e-06
	29	8.29049	intracellular signal transduction	GO:0035556	3.61154e-06
	34	11.4059	response to heat	GO:0009408	1.04217e-05
Mid stage Up (346 genes )	5	0.39878	camalexin biosynthetic process	GO:0010120	0.0212601
total 2	18	6.09564	regulation of hydrogen peroxide metabolic process	GO:0010310	0.0243638
Later stage Up (2735 genes)	144	77.8309	response to chitin	GO:0010200	1.4544e-11
top10/42	132	69.945	protein targeting to membrane	GO:0006612	4.77222e-11
	110	54.8588	jasmonic acid mediated signaling pathway	GO:0009867	1.02388e-10
	130	69.8764	regulation of plant-type hypersensitive response	GO:0010363	2.1517e-10
	128	70.6993	response to wounding	GO:0009611	2.13442e-09
	56	21.2578	response to fungus	GO:0009620	2.88273e-09
	72	31.4067	salicylic acid mediated signaling pathway	GO:0009863	3.04761e-09
	87	43.4756	abscisic acid mediated signaling pathway	GO:0009738	3.95473e-08
	94	49.7843	response to ethylene stimulus	GO:0009723	1.75624e-07
	73	36.0011	negative regulation of programmed cell death	GO:0043069	7.3865e-07
Early stage Down (655 genes)	18	3.95544	galactolipid biosynthetic process	GO:0019375	7.76043e-05
total 4	20	5.57818	cellular response to phosphate starvation	GO:0016036	0.000720978
	11	1.96082	generation of precursor metabolites and energy	GO:0006091	0.0030646
	4	0.266218	ATP:ADP antiporter activity	GO:0005471	0.0424514
Mid stage Down (116 genes)	no significance (p < 0.05)
Later stage Down (2322 genes)	115	23.8411	thylakoid membrane organization	GO:0010027	1.30144e-44
top10/69	89	18.9102	photosystem II assembly	GO:0010207	2.62316e-33
	108	29.5345	isopentenyl diphosphate biosynthetic process, mevalonate-independent pathway	GO:0019288	3.61e-30
	65	11.6918	chloroplast relocation	GO:0009902	1.67929e-28
	58	9.50595	ncRNA metabolic process	GO:0034660	1.15163e-27
	82	21.4011	pentose-phosphate shunt	GO:0006098	5.52544e-24
	76	18.9102	starch biosynthetic process	GO:0019252	1.69195e-23
	92	27.0437	rRNA processing	GO:0006364	4.29564e-23
	66	15.4535	maltose metabolic process	GO:0000023	9.00915e-22
	65	16.0635	chloroplast organization	GO:0009658	4.63567e-20
Root	Expressed_GO	Expected_expression	GO_desc	GO_id	p-value
Early stage Up (1470 genes)	86	41.7729	response to chitin	GO:0010200	7.88867e-08
top10/32	141	86.1589	oxidation-reduction process	GO:0055114	2.12128e-06
	29	9.05386	proline transport	GO:0015824	1.64023e-05
	31	10.2316	detection of biotic stimulus	GO:0009595	2.01859e-05
	29	9.71634	regulation of multi-organism process	GO:0043900	7.73308e-05
	27	8.72262	divalent metal ion transport	GO:0070838	0.000100093
	38	15.4578	respiratory burst involved in defense response	GO:0002679	0.000159123
	25	8.02334	flavonoid biosynthetic process	GO:0009813	0.000253207
	7	0.552065	cell-cell junction assembly	GO:0007043	0.000283002
	40	17.8869	nitrate transport	GO:0015706	0.00122955
Mid stage Up (489 genes)	no significance (p < 0.05)
Later stage Up (654 genes)	no significance (p < 0.05)
Early stage Down(1225 genes)	35	10.6809	DNA methylation	GO:0006306	6.68394e-07
top5/10	21	6.49478	gene silencing by RNA	GO:0031047	0.00186946
	29	11.239	histone H3-K9 methylation	GO:0051567	0.00256168
	6	0.482034	cytokinin catabolic process	GO:0009823	0.00412732
	6	0.482034	leaf shaping	GO:0010358	0.00412732
Mid stage Down (777 genes)	13	1.87477	nucleosome assembly	GO:0006334	3.14056e-05
top5/9	5	0.263639	urea transport	GO:0015840	0.00276128
	6	0.571218	copper ion transport	GO:0006825	0.0117787
	14	3.85206	cell redox homeostasis	GO:0045454	0.0216538
	9	1.42443	water channel activity	GO:0015250	0.00339329
Later stage Down (811 genes)	24	3.40082	cell wall macromolecule metabolic process	GO:0044036	5.34889e-11
top5/9	23	3.44677	xylem development	GO:0010089	5.66792e-10
	9	0.536165	glucuronoxylan biosynthetic process	GO:0010417	1.17111e-06
	25	7.5829	glucuronoxylan metabolic process	GO:0010413	0.000141856
	25	7.61354	xylan biosynthetic process	GO:0045492	0.000152861
	8	0.735312	regulation of secondary cell wall biogenesis	GO:2000652	0.000346662
	12	2.06806	secondary cell wall biogenesis	GO:0009834	0.000671673
	16	4.79485	plant-type cell wall biogenesis	GO:0009832	0.0169416
	7	0.596673	Rho guanyl-nucleotide exchange factor activity	GO:0005089	0.000400413
