# Supplementary material for: Field multi-omics analysis reveals a close association between bacterial communities and mineral properties in the soybean rhizosphere
Source: Sci Rep. 2021 Apr 23;11:8878. doi: 10.1038/s41598-021-87384-8 (PMC8065045; doi:10.1038/s41598-021-87384-8)
Supplement: Supplementary file 3 — Supplementary Information 3. [file 41598_2021_87384_MOESM3_ESM.xlsx]

## Sheet: Fig_5
Fig5a WUF distance PERMANOVA
	Df	SumsOfSqs	MeanSqs	F.Model	R2	Pr(>F)
Date	3	0.356917	0.118972	8.7339	0.0561581	0.001
Region	3	3.9145	1.30483	95.7895	0.615917	0.001
Residuals	153	2.08415	0.0136219	NA	0.327925	NA
Total	159	6.35557	NA	NA	1	NA
Fig5b UUF distance PERMANOVA
	Df	SumsOfSqs	MeanSqs	F.Model	R2	Pr(>F)
Date	3	1.08048	0.36016	3.01007	0.0395808	0.001
Region	3	7.91093	2.63698	22.0388	0.289797	0.001
Residuals	153	18.3067	0.119652	NA	0.670622	NA
Total	159	27.2981	NA	NA	1	NA

## Sheet: Fig_6
Fig6a WUF distance 4 WAP pairwise PERMANOVA
p.adjusted	BL	RS	RP
RS	0.002
RP	0.0012	0.0012
EN	0.0012	0.0012	0.0012
R2	BL	RS	RP
RS	0.361077
RP	0.681636	0.636471
EN	0.906328	0.878336	0.821729
Fig6b WUF distance 11 WAP pairwise PERMANOVA
p.adjusted	BL	RS	RP
RS	0.0012
RP	0.0012	0.0012
EN	0.002	0.0012	0.0012
R2	BL	RS	RP
RS	0.42783
RP	0.759104	0.800766
EN	0.716274	0.743915	0.830742

## Sheet: Fig_S7
Supplementary Fig S7 WUF distance PERMANOVA
BL	Df	SumsOfSqs	MeanSqs	F.Model	R2	Pr(>F)
Date	3	0.0984948	0.0328316	2.16486	0.152833	0.012
Residuals	36	0.545964	0.0151657	NA	0.847167	NA
Total	39	0.644458	NA	NA	1	NA
RS	Df	SumsOfSqs	MeanSqs	F.Model	R2	Pr(>F)
Date	3	0.266435	0.0888118	10.1752	0.458854	0.001
Residuals	36	0.314219	0.0087283	NA	0.541146	NA
Total	39	0.580654	NA	NA	1	NA
RP	Df	SumsOfSqs	MeanSqs	F.Model	R2	Pr(>F)
Date	3	0.361289	0.12043	13.224	0.524263	0.001
Residuals	36	0.327848	0.00910689	NA	0.475737	NA
Total	39	0.689137	NA	NA	1	NA
EN	Df	SumsOfSqs	MeanSqs	F.Model	R2	Pr(>F)
Date	3	0.420884	0.140295	47.6777	0.79892	0.001
Residuals	36	0.105932	0.00294257	NA	0.20108	NA
Total	39	0.526817	NA	NA	1	NA

## Sheet: Fig_S9
Supplementary Fig S9 WUF distance PERMANOVA
4w	Df	SumsOfSqs	MeanSqs	F.Model	R2	Pr(>F)
Region	3	1.38021	0.46007	64.0898	0.841262	0.001
C vs HV	1	0.00918401	0.00918401	1.27937	0.00559782	0.262
Residuals	35	0.251248	0.00717852	NA	0.15314	NA
Total	39	1.64064	NA	NA	1	NA
6w	Df	SumsOfSqs	MeanSqs	F.Model	R2	Pr(>F)
Region	3	0.921095	0.307032	32.6898	0.728106	0.001
C vs HV	1	0.0152315	0.0152315	1.62171	0.0120402	0.183
Residuals	35	0.32873	0.00939227	NA	0.259854	NA
Total	39	1.26506	NA	NA	1	NA
8w	Df	SumsOfSqs	MeanSqs	F.Model	R2	Pr(>F)
Region	3	1.05253	0.350843	35.5544	0.749368	0.001
C vs HV	1	0.00665455	0.00665455	0.674372	0.00473784	0.565
Residuals	35	0.345372	0.00986778	NA	0.245895	NA
Total	39	1.40455	NA	NA	1	NA
11w	Df	SumsOfSqs	MeanSqs	F.Model	R2	Pr(>F)
Region	3	1.35086	0.450286	49.31	0.800082	0.001
C vs HV	1	0.017932	0.017932	1.9637	0.0106207	0.123
Residuals	35	0.319611	0.00913173	NA	0.189298	NA
Total	39	1.6884	NA	NA	1	NA
