# Supplementary material for: Field multi-omics analysis reveals a close association between bacterial communities and mineral properties in the soybean rhizosphere
Source: Sci Rep. 2021 Apr 23;11:8878. doi: 10.1038/s41598-021-87384-8 (PMC8065045; doi:10.1038/s41598-021-87384-8)
Supplement: Supplementary file 4 — Supplementary Information 4. [file 41598_2021_87384_MOESM4_ESM.csv]

	rab.all	rab.win.BL	rab.win.RS	diff.btw	diff.win	effect	overlap	we.ep	we.eBH	wi.ep	wi.eBH
D_0__Archaea;D_1__Euryarchaeota;D_2__Thermoplasmata;D_3__Marine Group II;D_4__uncultured archaeon	-0.341324791163947	0.709566013187944	-0.931629783298724	-1.65376004578569	2.01964760634125	-0.668184047025197	0.121685046870774	0.144598676873168	0.203699806273111	0.00388476896555457	0.0106775987312081
D_0__Archaea;D_1__Thaumarchaeota;D_2__Nitrososphaeria;D_3__Nitrosopumilales;D_4__Nitrosopumilaceae	-2.49485791158948	-2.10616883461766	-3.12933860305729	-1.44083852158256	2.52835048199193	-0.472436620146497	0.227769189240491	0.0523646193015317	0.0977993942195285	0.0722854568999112	0.108166589417047
D_0__Archaea;D_1__Thaumarchaeota;D_2__Nitrososphaeria;D_3__Nitrososphaerales;D_4__Nitrososphaeraceae	4.66102708599269	4.52263651209592	5.63807301053594	1.10453100541063	0.955173817983527	1.04688132847332	0.148206069532858	0.00459266709067337	0.0159590929730179	0.00891944984195371	0.0206444242437985
D_0__Archaea;D_1__Thaumarchaeota;D_2__Nitrososphaeria;D_3__Nitrosotaleales;D_4__Nitrosotaleaceae	-1.7187472896904	-0.699387038384732	-2.28518681140481	-1.66012305755381	4.1406722372886	-0.37362495131621	0.259375063710695	0.320620247539682	0.388480446073434	0.0733268642155059	0.114653507429159
D_0__Bacteria;D_1__Acidobacteria;D_2__Acidobacteriia;D_3__Acidobacteriales;D_4__uncultured	3.94721725444322	3.76420070265967	4.16195099690912	0.471555169035132	1.00870999899908	0.475041216505711	0.241809743792111	0.0988265509646485	0.161398360493625	0.0523608671707549	0.0884759705958988
D_0__Bacteria;D_1__Acidobacteria;D_2__Acidobacteriia;D_3__Solibacterales;D_4__Solibacteraceae (Subgroup 3)	2.87071189229093	2.63921719837625	3.10368549497131	0.474814933885586	0.848479323854613	0.489767210758355	0.299532029725003	0.122467020997152	0.189244932663823	0.151104192827297	0.209825601142802
D_0__Bacteria;D_1__Acidobacteria;D_2__Blastocatellia (Subgroup 4);D_3__11-24;D_4__metagenome	1.71643090357692	1.8693118884444	1.62978864826666	-0.193589618658852	1.08043795499398	-0.169924294063495	0.42500001561	0.403222982053215	0.479221559917704	0.619516923672303	0.676466896792036
D_0__Bacteria;D_1__Acidobacteria;D_2__Blastocatellia (Subgroup 4);D_3__11-24;D_4__uncultured Acidobacteria bacterium	0.962656687647814	0.699239999900086	1.104391823006	0.453893399543547	0.904291012400545	0.443528061715173	0.276562556801513	0.116571710741212	0.18099758864936	0.127290182727489	0.177654853122193
D_0__Bacteria;D_1__Acidobacteria;D_2__Blastocatellia (Subgroup 4);D_3__11-24;__	1.67447928536102	1.36945518111612	1.80250012211674	0.460832142411437	0.674178955780945	0.603547971198462	0.268750059850186	0.0749585716251753	0.129351639372205	0.0974088798198705	0.143853468470874
D_0__Bacteria;D_1__Acidobacteria;D_2__Blastocatellia (Subgroup 4);D_3__Blastocatellales;D_4__Blastocatellaceae	3.63359944586978	2.37602182567135	4.88963541735346	2.47038674008652	0.740845109177753	2.95492480245519	0.00313303680930495	2.19204324692949e-08	1.09335310602304e-06	1.30239342700643e-05	0.000192450692114728
D_0__Bacteria;D_1__Acidobacteria;D_2__Blastocatellia (Subgroup 4);D_3__DS-100;D_4__uncultured bacterium	0.35178853456089	-0.101896503762993	1.15439662806512	1.35038678582687	1.29285617079042	1.02491581834144	0.0750003115855273	0.0233161673084327	0.049983382775077	0.00106779346814177	0.00393088768324671
D_0__Bacteria;D_1__Acidobacteria;D_2__Blastocatellia (Subgroup 4);D_3__Pyrinomonadales;D_4__Pyrinomonadaceae	4.82919331067199	4.44655945146734	5.07610534868889	0.669002483223324	0.476404700390889	1.33818914974676	0.0655229806873941	0.00052347691015178	0.00310015143657637	0.000486367831085323	0.00222504708968742
D_0__Bacteria;D_1__Acidobacteria;D_2__Holophagae;D_3__Subgroup 7;D_4__uncultured Acidobacteria bacterium	1.88549197067679	3.27994332466385	-5.02370275822748	-7.59117861292839	6.25707758689389	-1.06421435833261	0.0796877915002717	0.00690193889998022	0.0181728937945888	0.000855435682738314	0.00346265793592116
D_0__Bacteria;D_1__Acidobacteria;D_2__Holophagae;D_3__Subgroup 7;D_4__uncultured bacterium	1.5999779624261	1.53785887170493	1.67407940249743	0.148560991956451	0.796814869286637	0.178501239457992	0.398437521552161	0.374497203050095	0.448194614042323	0.458635561903267	0.520483346151603
D_0__Bacteria;D_1__Acidobacteria;D_2__Holophagae;D_3__Subgroup 7;__	4.78480124023087	5.46040268771996	3.77636281749314	-1.56193227472826	1.20981550991136	-1.18640314638404	0.11250019739959	0.00110070424523651	0.00549524575207811	0.00186115403559289	0.00628339675448914
D_0__Bacteria;D_1__Acidobacteria;D_2__Subgroup 17;D_3__metagenome;D_4__metagenome	-1.47128594578864	-0.192872015886085	-6.37097635137695	-5.95147306367434	5.30900166564903	-1.01425603616039	0.129485346074121	0.00591860536413575	0.0173785321863221	0.00358242763428522	0.00983913961033734
D_0__Bacteria;D_1__Acidobacteria;D_2__Subgroup 17;D_3__uncultured Acidobacteria bacterium;D_4__uncultured Acidobacteria bacterium	-0.14233477056969	0.823626069724503	-2.46476077695901	-3.5185376538396	3.51265548468851	-0.942452677330984	0.107812707378453	0.00647025996109198	0.0197690664677235	0.0020425588343545	0.00663573833660586
D_0__Bacteria;D_1__Acidobacteria;D_2__Subgroup 17;D_3__uncultured Acidobacteriales bacterium;D_4__uncultured Acidobacteriales bacterium	2.41326888654075	2.88497528417469	1.85148201338197	-1.01209692404398	1.22198181720574	-0.830808716136377	0.18252740897346	0.0120373425239905	0.0325400846708449	0.0155274050639763	0.032516995818314
D_0__Bacteria;D_1__Acidobacteria;D_2__Subgroup 17;D_3__uncultured bacterium;D_4__uncultured bacterium	0.689663357102951	1.69513421588454	0.32635988807354	-1.20156633113145	1.49175005724609	-0.708032209813675	0.243369805453597	0.0393849890019736	0.0800297896535522	0.0669629809045444	0.106686715682043
D_0__Bacteria;D_1__Acidobacteria;D_2__Subgroup 17;__;__	3.22377734227115	4.18001316665417	2.46337746640918	-1.66233920950394	1.4082660149161	-1.14477127762533	0.0640628697959285	0.00222268103815722	0.00932614401927973	0.000497446632315053	0.00244342621313845
D_0__Bacteria;D_1__Acidobacteria;D_2__Subgroup 22;D_3__uncultured bacterium;D_4__uncultured bacterium	-0.798013191502132	-0.180943132705838	-1.54672597454252	-1.15722118194876	1.53496575986776	-0.793356388210362	0.179687610528456	0.0213856918140441	0.0485907211407805	0.0199340616813527	0.0385064056809127
D_0__Bacteria;D_1__Acidobacteria;D_2__Subgroup 22;__;__	-2.55713265609632	-2.08507986387036	-3.39175386517952	-0.512262751593203	5.8587070806736	-0.075339043352107	0.438377547792193	0.614002297317629	0.665067091937722	0.643656532128862	0.693607201856418
D_0__Bacteria;D_1__Acidobacteria;D_2__Subgroup 25;D_3__uncultured Acidobacteria bacterium;D_4__uncultured Acidobacteria bacterium	-3.02530358581356	-0.602083981539354	-4.9723328348156	-4.22648733800621	4.63002761856681	-0.800612698508339	0.167187621575427	0.0588681046285332	0.0970417014058148	0.0114665592727706	0.0251323291818944
D_0__Bacteria;D_1__Acidobacteria;D_2__Subgroup 25;D_3__uncultured bacterium;D_4__uncultured bacterium	-2.19578833751222	-1.75695661154737	-4.06600505424693	-2.45390352211068	5.75155036021424	-0.391168213822864	0.315625043414496	0.220786154368177	0.291538271765905	0.222825392003507	0.288567598721185
D_0__Bacteria;D_1__Acidobacteria;D_2__Subgroup 25;D_3__uncultured soil bacterium;D_4__uncultured soil bacterium	2.2058414284665	2.98261736421881	1.91706426606687	-1.02627579899277	1.8120714631237	-0.545434578512974	0.273437558003622	0.0782821718136007	0.135796637781607	0.117841994982572	0.171105695504814
D_0__Bacteria;D_1__Acidobacteria;D_2__Subgroup 25;__;__	0.159403456352244	-0.83624822370395	0.28744967687202	0.900314065463783	2.06922937875239	0.30531500591759	0.338533577902395	0.536899655230594	0.594050410070421	0.239612820422611	0.305737322122215
D_0__Bacteria;D_1__Acidobacteria;D_2__Subgroup 5;D_3__uncultured bacterium;D_4__uncultured bacterium	-5.83229808540736	-1.75321224034685	-7.10214852387237	-4.20563957128687	5.93773948402511	-0.61470080572836	0.266770731283925	0.101235474706087	0.152203716460831	0.10911266075256	0.153151171066126
D_0__Bacteria;D_1__Acidobacteria;D_2__Subgroup 5;__;__	1.73467918726527	1.93321852474371	1.61213278066267	-0.348265499055645	0.984157886663502	-0.287009193710955	0.36562502946693	0.288829332837127	0.36884162876043	0.338888435964191	0.410474585602799
D_0__Bacteria;D_1__Acidobacteria;D_2__Subgroup 6;D_3__Acidobacteria bacterium SCN 69-37;D_4__Acidobacteria bacterium SCN 69-37	-1.41638547087924	-0.250933147650451	-4.92267957846529	-3.00073645941613	5.72689853840927	-0.530241752313033	0.20124814415623	0.11021610179813	0.164531666458978	0.0262389144330901	0.0493673095982565
D_0__Bacteria;D_1__Acidobacteria;D_2__Subgroup 6;D_3__Unknown Order;D_4__Unknown Family	2.60401141808287	2.35535313814511	2.74474161508552	0.776158228297097	1.47995707653095	0.482984396762121	0.300000048440534	0.0627317422766378	0.115304012935247	0.139508409063846	0.196459497407595
D_0__Bacteria;D_1__Acidobacteria;D_2__Subgroup 6;D_3__metagenome;D_4__metagenome	0.53040349196869	1.60980917859657	-3.25084390573581	-5.64828088864054	4.1044328286661	-1.26890133291089	0.0327620580161773	0.00203645561055104	0.00796363575985396	9.12521108922038e-05	0.000788270080895473
D_0__Bacteria;D_1__Acidobacteria;D_2__Subgroup 6;D_3__uncultured Acidobacteria bacterium;D_4__uncultured Acidobacteria bacterium	1.05008365933329	1.94655415875255	-0.86649549609173	-3.03525623511397	3.02939760614731	-0.914124907275284	0.0639629277665793	0.0101314420162018	0.0279302283465181	0.000408562509471952	0.00210316720377284
D_0__Bacteria;D_1__Acidobacteria;D_2__Subgroup 6;D_3__uncultured Acidobacteriales bacterium;D_4__uncultured Acidobacteriales bacterium	2.79262459506575	3.65052075004808	1.79156704213336	-1.35486739835051	2.17345714208476	-0.746345297398934	0.176287164514999	0.0260078851813197	0.0591884149825646	0.0143634543668406	0.0307829469808388
D_0__Bacteria;D_1__Acidobacteria;D_2__Subgroup 6;D_3__uncultured Anaeromyxobacter sp.;D_4__uncultured Anaeromyxobacter sp.	0.643429851269394	0.779753116375833	0.483586187521597	-0.272568386432942	1.03336847310541	-0.140916276367588	0.383775375932683	0.31108787292608	0.392141041759065	0.402746054255342	0.469379183940673
D_0__Bacteria;D_1__Acidobacteria;D_2__Subgroup 6;D_3__uncultured bacterium 259;D_4__uncultured bacterium 259	2.07670661008645	2.72520606719805	1.71781747880059	-0.8237135371201	2.04999562732858	-0.400219477343843	0.28237134930681	0.221256302105237	0.30102620662209	0.107069932776202	0.157297272543436
D_0__Bacteria;D_1__Acidobacteria;D_2__Subgroup 6;D_3__uncultured bacterium 92;D_4__uncultured bacterium 92	0.743763079876426	0.524591123090425	0.975802340629597	0.172719358731005	1.5419047144832	0.10244208837681	0.44461779608331	0.722767150252131	0.764096765422778	0.700935118480591	0.747468821766954
D_0__Bacteria;D_1__Acidobacteria;D_2__Subgroup 6;D_3__uncultured microorganism;D_4__uncultured microorganism	0.245558083053842	0.232618644790226	0.254886916176559	-0.270947035731679	1.5288246306149	-0.184631985796972	0.407812519415594	0.435892151219399	0.507687060927775	0.553091053199896	0.612386695090302
D_0__Bacteria;D_1__Acidobacteria;D_2__Subgroup 6;D_3__uncultured proteobacterium;D_4__uncultured proteobacterium	-0.999372058195106	-1.35710494026649	-0.467158404357583	1.17521704439079	2.43936892031589	0.432688963558201	0.238689620494648	0.0641382991083695	0.11531635752813	0.0657723057708545	0.102574562570386
D_0__Bacteria;D_1__Acidobacteria;D_2__Subgroup 6;D_3__unidentified;D_4__unidentified	1.32740850018063	2.5937011308107	-0.177666202961657	-3.66884647427004	3.09608872008255	-1.21010058633318	0.0608428233761586	0.00369103990923433	0.0122884010779089	0.000253121008248717	0.00154633955219892
D_0__Bacteria;D_1__Acidobacteria;D_2__Subgroup 6;D_3__wastewater metagenome;D_4__wastewater metagenome	-0.484385700004347	-0.972956047195585	-0.244793872679383	1.21866706705011	2.05768326448995	0.472590428765878	0.249610052180681	0.0799172662184148	0.136488115718038	0.0744410025926086	0.115365548110252
D_0__Bacteria;D_1__Acidobacteria;D_2__Subgroup 6;__;__	6.87867549805715	7.39534008736567	6.11306322238515	-1.03561599305251	1.57168390986412	-0.786903103984606	0.15312513605187	0.0155372363791962	0.0399178388707147	0.00759244625343697	0.0185506955695264
D_0__Bacteria;D_1__Acidobacteria;D_2__Thermoanaerobaculia;D_3__Thermoanaerobaculales;D_4__Thermoanaerobaculaceae	2.77364601550132	3.14869771525474	2.62078463824606	-0.434939834855625	0.766596948411116	-0.513538797910866	0.264062561751485	0.0739985729933286	0.128884475350489	0.0903059305245838	0.136118389173464
D_0__Bacteria;D_1__Actinobacteria;D_2__Acidimicrobiia;D_3__IMCC26256;D_4__uncultured Acidimicrobiales bacterium	-4.52163707484106	-5.17817207586554	-1.68919866313969	0.975517611686173	6.91263978383734	0.143251939145779	0.375000027126709	0.55590328000345	0.612219495239991	0.448321620813397	0.509476473557352
D_0__Bacteria;D_1__Actinobacteria;D_2__Acidimicrobiia;D_3__IMCC26256;D_4__uncultured actinobacterium	0.298551395698252	0.302190802114946	0.297420753486466	0.0253941495834162	0.782698152922497	0.0253479235329978	0.48750000254472	0.708738092560406	0.749283897906236	0.754791285533352	0.79163149031338
D_0__Bacteria;D_1__Actinobacteria;D_2__Acidimicrobiia;D_3__IMCC26256;D_4__uncultured bacterium	0.194206740685464	0.000100733104841488	0.356617686439824	0.236808443024941	1.28092418222576	0.184080904443232	0.414062518016231	0.450605238559425	0.519360446453172	0.544099971719457	0.605949989045843
D_0__Bacteria;D_1__Actinobacteria;D_2__Acidimicrobiia;D_3__IMCC26256;__	3.02804986274488	2.55470060820863	3.51039209141088	0.995003619275169	0.722002714778922	1.30192217956912	0.085937768102204	0.000910033611746907	0.00466636100914501	0.000869305327025915	0.0035494472998454
D_0__Bacteria;D_1__Actinobacteria;D_2__Acidimicrobiia;D_3__Microtrichales;D_4__Iamiaceae	-0.262548755114401	-1.74090393781839	0.832361866864405	2.31268404108852	1.7540997260542	1.28134820995651	0.0265634311638007	0.0110296345314384	0.0279278522038429	0.000122035955530538	0.000877471712070873
D_0__Bacteria;D_1__Actinobacteria;D_2__Acidimicrobiia;D_3__Microtrichales;D_4__Ilumatobacteraceae	1.5474672672063	1.25474427242896	2.05407777317318	0.745615863564328	1.01527001899415	0.704669585347419	0.196567960132995	0.0307242951272594	0.0659272457082159	0.0271892387797961	0.0508956203483342
D_0__Bacteria;D_1__Actinobacteria;D_2__Acidimicrobiia;D_3__Microtrichales;D_4__uncultured	1.85330214772227	1.5330751239458	2.16354419985741	0.557013472613468	0.90531634891919	0.577681653691376	0.251170113881945	0.0679414374626016	0.120661352717665	0.0841527135789907	0.128142268648443
D_0__Bacteria;D_1__Actinobacteria;D_2__Acidimicrobiia;D_3__uncultured;D_4__uncultured bacterium	-0.0337629722932187	0.136615783805792	-0.184003386306668	-0.261703782956803	1.03805603755584	-0.243986223519464	0.382215313903708	0.408622396525923	0.477079396525396	0.424579749778086	0.487568500432176
D_0__Bacteria;D_1__Actinobacteria;D_2__Acidimicrobiia;D_3__uncultured;__	-2.13105013103688	-1.49217172770426	-2.76629049631404	-1.60190060703645	3.4959207275436	-0.38942508315341	0.273437558003622	0.193134466468071	0.260157696494559	0.0903821289971638	0.135218948585698
D_0__Bacteria;D_1__Actinobacteria;D_2__Actinobacteria;D_3__Actinomycetales;D_4__Actinomycetaceae	-5.53593004685497	-1.00171260099948	-7.3066092588104	-6.56304374684797	5.36488333604507	-1.0530864877289	0.156250132619044	0.0165824335926501	0.0329031393810569	0.0136502671090519	0.0268135482535119
D_0__Bacteria;D_1__Actinobacteria;D_2__Actinobacteria;D_3__Bifidobacteriales;D_4__Bifidobacteriaceae	-6.39064503363993	-4.59867799339927	-7.39416064251791	-3.34762356720014	5.34569347162748	-0.570865861836731	0.244929867123359	0.129273465769775	0.181167238439028	0.13561247672606	0.180108414808669
D_0__Bacteria;D_1__Actinobacteria;D_2__Actinobacteria;D_3__Catenulisporales;D_4__Catenulisporaceae	-5.43164749952062	-6.90510339159445	-3.13991176047354	2.94480588522215	5.35837517757647	0.506172228776979	0.295312550027769	0.182498676497336	0.241598137279217	0.168369531977311	0.221784505696448
D_0__Bacteria;D_1__Actinobacteria;D_2__Actinobacteria;D_3__Corynebacteriales;D_4__Corynebacteriaceae	-1.81893952175915	2.98380643970028	-5.41735328754965	-7.67174129288383	4.72294040648493	-1.57760109650802	0.0748833064655375	0.00237199577003106	0.00647488483691655	0.000590474734244084	0.00264601012773245
D_0__Bacteria;D_1__Actinobacteria;D_2__Actinobacteria;D_3__Corynebacteriales;D_4__Mycobacteriaceae	3.35138100425646	2.21659458515026	3.74166983978317	1.46453277144239	0.945463853679612	1.37436519558938	0.0796877915002717	0.000475310870073824	0.00296174193396187	0.00106584833510143	0.00404141220558303
D_0__Bacteria;D_1__Actinobacteria;D_2__Actinobacteria;D_3__Corynebacteriales;D_4__Nocardiaceae	0.942138158543484	0.200319569821906	1.44689688175448	1.17106722747922	1.09616911304631	0.938703999581301	0.160937627710115	0.00945926164106101	0.0266932827384604	0.0104290422232566	0.0235361387826624
D_0__Bacteria;D_1__Actinobacteria;D_2__Actinobacteria;D_3__Frankiales;D_4__Acidothermaceae	1.60528388934777	1.43280898940352	1.84667581492616	0.41076672263898	0.970616564536383	0.375877293663909	0.354687532291287	0.219707575088818	0.296163252414696	0.246108888209314	0.31396121874249
D_0__Bacteria;D_1__Actinobacteria;D_2__Actinobacteria;D_3__Frankiales;D_4__Frankiaceae	0.790184885011731	0.1249689596633	1.40282033637789	1.11978004122463	1.08008555246143	0.898984263925612	0.150000139622277	0.0615607869130998	0.109397009872012	0.00756352297083721	0.0182878295998734
D_0__Bacteria;D_1__Actinobacteria;D_2__Actinobacteria;D_3__Frankiales;D_4__Geodermatophilaceae	2.89111114143271	2.66265494178149	3.35829267071864	0.711440209712257	0.687690557043632	0.88242626130187	0.1747271034547	0.0389602115116733	0.0802575453131427	0.0111863755439607	0.0249482339668943
D_0__Bacteria;D_1__Actinobacteria;D_2__Actinobacteria;D_3__Frankiales;D_4__Nakamurellaceae	0.573880590165686	-0.2564458063158	1.45816007970363	1.73892806971807	1.21341586820631	1.43051419748083	0.054687938113169	0.000327234702034394	0.00216930996379533	0.000279760873801121	0.00162160314113793
D_0__Bacteria;D_1__Actinobacteria;D_2__Actinobacteria;D_3__Frankiales;D_4__uncultured	-0.45046515146952	-0.0814711051682604	-1.90441230662485	-1.23030652110655	5.5823722964316	-0.409041240819857	0.262500062397957	0.106166691152606	0.163967848310393	0.079521943806967	0.121467545969133
D_0__Bacteria;D_1__Actinobacteria;D_2__Actinobacteria;D_3__Kineosporiales;D_4__Kineosporiaceae	0.886248555890714	0.48414143089009	1.25161535912369	0.908220542747181	1.00383211924903	0.926102716828245	0.118564927650532	0.00590265571225982	0.0185849603943589	0.00499907648466085	0.0126952162282826
D_0__Bacteria;D_1__Actinobacteria;D_2__Actinobacteria;D_3__Micrococcales;D_4__Cellulomonadaceae	-0.501384636000287	-1.21057582123908	-0.133174956375434	1.115206838749	1.36400142465301	0.682689888138506	0.165366737597098	0.062888104171631	0.111212483050232	0.0149475862759531	0.0293740907634731
D_0__Bacteria;D_1__Actinobacteria;D_2__Actinobacteria;D_3__Micrococcales;D_4__Intrasporangiaceae	3.83359518711899	3.56748399357515	4.21489459928126	0.720331325920353	0.804250460329986	0.747499476072911	0.149766130098894	0.138413328826983	0.208152764517829	0.0072481577052978	0.0178225969132991
D_0__Bacteria;D_1__Actinobacteria;D_2__Actinobacteria;D_3__Micrococcales;D_4__Microbacteriaceae	1.04722059310645	-0.304473669368594	1.89830295710977	2.47026792344122	1.58479797953072	1.19959674803545	0.0984377301394958	0.0113619015070176	0.0289188101064275	0.00168059494684882	0.00573193275435593
D_0__Bacteria;D_1__Actinobacteria;D_2__Actinobacteria;D_3__Micrococcales;D_4__Micrococcaceae	4.73841947001051	4.15311307740696	5.08886172616125	0.826715365791376	0.783663418162387	0.933806106238141	0.202808205527589	0.0119074672931514	0.0323265623420689	0.0240999446567365	0.046410072803444
D_0__Bacteria;D_1__Actinobacteria;D_2__Actinobacteria;D_3__Micrococcales;D_4__Promicromonosporaceae	-2.38113689527134	-5.26870270077888	-0.777805600943797	4.13976580472677	3.86884679299817	1.14208648921378	0.0671878512420439	0.00768618507214416	0.0201136874002848	0.000586077042152894	0.00262709896969109
D_0__Bacteria;D_1__Actinobacteria;D_2__Actinobacteria;D_3__Micromonosporales;D_4__Micromonosporaceae	3.90678407444424	3.41467231918829	4.11922519817734	0.642966216526782	0.788058415511713	0.750247418610072	0.213728635516292	0.0180219046889264	0.0442617634280961	0.0296669999891749	0.0554978775937891
D_0__Bacteria;D_1__Actinobacteria;D_2__Actinobacteria;D_3__Propionibacteriales;D_4__Nocardioidaceae	3.97720144347283	3.33845427365032	4.63677769282469	1.39125220341224	0.772831841497684	1.72563956421707	0.0171889532992289	0.000496861138417371	0.00302136210806345	2.93461376085215e-05	0.000343506007391058
D_0__Bacteria;D_1__Actinobacteria;D_2__Actinobacteria;D_3__Propionibacteriales;D_4__Propionibacteriaceae	-1.41447081042726	1.51337307244584	-6.79616330018593	-7.83685162039713	5.01277530500638	-1.38533124463784	0.0828127793636695	0.00181416095790404	0.00627745400600214	0.000934763282383251	0.00353021424565081
D_0__Bacteria;D_1__Actinobacteria;D_2__Actinobacteria;D_3__Pseudonocardiales;D_4__Pseudonocardiaceae	4.50485284685835	3.41325977711788	5.35199828026808	1.91657220177368	0.715179670378038	2.67859336413845	0.000109648028586776	7.72919812864651e-06	0.000124127962620812	1.0825088224469e-05	0.000176138145531986
D_0__Bacteria;D_1__Actinobacteria;D_2__Actinobacteria;D_3__Streptomycetales;D_4__Streptomycetaceae	5.07265017560854	3.22487528645808	5.87346371570892	2.64710277951989	0.946233061354713	2.72531758271088	0.00469287698709915	2.29008900395767e-07	6.67392152806926e-06	1.69987713524865e-05	0.000225822089218803
D_0__Bacteria;D_1__Actinobacteria;D_2__Actinobacteria;D_3__Streptosporangiales;D_4__Streptosporangiaceae	2.94467506760072	2.18495327833932	3.48313506401581	1.51881481007646	1.00860326082664	1.39462666285279	0.0765628046192493	0.000297031558528814	0.00215540445533238	0.000563581155686419	0.00264516577076983
D_0__Bacteria;D_1__Actinobacteria;D_2__Actinobacteria;D_3__Streptosporangiales;D_4__Thermomonosporaceae	1.20122200024256	0.998539845402987	1.30340575867663	0.332479078339761	1.21212491904667	0.27870832613947	0.351014073722635	0.374758157202876	0.451657053618223	0.303086148081794	0.372493552919922
D_0__Bacteria;D_1__Actinobacteria;D_2__MB-A2-108;D_3__metagenome;D_4__metagenome	-0.184700801121103	-1.27627444130891	0.0885444168226641	1.2373502465801	2.66654032266346	0.368735899982737	0.240249682139071	0.0611488823593414	0.112553588635086	0.0700400122323497	0.109433224982005
D_0__Bacteria;D_1__Actinobacteria;D_2__MB-A2-108;D_3__uncultured actinobacterium;D_4__uncultured actinobacterium	-0.0989904727696285	-0.233688298201711	-0.0104843633430125	0.0992013076846145	1.63947637922225	0.0270084187981125	0.471138851426896	0.735881340112478	0.774148070878559	0.823077887186343	0.851860731490722
D_0__Bacteria;D_1__Actinobacteria;D_2__MB-A2-108;D_3__uncultured bacterium;D_4__uncultured bacterium	1.77083195326406	1.91591579223049	1.712452586065	-0.317540117502736	0.755099086208173	-0.381076211712162	0.343213763815575	0.17561296998022	0.247689766926042	0.288095176881942	0.356295042155684
D_0__Bacteria;D_1__Actinobacteria;D_2__MB-A2-108;__;__	-0.1486860994545	-0.361767097092971	-0.0754855879249146	0.274151234863463	1.31168931805088	0.12722097325046	0.406250019768453	0.267825140899267	0.348771904627532	0.463768598854706	0.528058519485522
D_0__Bacteria;D_1__Actinobacteria;D_2__Thermoleophilia;D_3__Gaiellales;D_4__Gaiellaceae	4.48912728889237	4.30354375926069	4.76595462880006	0.317276056183991	0.64311801532896	0.437428389388225	0.346333887770854	0.225433454219549	0.303471194191332	0.241961272570309	0.309893768480902
D_0__Bacteria;D_1__Actinobacteria;D_2__Thermoleophilia;D_3__Gaiellales;D_4__uncultured	4.82463814937393	4.71820411966969	5.23337051890784	0.493688143205744	0.688086038406068	0.596494478484215	0.289062552207008	0.140630843494476	0.209857039159793	0.125364501017558	0.179779102972772
D_0__Bacteria;D_1__Actinobacteria;D_2__Thermoleophilia;D_3__Gaiellales;__	1.10070466744367	1.09893935621246	1.10137515454995	0.0368154428261418	0.748073867726591	0.037645415707418	0.478939161845372	0.553719867726232	0.613483216949738	0.808985229167118	0.840401753849166
D_0__Bacteria;D_1__Actinobacteria;D_2__Thermoleophilia;D_3__Solirubrobacterales;D_4__67-14	4.11352600896342	3.8723630675594	4.3751200963994	0.452492369808005	0.76248823912068	0.512799286938619	0.237500073726532	0.0852295660700949	0.144722603352617	0.0639026946350863	0.103473481747928
D_0__Bacteria;D_1__Actinobacteria;D_2__Thermoleophilia;D_3__Solirubrobacterales;D_4__Solirubrobacteraceae	4.65697941567545	3.80316343189186	5.06475077771016	1.06700305398088	0.69324400916891	1.41522508329125	0.0531254518336144	0.00109527071848623	0.00540281038972628	0.000262931244452142	0.0015890930953505
D_0__Bacteria;D_1__Actinobacteria;D_2__Thermoleophilia;D_3__uncultured;D_4__uncultured bacterium	1.03507896985889	0.784941395539631	1.30294181735503	0.482171997413891	0.782878958563417	0.593697585620881	0.274571040224829	0.111061660984675	0.172794462110999	0.113451829710537	0.162043188559253
D_0__Bacteria;D_1__Armatimonadetes;D_2__Armatimonadia;D_3__Armatimonadales;D_4__uncultured bacterium	-3.60893183739263	-7.37114740246666	-0.587310712030296	6.38025331677757	3.91520965999291	1.47252744282292	0.0828127793636695	0.00265488579645618	0.00788483222550184	0.00120522134599147	0.00417165203414973
D_0__Bacteria;D_1__Armatimonadetes;D_2__Chthonomonadetes;D_3__Chthonomonadales;D_4__uncultured bacterium	0.115318672941567	0.58794371593888	-0.235495511637584	-0.815855115669545	0.871477617887257	-0.86064317427327	0.193447837530273	0.0263638166795164	0.0558700654922034	0.0250139034726883	0.0466333055814973
D_0__Bacteria;D_1__Armatimonadetes;D_2__Fimbriimonadia;D_3__Fimbriimonadales;D_4__Fimbriimonadaceae	1.30037706943535	0.805156719613064	1.82978648168853	0.846995414504569	0.875355984834234	0.887050994935692	0.157566433455298	0.0131707522784893	0.034103087642736	0.0116691068219706	0.0255090781140057
D_0__Bacteria;D_1__Armatimonadetes;D_2__uncultured;D_3__metagenome;D_4__metagenome	0.155325467399734	0.0903337760390714	0.20960608054031	0.156618310599727	1.40764928394172	0.0921030458467895	0.453125009621297	0.843800546758629	0.867693942718739	0.708260743223495	0.752767658459978
D_0__Bacteria;D_1__Armatimonadetes;D_2__uncultured;D_3__uncultured bacterium;D_4__uncultured bacterium	1.42728066903463	1.43470707828825	1.41816543536308	-0.0664661186605811	0.711378228136121	-0.0697820815431245	0.456250008969626	0.43983661764705	0.512768381180561	0.766123968910347	0.802773201458711
D_0__Bacteria;D_1__Bacteroidetes;D_2__Bacteroidia;D_3__Bacteroidales;D_4__Prevotellaceae	-5.25455753070438	-2.55840680033806	-7.30037872379497	-5.3491950475389	4.7454195772351	-1.06241559434631	0.1060844539874	0.0099688854895593	0.0232569513797849	0.00422609752863236	0.0106798509423078
D_0__Bacteria;D_1__Bacteroidetes;D_2__Bacteroidia;D_3__Chitinophagales;D_4__Chitinophagaceae	5.53078888167616	4.34083440402669	6.73161583326609	2.42848343118208	0.752997859658788	2.79727766741177	0.00937768412827699	7.9643408902571e-08	2.89917143807227e-06	2.25804574682284e-05	0.000276881962390728
D_0__Bacteria;D_1__Bacteroidetes;D_2__Bacteroidia;D_3__Chitinophagales;D_4__Saprospiraceae	-0.755434590220517	-0.945491887987075	-0.555716038657296	0.476082508165827	1.26973486233693	0.288777696650099	0.332812538296103	0.195584091653362	0.270344645363829	0.252410527262985	0.312028797175881
D_0__Bacteria;D_1__Bacteroidetes;D_2__Bacteroidia;D_3__Cytophagales;D_4__Hymenobacteraceae	-1.4512917028661	-3.59713014466045	-0.482474456683472	3.19621745913087	3.0745922626618	0.959798611467156	0.071763196471708	0.00733855254498502	0.0215573434423028	0.000842496319470004	0.00333925946589501
D_0__Bacteria;D_1__Bacteroidetes;D_2__Bacteroidia;D_3__Cytophagales;D_4__Microscillaceae	2.20980391387867	1.02847870194712	3.17138386566418	2.26961411570361	0.745008523357387	2.99858468761451	0.000109648028586776	7.25244951829009e-06	0.000103879957089262	1.0825088224469e-05	0.000176138145531986
D_0__Bacteria;D_1__Bacteroidetes;D_2__Bacteroidia;D_3__Cytophagales;D_4__Spirosomaceae	-0.0101088723055245	-7.6319457986181	3.90573598347826	11.4346101126529	2.57332961312137	4.47379580979972	0.000109648028586776	4.23693842492404e-06	4.57888876068443e-05	1.0825088224469e-05	0.000176138145531986
D_0__Bacteria;D_1__Bacteroidetes;D_2__Bacteroidia;D_3__Flavobacteriales;D_4__Flavobacteriaceae	1.53196073913473	-1.50454861586787	2.9288729881895	4.27720002129318	3.8532578968264	1.01802139711586	0.107644512876915	0.00683687971856609	0.0208295559259559	0.0018025463313776	0.00615571194554378
D_0__Bacteria;D_1__Bacteroidetes;D_2__Bacteroidia;D_3__Flavobacteriales;D_4__Weeksellaceae	2.95855276005769	-0.585694034842718	6.49647984499687	6.63951377642983	2.25365390996723	2.95126337012728	0.000109648028586776	2.13797112757363e-08	1.02243567350024e-06	1.0825088224469e-05	0.000176138145531986
D_0__Bacteria;D_1__Bacteroidetes;D_2__Bacteroidia;D_3__Sphingobacteriales;D_4__AKYH767	0.189965289413265	-0.26735059175877	0.54544159977467	0.77184598412597	0.72529990394559	1.0041023682069	0.123437677012135	0.00555035169126099	0.016612626674294	0.00553162008270367	0.0132844134731216
D_0__Bacteria;D_1__Bacteroidetes;D_2__Bacteroidia;D_3__Sphingobacteriales;D_4__Sphingobacteriaceae	2.34663295569564	-0.880087806726523	5.80943722355524	6.51744033738637	1.59290121077201	3.91495161973742	0.000109648028586776	3.64161453265347e-10	8.33443343677849e-08	1.0825088224469e-05	0.000176138145531986
D_0__Bacteria;D_1__Bacteroidetes;D_2__Bacteroidia;D_3__Sphingobacteriales;D_4__env.OPS 17	0.345488240554401	-0.273371320532725	1.14784762923394	1.38514923406262	1.06303610050407	1.17672616204105	0.0843752736296266	0.0301433483813367	0.0604390032802288	0.000923684481153521	0.00351932696946806
D_0__Bacteria;D_1__Bacteroidetes;D_2__Ignavibacteria;D_3__Kryptoniales;D_4__BSV26	-0.377818705499259	0.139063180170602	-1.00960226063908	-1.03349785464654	2.81063572319435	-0.297739609291672	0.319812834510979	0.398825239426386	0.467064432694465	0.229694502478945	0.296879688628237
D_0__Bacteria;D_1__Chlamydiae;D_2__Chlamydiae;D_3__Chlamydiales;D_4__Chlamydiaceae	-1.2686810295648	-0.16972303533162	-5.56160920953383	-4.81052123214053	5.02576345022415	-0.851801353409354	0.159126494224551	0.0170206171668102	0.0392629245569855	0.00971500925545043	0.0220049676791731
D_0__Bacteria;D_1__Chlamydiae;D_2__Chlamydiae;D_3__Chlamydiales;D_4__Parachlamydiaceae	-0.291671944322711	-0.311983152551869	-0.269971523667871	-0.108043415378429	1.74225102712595	-0.0578600959052649	0.458658354776321	0.559882851283189	0.61859195174882	0.738113291990517	0.778041627759239
D_0__Bacteria;D_1__Chlamydiae;D_2__Chlamydiae;D_3__Chlamydiales;D_4__Simkaniaceae	-0.689214470635417	0.621684747980857	-3.25624112238327	-3.97436835492482	3.16769699945554	-1.20912676807196	0.0484379982874449	0.00283370676613291	0.0103790907813052	0.000191976173980818	0.00129527836670542
D_0__Bacteria;D_1__Chlamydiae;D_2__Chlamydiae;D_3__Chlamydiales;D_4__cvE6	0.40356344907471	2.54648497971734	-0.691827376797709	-3.35581604399069	1.76006443264647	-1.78205919558685	0.059375401269337	0.00192102815849591	0.00642085060684051	0.000430550969927905	0.00220329250496237
D_0__Bacteria;D_1__Chloroflexi;D_2__AD3;D_3__uncultured Clostridium sp.;D_4__uncultured Clostridium sp.	2.80662687821004	2.70121754219603	2.94046370186653	0.160076898497504	0.525810277220519	0.298063971477032	0.363494569696814	0.440262458509655	0.51046812347431	0.385071560598844	0.453482906837523
D_0__Bacteria;D_1__Chloroflexi;D_2__AD3;D_3__uncultured bacterium;D_4__uncultured bacterium	2.11697151395101	3.10530944831107	1.55037877980931	-1.54207698287984	0.673908100383537	-2.15031032061127	0.00157819346933616	0.000117021689301206	0.00112057495866006	1.48844963086449e-05	0.000208630338381707
D_0__Bacteria;D_1__Chloroflexi;D_2__AD3;__;__	-0.842053674876071	-0.0459518977698687	-2.24881848617434	-1.89180368242828	5.80571080869495	-0.429444589085385	0.198437596430372	0.172449211348761	0.23784490082349	0.0318625477657018	0.0573255023804784
D_0__Bacteria;D_1__Chloroflexi;D_2__Anaerolineae;D_3__Anaerolineales;D_4__Anaerolineaceae	0.495011314306295	1.33658074580826	-0.294114246499031	-1.90923321686635	2.1832699252891	-0.786445608989779	0.1060844539874	0.0210865081695862	0.0482519436168706	0.00210378823962415	0.00675439573282522
D_0__Bacteria;D_1__Chloroflexi;D_2__Anaerolineae;D_3__RBG-13-54-9;D_4__uncultured Caldilineaceae bacterium	0.384343466488119	-0.132307456516848	0.600333042352259	0.799677863845132	1.59166440479509	0.368879954665445	0.292187551108132	0.147138366706841	0.218450401358556	0.133118562455347	0.188170624678029
D_0__Bacteria;D_1__Chloroflexi;D_2__Anaerolineae;D_3__RBG-13-54-9;D_4__uncultured sludge bacterium A31	0.0858876200798022	-1.08180504161982	0.872674885764845	2.32475242185455	2.959923194437	0.750540254102392	0.110937700633771	0.0190629082878727	0.0457660386710435	0.00302595044274611	0.0089937643873818
D_0__Bacteria;D_1__Chloroflexi;D_2__Anaerolineae;D_3__SBR1031;D_4__A4b	1.0855630824454	0.438042818070895	1.32024565540963	0.785835422478102	1.02984042061631	0.665060710114787	0.273437558003622	0.0879759154547153	0.145979534447026	0.0887544754974128	0.134439626679331
D_0__Bacteria;D_1__Chloroflexi;D_2__Anaerolineae;D_3__SBR1031;D_4__uncultured Gemmatimonadetes bacterium	0.707695156634509	1.1321830199893	-0.307323984736685	-1.4799656631573	1.41365002620534	-1.12589755059926	0.115625191188835	0.00225890619964978	0.00913207317460645	0.00426373162441274	0.0113620332457675
D_0__Bacteria;D_1__Chloroflexi;D_2__Anaerolineae;D_3__SBR1031;D_4__uncultured bacterium	0.904718241630543	1.70080420750225	0.0598829458762866	-1.5242388587252	1.13675794133812	-1.26516878528707	0.085937768102204	0.000602994524831884	0.00339964850648017	0.000902964585723874	0.00357944377592501
D_0__Bacteria;D_1__Chloroflexi;D_2__Anaerolineae;D_3__SBR1031;D_4__uncultured soil bacterium	-3.2399287863657	-1.74027304789205	-5.91562746852934	-3.70147484079891	5.07990851381554	-0.654411271850815	0.201562594319265	0.0664111778972233	0.109000614871566	0.0350165387051029	0.0615598754295014
D_0__Bacteria;D_1__Chloroflexi;D_2__Anaerolineae;D_3__SBR1031;D_4__wastewater metagenome	-5.24423876902069	-6.72015801052099	-2.20827115462039	3.4614664968122	5.26552977289755	0.575613719869712	0.238689620494648	0.109488604919715	0.158494465656464	0.0721531032821668	0.107553536712399
D_0__Bacteria;D_1__Chloroflexi;D_2__Anaerolineae;D_3__SBR1031;__	-1.03873176808848	0.302349727879476	-1.95805487343574	-2.222218685168	2.44694108749324	-0.720439471503829	0.173167042417317	0.15412048906353	0.215510387012277	0.0134840005196042	0.0289124649044397
D_0__Bacteria;D_1__Chloroflexi;D_2__Chloroflexia;D_3__Chloroflexales;D_4__Chloroflexaceae	-0.745709331130533	-1.29143349579208	0.0715727776399362	1.47295465420786	1.53989322938327	0.832297373287711	0.118564927650532	0.0283117908874318	0.0583731784364953	0.00491154549784581	0.0121173604978745
D_0__Bacteria;D_1__Chloroflexi;D_2__Chloroflexia;D_3__Chloroflexales;D_4__Roseiflexaceae	2.40377493319666	1.761589776878	3.9424954619313	2.0993856473431	1.26068939623102	1.51388815680175	0.0562504251522884	0.000103974493953075	0.00104503917777171	0.000332617749897162	0.00183802876547224
D_0__Bacteria;D_1__Chloroflexi;D_2__Chloroflexia;D_3__Thermomicrobiales;D_4__JG30-KF-CM45	0.98086163786488	0.322039488569373	1.96828906677904	1.59762333554155	1.07408578549469	1.4242827271557	0.0577227211822213	0.00039349481372694	0.00254352031780643	0.000558845179588214	0.00258642456899134
D_0__Bacteria;D_1__Chloroflexi;D_2__Dehalococcoidia;D_3__S085;D_4__metagenome	0.173142244382589	-0.190738557635394	0.304352461914605	0.624138768702475	1.30648228917595	0.407940069272057	0.318750042454094	0.107454866952393	0.169714384766247	0.198342678992834	0.258584843143621
D_0__Bacteria;D_1__Chloroflexi;D_2__Dehalococcoidia;D_3__S085;D_4__uncultured bacterium	0.299916445023184	0.32546197532885	0.286226288306492	-0.0507475021129276	1.10747318130075	-0.0263068519386853	0.471875005740203	0.466059201633248	0.537107652444179	0.756655399554006	0.793493187026547
D_0__Bacteria;D_1__Chloroflexi;D_2__Gitt-GS-136;D_3__uncultured bacterium;D_4__uncultured bacterium	3.07828714100793	2.8118956656009	3.31138099438199	0.44322026607625	0.590297099306923	0.626868933399866	0.245312569971116	0.156722247124311	0.227418214530857	0.0784160933880361	0.121880803397831
D_0__Bacteria;D_1__Chloroflexi;D_2__Gitt-GS-136;__;__	-0.59193828009274	-1.73614539832931	0.0441929399028638	1.72359653738254	1.78308132300524	0.804548948770001	0.118564927650532	0.0276571197294913	0.060020345383734	0.00372949660633484	0.0100506765200766
D_0__Bacteria;D_1__Chloroflexi;D_2__JG30-KF-CM66;D_3__uncultured bacterium;D_4__uncultured bacterium	0.055051177903259	0.136154972133142	-0.172231366141353	-0.383377154275918	1.23410890325683	-0.162626510455253	0.335937537405907	0.144801587382385	0.215792779755513	0.300732621673992	0.365914697302053
D_0__Bacteria;D_1__Chloroflexi;D_2__KD4-96;D_3__uncultured Chloroflexi bacterium;D_4__uncultured Chloroflexi bacterium	2.5987272238087	2.67353753352909	2.56121473022939	-0.142609422212801	0.781938819099725	-0.182938842596601	0.416536678879364	0.381339430767245	0.457039200152716	0.57620464626318	0.636088023869703
D_0__Bacteria;D_1__Chloroflexi;D_2__KD4-96;D_3__uncultured bacterium;D_4__uncultured bacterium	1.55170705261229	1.04511278317706	1.74400936960838	0.698476953231689	0.61573735385888	1.0808493750411	0.110937700633771	0.00250974123826023	0.00932795715233834	0.00490697866375111	0.0119143556383556
D_0__Bacteria;D_1__Chloroflexi;D_2__KD4-96;__;__	3.80637632311213	3.4384397607035	4.18292327681287	0.743434110133293	0.604735426719675	1.15429366823539	0.131045406093523	0.00283779652240656	0.0108656842391666	0.00395547032302063	0.0110379387848295
D_0__Bacteria;D_1__Chloroflexi;D_2__Ktedonobacteria;D_3__C0119;D_4__uncultured bacterium	2.08420395598682	1.60498358993353	2.9048102659535	1.25414596236014	1.12883676491737	0.912085680765417	0.154446312011774	0.0712461505541845	0.124484896564241	0.00909916322068025	0.0212065587784828
D_0__Bacteria;D_1__Chloroflexi;D_2__Ktedonobacteria;D_3__C0119;D_4__uncultured soil bacterium	-0.000310636048575397	-1.07326128312091	0.657375704698745	1.70026957094914	1.36186694267695	1.07760959149363	0.115625191188835	0.0185044128498241	0.0412465392762458	0.0036536364177618	0.0100723529448353
D_0__Bacteria;D_1__Chloroflexi;D_2__Ktedonobacteria;D_3__C0119;__	1.09048675280867	0.479062769327353	1.63801975214301	1.17001398047547	1.09495342766776	0.891971404264858	0.146646009004533	0.0610894306774747	0.109709184094843	0.00650435574487432	0.0161968418337867
D_0__Bacteria;D_1__Chloroflexi;D_2__Ktedonobacteria;D_3__Ktedonobacterales;D_4__JG30-KF-AS9	-0.0873958648353739	-0.0253749687636962	-0.105852998851304	-0.237846821611019	1.14433138404808	-0.228694906269202	0.420312516634983	0.509833047124059	0.572596736602022	0.607649920706229	0.660141884516707
D_0__Bacteria;D_1__Chloroflexi;D_2__Ktedonobacteria;D_3__Ktedonobacterales;D_4__Ktedonobacteraceae	1.74296402243108	1.4189061865521	2.06717487646262	0.686285176093488	1.3296617387597	0.517695971783293	0.212500087382835	0.0738141514819688	0.129629362905316	0.0388350040052826	0.0691521725193266
D_0__Bacteria;D_1__Chloroflexi;D_2__P2-11E;D_3__uncultured Chloroflexi bacterium;D_4__uncultured Chloroflexi bacterium	0.361009457459385	0.434113363631969	0.200621399573152	-0.263864947984169	0.798106699558074	-0.31745334202863	0.373437527511932	0.325795887178232	0.39693563104324	0.391675033557774	0.45392433362563
D_0__Bacteria;D_1__Chloroflexi;D_2__P2-11E;D_3__uncultured bacterium;D_4__uncultured bacterium	-1.40067164166567	0.41942246689632	-5.09542172472647	-4.35685706014782	5.75506904813373	-0.797689858075162	0.148437641461807	0.0445114924198269	0.0794168109552736	0.00855291912035333	0.0196763738472281
D_0__Bacteria;D_1__Chloroflexi;D_2__SHA-26;D_3__uncultured bacterium;D_4__uncultured bacterium	0.605880253739265	0.262246136561099	1.28626696316991	0.961301493130297	1.03303044793598	0.84693331009786	0.225000080213294	0.0236089559951285	0.05345355172194	0.027366753312477	0.0513751960447215
D_0__Bacteria;D_1__Chloroflexi;D_2__TK10;D_3__uncultured Chloroflexi bacterium;D_4__uncultured Chloroflexi bacterium	-0.270117961435359	-0.707840980683529	-0.0304526026766467	0.591370198360206	1.65874169467669	0.301883802324009	0.363494569696814	0.171774173039138	0.24627435965443	0.320916336952521	0.391510625957144
D_0__Bacteria;D_1__Chloroflexi;D_2__TK10;D_3__uncultured bacterium;D_4__uncultured bacterium	0.677976929106699	0.490027213622649	0.869429616615596	0.342294327284896	0.944047391175408	0.365207577335481	0.352574135711421	0.274774330318392	0.351902157957168	0.276585993824287	0.34432850917309
D_0__Bacteria;D_1__Chloroflexi;D_2__TK10;__;__	1.61549143514806	1.33161590794598	1.82628863300868	0.502832464683292	0.709886213232967	0.66781037861374	0.268330793060183	0.0558433115402183	0.102141020027409	0.078419560799108	0.120021873093277
D_0__Bacteria;D_1__Cyanobacteria;D_2__Melainabacteria;D_3__Vampirovibrionales;D_4__uncultured bacterium	-2.65657875450653	-3.98711802671329	-0.652084887432041	3.02303667829224	3.98950332101714	0.732469245173565	0.176287164514999	0.0923242424637571	0.141955033642245	0.0192175761544957	0.0379468023390464
D_0__Bacteria;D_1__Cyanobacteria;D_2__Melainabacteria;D_3__Vampirovibrionales;D_4__uncultured soil bacterium	-6.62228496552164	-6.6406902832572	-6.57712913891485	0.322265170658501	5.29216584320124	0.048754951108416	0.480499223929895	0.607994054512421	0.658386574310332	0.652436608959926	0.698115518287241
D_0__Bacteria;D_1__Cyanobacteria;D_2__Melainabacteria;D_3__Vampirovibrionales;__	-6.62265116163065	-6.84465747157993	-6.42264213961081	0.262191019203009	5.52035057727715	0.0394353368310906	0.468018727261793	0.609319123709973	0.658708071449435	0.634943604673191	0.680996123231414
D_0__Bacteria;D_1__Deinococcus-Thermus;D_2__Deinococci;D_3__Thermales;D_4__Thermaceae	-6.7053548771813	-6.26525584343113	-7.15809198222947	-1.37797591038591	5.8785575095802	-0.220448994706064	0.410296430654863	0.384233030714241	0.444447680730531	0.453429709319319	0.504663810264713
D_0__Bacteria;D_1__Dependentiae;D_2__Babeliae;D_3__Babeliales;D_4__Vermiphilaceae	-1.2199767256639	-0.900914380707755	-1.29451004220408	-0.377095978312582	1.67538534997878	-0.150858319425092	0.404056182449325	0.292255001573033	0.370110553832906	0.513456261231029	0.571460170943773
D_0__Bacteria;D_1__Entotheonellaeota;D_2__Entotheonellia;D_3__Entotheonellales;D_4__Entotheonellaceae	0.665994895584678	0.573559289717697	0.759884204532416	-0.0813289107560555	1.60016818332088	-0.0208652882615089	0.479687504139417	0.379228826158385	0.457359427137164	0.837693447709411	0.865431614815976
D_0__Bacteria;D_1__Firmicutes;D_2__Bacilli;D_3__Bacillales;D_4__Alicyclobacillaceae	1.00257714406969	0.699025534894134	1.11712980131635	0.181435786007508	1.24584196196919	0.0635385947427508	0.447737920233054	0.388541487232125	0.465315836045457	0.705602000070363	0.750336557455307
D_0__Bacteria;D_1__Firmicutes;D_2__Bacilli;D_3__Bacillales;D_4__Bacillaceae	5.16143141145955	5.04573040372983	5.4058267518569	0.4069344365678	0.710070352893303	0.445978074319562	0.262090545992746	0.159960456240596	0.232605851445828	0.0804834315259044	0.124902691014478
D_0__Bacteria;D_1__Firmicutes;D_2__Bacilli;D_3__Bacillales;D_4__Family XI	-6.07022119821444	-0.36910095463414	-7.27646289829278	-6.88984311893248	6.97098774824883	-0.843735904301609	0.204687592267851	0.0324935993546537	0.0608295127615454	0.0507669575007036	0.0797961509399235
D_0__Bacteria;D_1__Firmicutes;D_2__Bacilli;D_3__Bacillales;D_4__Family XII	-6.68969909197264	-7.26287863386252	-5.96061777684867	1.87204074614771	5.857731110925	0.266736144826911	0.361934507692328	0.374234416871541	0.435457287330357	0.394806951465717	0.449658633598117
D_0__Bacteria;D_1__Firmicutes;D_2__Bacilli;D_3__Bacillales;D_4__Paenibacillaceae	2.99868319452331	3.00787461470768	2.98697060402975	-0.0096243057836598	0.706650070723409	-0.0136064544928942	0.492187501589844	0.62040672094785	0.674315720742644	0.801308888479941	0.832162589171828
D_0__Bacteria;D_1__Firmicutes;D_2__Bacilli;D_3__Bacillales;D_4__Planococcaceae	0.6899528962499	1.02929027894163	0.323667384744468	-0.662280989965516	1.85781784020687	-0.232751594343674	0.336973515936782	0.675991680951217	0.721822893049307	0.245579135454329	0.314371867399723
D_0__Bacteria;D_1__Firmicutes;D_2__Bacilli;D_3__Bacillales;D_4__Staphylococcaceae	-0.874540471649677	2.60882817297661	-6.20821097318982	-7.85741761986448	5.82354783219315	-1.27885151643915	0.0828127793636695	0.00272576101387109	0.00859194267855057	0.00131288023122388	0.0046738990020449
D_0__Bacteria;D_1__Firmicutes;D_2__Bacilli;D_3__Bacillales;D_4__Thermoactinomycetaceae	1.34125089309177	1.8214447877163	0.0419936318942815	-1.71168254380012	1.23611632447917	-1.25722635989673	0.07644336191278	0.000780468595415455	0.00411604985240212	0.000890955503474853	0.00347364987086679
D_0__Bacteria;D_1__Firmicutes;D_2__Bacilli;D_3__Lactobacillales;D_4__Aerococcaceae	-6.37862082470538	-1.68516595666396	-7.43641652067018	-5.83541373364622	7.00434413859763	-0.678639002800779	0.260530484241952	0.0707231572805355	0.111301253506456	0.127295087845591	0.169311889115065
D_0__Bacteria;D_1__Firmicutes;D_2__Bacilli;D_3__Lactobacillales;D_4__Carnobacteriaceae	-5.61747994414351	0.644914806982782	-7.2788547032224	-7.89366260299489	6.07359732485009	-1.03955392603635	0.157812630951653	0.00866005806479202	0.0218875268457425	0.0160362687815281	0.0306916957146465
D_0__Bacteria;D_1__Firmicutes;D_2__Bacilli;D_3__Lactobacillales;D_4__Lactobacillaceae	-5.99098209910372	-3.43080168362488	-7.43010344864447	-4.13006717101737	4.97963275864134	-0.730880151470106	0.198128021458569	0.0683729778016333	0.104007890563185	0.0511827085453246	0.0784928970606558
D_0__Bacteria;D_1__Firmicutes;D_2__Bacilli;D_3__Lactobacillales;D_4__Streptococcaceae	-4.08578656162932	1.83557556843301	-6.52477601368864	-8.69042910532968	6.04968060488966	-1.2897196292177	0.115625191188835	0.00382392404770381	0.0112029373916284	0.00368568882742644	0.00982855298696839
D_0__Bacteria;D_1__Firmicutes;D_2__Clostridia;D_3__Clostridiales;D_4__Clostridiaceae 1	-1.87487004784901	-1.05768077655873	-3.20373691417112	-1.95837759637588	3.71385601134105	-0.585989153678945	0.1747271034547	0.0570617892416065	0.10146368310232	0.0146762825023274	0.0302158466650887
D_0__Bacteria;D_1__Firmicutes;D_2__Clostridia;D_3__Clostridiales;D_4__Family XI	-2.73966790918296	-0.735831949005691	-6.66308308770073	-5.72652435690311	4.02574949256122	-1.24087709316344	0.0734378188460914	0.00353565812183975	0.0108666514171528	0.00120302249994587	0.00420547543651124
D_0__Bacteria;D_1__Firmicutes;D_2__Clostridia;D_3__Clostridiales;D_4__Family XVIII	-1.96061917792066	-1.26266876569121	-2.55388107827607	-1.6056191977738	2.83758407059399	-0.47615854483582	0.253125066418979	0.0587046428821378	0.107378150757777	0.0598445551159367	0.0961001357475334
D_0__Bacteria;D_1__Firmicutes;D_2__Clostridia;D_3__Clostridiales;D_4__Heliobacteriaceae	-0.689758221950288	-0.183473354077397	-1.57959839092005	-1.51472208586745	3.2064804698275	-0.518040370126087	0.156006372717387	0.0979244399190596	0.153485904459706	0.00977919864578146	0.0214551329693276
D_0__Bacteria;D_1__Firmicutes;D_2__Clostridia;D_3__Clostridiales;D_4__Lachnospiraceae	-0.87331371419187	-0.0311359717543294	-2.26608638265475	-2.09276960683352	2.19567745178204	-0.823028808552895	0.10937520395874	0.0175756063394382	0.0411571126329309	0.00313048020091364	0.00882844137135641
D_0__Bacteria;D_1__Firmicutes;D_2__Clostridia;D_3__Clostridiales;D_4__Ruminococcaceae	-1.58165014097437	-0.882975449496225	-3.99926131330055	-2.93086226486022	3.70418959002588	-0.755683938816818	0.15312513605187	0.0325838710586862	0.0639153176319522	0.00992846646387668	0.0221481566217972
D_0__Bacteria;D_1__Firmicutes;D_2__Erysipelotrichia;D_3__Erysipelotrichales;D_4__Erysipelotrichaceae	-2.05349208357435	-1.51470317605393	-3.81305274460274	-1.76336284575813	4.38984520439619	-0.408698984657312	0.268750059850186	0.20561251552471	0.270914326568801	0.0993209455985191	0.144651754961315
D_0__Bacteria;D_1__Firmicutes;D_2__Limnochordia;D_3__Limnochordales;D_4__Limnochordaceae	-1.13692586397035	-0.440424520958857	-2.54508411486925	-2.2648454216769	2.72495570410733	-0.696517434335592	0.17656261315106	0.0242724942681591	0.054517916845753	0.0199635769609647	0.0397183793408231
D_0__Bacteria;D_1__Firmicutes;D_2__Negativicutes;D_3__Selenomonadales;D_4__Veillonellaceae	-3.73688896758468	-1.18003037933188	-6.58340258971362	-5.29390707458285	4.50611948586737	-1.1224645468783	0.101404277957202	0.00492977982675512	0.0134576403353639	0.00255505910498171	0.00733493757136656
D_0__Bacteria;D_1__Firmicutes;__;__;__	-4.85670646547903	-5.50682191498817	-3.91114343624925	1.07101053287992	5.44927690665808	0.177605118217342	0.410296430654863	0.561801608372331	0.614862760468588	0.561211222504276	0.615731896224408
D_0__Bacteria;D_1__Gemmatimonadetes;D_2__Gemmatimonadetes;D_3__Gemmatimonadales;D_4__Gemmatimonadaceae	5.96009081098759	5.87888983602415	6.02155107963457	0.0830121279318625	0.33204686436295	0.263510095352291	0.393750022638884	0.46376645777211	0.530669125284	0.455432773495854	0.517805053220776
D_0__Bacteria;D_1__Gemmatimonadetes;D_2__Longimicrobia;D_3__Longimicrobiales;D_4__Longimicrobiaceae	-0.682223047859328	-0.591027436691199	-0.801820064651928	-0.0407283888821288	2.45357996735528	-0.0100008348236134	0.490625001908018	0.666930075015764	0.714107795561759	0.85583139045552	0.879179843202932
D_0__Bacteria;D_1__Gemmatimonadetes;D_2__S0134 terrestrial group;D_3__uncultured bacterium;D_4__uncultured bacterium	-2.57850208916176	-1.5446889818975	-5.48655995426664	-2.70556819445304	4.64597810655836	-0.58720929176983	0.207812590273383	0.105044022373138	0.156438828304046	0.0498025943677066	0.0811968951636797
D_0__Bacteria;D_1__Latescibacteria;D_2__uncultured Acidobacterium sp.;D_3__uncultured Acidobacterium sp.;D_4__uncultured Acidobacterium sp.	-1.03067415325902	-0.641937112834038	-2.15308235890676	-1.56922093221158	5.22641364163925	-0.356806532677505	0.308892401084976	0.14613945913184	0.211961276741696	0.18058691260365	0.242112280423526
D_0__Bacteria;D_1__Latescibacteria;D_2__uncultured Latescibacteria bacterium;D_3__uncultured Latescibacteria bacterium;D_4__uncultured Latescibacteria bacterium	-0.522379100597555	0.0363710022869697	-1.17188794025589	-1.06285504776096	1.58288449120708	-0.519776086457963	0.235937574503868	0.0886642636994282	0.14638020431307	0.0467912747082639	0.0781436396013245
D_0__Bacteria;D_1__Latescibacteria;D_2__uncultured bacterium;D_3__uncultured bacterium;D_4__uncultured bacterium	0.175627372313296	0.924562021090443	-0.725575664264104	-1.40845011761276	1.48048268226229	-0.602885381464354	0.220312582815416	0.475261763630853	0.538513514982848	0.0387369862142501	0.0691506696478414
D_0__Bacteria;D_1__Latescibacteria;__;__;__	0.823085885611587	1.61194722547554	0.275501723791389	-1.46305004967759	1.38727828618305	-1.03056629355198	0.089062757623686	0.00331449291356395	0.0119306535837314	0.00146367032735067	0.00513723001913294
D_0__Bacteria;D_1__Nitrospirae;D_2__Nitrospira;D_3__Nitrospirales;D_4__Nitrospiraceae	3.22404611504044	3.17296871943077	3.27189688106579	0.160119286359701	0.73568809119508	0.187800616346961	0.38065525187642	0.355537992165546	0.433576111717522	0.400938771947866	0.469477809285827
D_0__Bacteria;D_1__Patescibacteria;D_2__Berkelbacteria;D_3__uncultured bacterium;D_4__uncultured bacterium	-1.8708392153648	-0.705032668101166	-3.29392430100258	-2.62471535756178	2.10784188710892	-1.19627893757549	0.0343220852104241	0.00451681513262914	0.0139247567388047	0.000258702694364459	0.00133324112725355
D_0__Bacteria;D_1__Patescibacteria;D_2__Saccharimonadia;D_3__Saccharimonadales;D_4__Saccharimonadaceae	-1.79757901093973	-2.06868176505709	-1.51185925998515	0.654307556241301	4.22862287458681	0.122230159960468	0.392187523004041	0.702561652616367	0.744465073779083	0.509196589014701	0.571999596450398
D_0__Bacteria;D_1__Patescibacteria;D_2__Saccharimonadia;D_3__Saccharimonadales;D_4__Saccharum hybrid cultivar	-6.50400888334317	-7.508345904635	-5.046226259131	3.17879418079117	5.1109649287057	0.513558702545421	0.28237134930681	0.171507277698242	0.222902760802516	0.172040674592435	0.217996045304839
D_0__Bacteria;D_1__Patescibacteria;D_2__Saccharimonadia;D_3__Saccharimonadales;D_4__TM7 phylum sp. oral clone FR058	-6.5136347923727	-3.08656456445494	-7.49409563041429	-4.51599535781996	5.79195133380018	-0.687541356653822	0.253125066418979	0.111596057293434	0.156996288802865	0.125151382093139	0.167041601321191
D_0__Bacteria;D_1__Patescibacteria;D_2__Saccharimonadia;D_3__Saccharimonadales;D_4__uncultured bacterium	1.09708489160893	0.97586054572095	1.35364117939	0.5610175145099	1.33176333587057	0.414094410322892	0.271450916630804	0.238175972702097	0.314466596847684	0.12543258067397	0.174590984965302
D_0__Bacteria;D_1__Patescibacteria;D_2__Saccharimonadia;D_3__Saccharimonadales;__	1.53572721197552	1.27806785860601	1.63516282375796	0.627104220553024	1.06711585547947	0.498498908317134	0.278125056208823	0.0461354714336314	0.0909739482054175	0.104558681450129	0.152034140104909
D_0__Bacteria;D_1__Planctomycetes;D_2__BD7-11;D_3__uncultured bacterium;D_4__uncultured bacterium	-0.347491497346402	-0.490010474164702	-0.296700420762031	0.133525510193881	1.40005549129341	0.0494353158377299	0.447737920233054	0.737433108914947	0.776246826038812	0.672090402341467	0.716568809465296
D_0__Bacteria;D_1__Planctomycetes;D_2__OM190;D_3__planctomycete A-2;D_4__planctomycete A-2	0.0459913196185013	-0.00815632245545928	0.0886380843147503	0.225017089323576	1.63602298728195	0.0984301749093142	0.410937518713548	0.280385310023905	0.36071197255183	0.569255193336076	0.62393568712232
D_0__Bacteria;D_1__Planctomycetes;D_2__OM190;D_3__uncultured bacterium;D_4__uncultured bacterium	1.43620250205049	1.72947894381731	1.25140930525923	-0.419198833036684	0.822634491451224	-0.461170797050454	0.296411905971444	0.117005415297805	0.180470173778489	0.145851487908376	0.201650692544612
D_0__Bacteria;D_1__Planctomycetes;D_2__Phycisphaerae;D_3__Phycisphaerales;D_4__Phycisphaeraceae	0.19491082488145	0.384860299410636	-0.335479770128748	-0.657592281588971	0.749261463589702	-0.768024864838344	0.219968881503302	0.0278486013651078	0.0592254697623367	0.0387488261544957	0.0669154727919938
D_0__Bacteria;D_1__Planctomycetes;D_2__Phycisphaerae;D_3__Tepidisphaerales;D_4__WD2101 soil group	2.81578377376878	2.34359116122139	3.8595966153637	1.39468792501255	0.86874960648065	1.48417973605024	0.0468755158302522	0.00012833343677047	0.00118516854691472	0.000202124694191258	0.00129600445594305
D_0__Bacteria;D_1__Planctomycetes;D_2__Pla4 lineage;D_3__uncultured bacterium;D_4__uncultured bacterium	-1.71147097592692	-0.686048865701294	-2.53344839963971	-1.56069758753175	4.61936805555828	-0.353747777574317	0.254290237306813	0.261125003020231	0.331202863633259	0.0659773904501072	0.104016709200176
D_0__Bacteria;D_1__Planctomycetes;D_2__Pla4 lineage;__;__	-4.45243098321351	-2.6851900323454	-6.1867045475703	-2.18700402641018	5.41163421508794	-0.379772826067999	0.332812538296103	0.282187408439261	0.349347710220316	0.248024844254043	0.309572017454969
D_0__Bacteria;D_1__Planctomycetes;D_2__Planctomycetacia;D_3__Gemmatales;D_4__Gemmataceae	4.22459062698553	3.60258290241472	4.53593942944196	0.851660907253493	0.467819800323292	1.66422812006902	0.0733232513121226	0.000398643320473375	0.00258692789741765	0.00087311102210483	0.00350717054933238
D_0__Bacteria;D_1__Planctomycetes;D_2__Planctomycetacia;D_3__Isosphaerales;D_4__Isosphaeraceae	1.30749290590459	0.92265281754221	1.8771956456795	0.864265043286921	1.36103530569484	0.551246070489411	0.269890854842513	0.174669758154512	0.248512334560727	0.102533628813137	0.152501303099122
D_0__Bacteria;D_1__Planctomycetes;D_2__Planctomycetacia;D_3__Pirellulales;D_4__Pirellulaceae	3.48790884509038	3.19418023530725	4.19355047812347	0.93457852318222	0.740873115065799	1.23191852613552	0.114062694252457	0.00124433307157187	0.00589884983740488	0.00257019731429561	0.00786193609105708
D_0__Bacteria;D_1__Planctomycetes;D_2__Planctomycetacia;D_3__Planctomycetales;D_4__Rubinisphaeraceae	0.397291170188181	-1.82777669260382	1.26002425359634	3.15963874809289	1.56371607303872	1.85979509183212	0.00625403374503212	0.00237747022784546	0.00845379608588027	1.93667594015891e-05	0.000248161445233813
D_0__Bacteria;D_1__Planctomycetes;D_2__Planctomycetacia;D_3__Planctomycetales;D_4__uncultured	1.32693971497444	1.06898928567613	1.78774075926804	0.83944441382453	1.52116426253305	0.515971877225974	0.239062572958185	0.134579134018386	0.203371882117546	0.0509915780813614	0.0856678538482295
D_0__Bacteria;D_1__Proteobacteria;D_2__Alphaproteobacteria;D_3__Acetobacterales;D_4__Acetobacteraceae	1.43462727017378	0.892715225386406	1.92503678428688	1.04830207235111	1.10706980109788	0.865666845488459	0.179407286701924	0.0138246129582847	0.0357668678355839	0.0190625575082812	0.0381785498754762
D_0__Bacteria;D_1__Proteobacteria;D_2__Alphaproteobacteria;D_3__Azospirillales;D_4__Azospirillaceae	0.710436796197258	-0.244104940225405	1.18511905042391	1.31983694888236	1.18537069635963	0.976267643705675	0.141965827658337	0.00513275762604586	0.0166093168092715	0.00673777170971443	0.0164560142413714
D_0__Bacteria;D_1__Proteobacteria;D_2__Alphaproteobacteria;D_3__Azospirillales;D_4__Inquilinaceae	-1.35038798795132	-6.85722601650123	-0.608866384319624	6.24104437260823	3.64539767494122	1.47640947701166	0.0750003115855273	0.00129726053094571	0.00579280829546735	0.00079141543441079	0.00322340581505498
D_0__Bacteria;D_1__Proteobacteria;D_2__Alphaproteobacteria;D_3__Caulobacterales;D_4__Caulobacteraceae	3.47111333766981	2.24283283116158	4.33988426545379	2.22744581731247	0.902874743302713	2.37156702204392	0.00937768412827699	8.53414192289312e-07	1.82545897671125e-05	2.52867295243456e-05	0.000298682116864806
D_0__Bacteria;D_1__Proteobacteria;D_2__Alphaproteobacteria;D_3__Caulobacterales;D_4__Hyphomonadaceae	1.43082939856721	1.13640186426222	1.57850364457125	0.396408454894055	0.800370922556183	0.444213909048971	0.308892401084976	0.125397568363218	0.191121738878449	0.172029595791206	0.231633602076631
D_0__Bacteria;D_1__Proteobacteria;D_2__Alphaproteobacteria;D_3__Dongiales;D_4__Dongiaceae	2.21034252584213	1.06008018356395	2.92806871152294	1.99057594313564	0.845844225168902	2.35772957927024	0.00157819346933616	9.31683716073389e-07	1.92068410161335e-05	1.20090822490203e-05	0.000186678665678771
D_0__Bacteria;D_1__Proteobacteria;D_2__Alphaproteobacteria;D_3__Elsterales;D_4__uncultured	3.05836998007559	3.11806532373787	3.01438237005589	-0.172250730824124	0.689785384894209	-0.222317311583995	0.390625023370703	0.236780016174856	0.31495524047328	0.433802809516335	0.503280809572696
D_0__Bacteria;D_1__Proteobacteria;D_2__Alphaproteobacteria;D_3__Holosporales;D_4__Holosporaceae	-2.00702818881881	-0.651895290577276	-3.55389880238239	-3.17517487939987	3.32169904658531	-0.910713506432959	0.100000226053917	0.00882994376033675	0.0240470644658794	0.00234777557968347	0.00723318133549875
D_0__Bacteria;D_1__Proteobacteria;D_2__Alphaproteobacteria;D_3__Micavibrionales;D_4__uncultured	-5.37462345735079	-7.69017619574917	-3.36099466451783	4.02700529550501	3.69308694513442	1.07374502947582	0.0982841611864446	0.0142424951618628	0.0286831910239601	0.00444530556517786	0.0101860632837534
D_0__Bacteria;D_1__Proteobacteria;D_2__Alphaproteobacteria;D_3__Micropepsales;D_4__Micropepsaceae	1.47313756831137	1.84673689872547	1.21311550539437	-0.783868100596678	1.21487632442932	-0.60574627881439	0.229687577706926	0.0315314977215218	0.0675371487506993	0.0543266355355171	0.0894426712819659
D_0__Bacteria;D_1__Proteobacteria;D_2__Alphaproteobacteria;D_3__Reyranellales;D_4__Reyranellaceae	2.92008489917367	1.9057426526923	3.07938916033305	1.16521672029996	0.677035273085658	1.04374421113251	0.148437641461807	0.24020296551388	0.320664819115323	0.0102068742016497	0.0226251933052093
D_0__Bacteria;D_1__Proteobacteria;D_2__Alphaproteobacteria;D_3__Rhizobiales;D_4__A0839	-0.424160267894377	-0.0502669338281514	-0.461133525969083	-0.720018416004326	4.38263949541588	-0.145609072154926	0.363494569696814	0.335134192299705	0.411231265756844	0.323561802458378	0.395286128920684
D_0__Bacteria;D_1__Proteobacteria;D_2__Alphaproteobacteria;D_3__Rhizobiales;D_4__Beijerinckiaceae	3.81365206063527	2.5055419135408	4.95055503813582	2.3258339002167	0.716615890382881	3.00728658851088	0.00468555584601664	2.28213781087971e-08	1.09882499979573e-06	1.40387862911083e-05	0.000200655715098043
D_0__Bacteria;D_1__Proteobacteria;D_2__Alphaproteobacteria;D_3__Rhizobiales;D_4__Devosiaceae	3.40854991271736	-0.0219579801444416	3.77629648832287	3.7522645347716	1.30535847629013	2.54719662932108	0.0515629663826807	5.95496470561379e-05	0.000679784991336998	0.00025895640736972	0.00155127918921302
D_0__Bacteria;D_1__Proteobacteria;D_2__Alphaproteobacteria;D_3__Rhizobiales;D_4__Hyphomicrobiaceae	4.42451511197303	3.86247352680204	5.04073084411118	1.17006974792919	0.741321986703579	1.45442947122618	0.0937502432025159	0.000329907589219096	0.00230271900083827	0.00100047495074585	0.00395076892029863
D_0__Bacteria;D_1__Proteobacteria;D_2__Alphaproteobacteria;D_3__Rhizobiales;D_4__KF-JG30-B3	-1.32459897002572	-1.05298649014371	-2.57586164328422	-1.63366403454582	3.08505862591627	-0.534577725945746	0.224649066113517	0.0326190237207135	0.0693850067970665	0.0597639589512655	0.0941122987088359
D_0__Bacteria;D_1__Proteobacteria;D_2__Alphaproteobacteria;D_3__Rhizobiales;D_4__Labraceae	1.94077187184242	-0.710921349131966	3.46810097801211	4.17869268037914	1.16929717895122	3.44024892331168	0.000109648028586776	5.55757320372746e-07	1.22891330005718e-05	1.0825088224469e-05	0.000176138145531986
D_0__Bacteria;D_1__Proteobacteria;D_2__Alphaproteobacteria;D_3__Rhizobiales;D_4__Methyloligellaceae	3.47307412509081	2.77395177548199	3.86505620979316	1.0591256001875	0.812627114643264	1.16002915918512	0.12187517970507	0.00397308206323374	0.0140982365143447	0.00291600814046635	0.00887682724678481
D_0__Bacteria;D_1__Proteobacteria;D_2__Alphaproteobacteria;D_3__Rhizobiales;D_4__Methylopilaceae	-4.67182345077958	-7.68125606915471	-0.680747972573623	7.06367946076537	3.35330930080689	1.99573247982934	0.0436823011125997	0.000368471444658019	0.00175314894741992	0.000351392512286475	0.00162041148671295
D_0__Bacteria;D_1__Proteobacteria;D_2__Alphaproteobacteria;D_3__Rhizobiales;D_4__Rhizobiaceae	4.72419669840646	2.0857879905266	6.04354757518625	3.91127763553189	0.898501649113268	3.87685315515046	0.000109648028586776	3.22101853664111e-09	2.81783631574929e-07	1.0825088224469e-05	0.000176138145531986
D_0__Bacteria;D_1__Proteobacteria;D_2__Alphaproteobacteria;D_3__Rhizobiales;D_4__Rhizobiales Incertae Sedis	3.65543412031172	2.63280239609554	3.85009268967154	1.19736695374694	0.548168161311956	1.49713045389395	0.150000139622277	0.00484558959115873	0.0164967371054322	0.00760893759877893	0.0185086904806548
D_0__Bacteria;D_1__Proteobacteria;D_2__Alphaproteobacteria;D_3__Rhizobiales;D_4__Rhodomicrobiaceae	-3.96599451444152	-5.24124596439285	-3.37645556211769	1.15366439893607	5.51955374377677	0.216248554491594	0.400936058354178	0.45552390437192	0.51562818474865	0.432289073155946	0.496068718165645
D_0__Bacteria;D_1__Proteobacteria;D_2__Alphaproteobacteria;D_3__Rhizobiales;D_4__Xanthobacteraceae	6.57979199678113	5.33007030053774	7.94636061531194	2.45895424840216	0.950474864723741	2.58565213041739	0.0109397976270651	4.80807762068746e-07	1.1800038569783e-05	2.53713005260993e-05	0.000302873946478626
D_0__Bacteria;D_1__Proteobacteria;D_2__Alphaproteobacteria;D_3__Rhizobiales;D_4__uncultured	0.621533953673151	0.470361095894643	0.726451926279823	0.329946923843113	1.63666099223306	0.192436903749322	0.393750022638884	0.765998810314667	0.801479093042468	0.495754366569963	0.562025657406518
D_0__Bacteria;D_1__Proteobacteria;D_2__Alphaproteobacteria;D_3__Rhodobacterales;D_4__Rhodobacteraceae	-0.760293766167903	-0.947144920137529	-0.630136810788423	0.00554456502951872	4.04445663497333	0.00137710520230932	0.499219968956955	0.745147138726592	0.781690656798515	0.867660251899803	0.890119598732601
D_0__Bacteria;D_1__Proteobacteria;D_2__Alphaproteobacteria;D_3__Rhodospirillales;D_4__Rhodospirillaceae	-1.01122102058708	-1.93108189602138	-0.603644654246615	1.40516126689262	1.73992207113254	0.685721582650558	0.124805166364412	0.0312136368039364	0.0648506964776924	0.00654917837580376	0.0153569063848226
D_0__Bacteria;D_1__Proteobacteria;D_2__Alphaproteobacteria;D_3__Rhodospirillales;D_4__uncultured	-3.43157956641621	-6.10627000650874	-2.23183461502248	3.25538254536864	4.55128316046983	0.650087964326055	0.218750083705167	0.0817021130125564	0.126553756185934	0.0620168458669813	0.0969041104927088
D_0__Bacteria;D_1__Proteobacteria;D_2__Alphaproteobacteria;D_3__Rickettsiales;D_4__SM2D12	-1.72184185458331	-2.26675568079103	-1.43987757289884	0.84184865165959	1.86580591064997	0.375124368408437	0.268750059850186	0.10291259000846	0.164083778185825	0.117755140563771	0.16477837408701
D_0__Bacteria;D_1__Proteobacteria;D_2__Alphaproteobacteria;D_3__Sphingomonadales;D_4__Sphingomonadaceae	7.2715651727574	7.06467709601974	7.49752170009463	0.449229673840921	0.71975384798119	0.399854533293388	0.225000080213294	0.776774803563302	0.811807504722993	0.0346884032182987	0.0627863587121287
D_0__Bacteria;D_1__Proteobacteria;D_2__Alphaproteobacteria;D_3__Tistrellales;D_4__Geminicoccaceae	0.185894424514342	-0.331118495598512	0.889417576580773	1.1033014629236	1.83244093466056	0.47988165435564	0.246489928801233	0.164484020807882	0.235970017498284	0.054537809326896	0.0903819708676997
D_0__Bacteria;D_1__Proteobacteria;D_2__Alphaproteobacteria;D_3__uncultured;D_4__bacterium enrichment culture clone Anammox_49	0.511305663460519	-0.182705384830721	0.863050264022276	1.08135673707301	1.1204053960157	0.811657924395645	0.138845706973346	0.067936290013301	0.118617808251222	0.00593426262205287	0.0149988725962643
D_0__Bacteria;D_1__Proteobacteria;D_2__Alphaproteobacteria;D_3__uncultured;__	0.187415570720945	0.204297036717076	0.184947856128832	0.00937328758761335	1.54965843653698	0.00422579434826881	0.496875000635807	0.691394466290628	0.737158120347891	0.856911108434909	0.880747246065903
D_0__Bacteria;D_1__Proteobacteria;D_2__Deltaproteobacteria;D_3__Bdellovibrionales;D_4__Bacteriovoracaceae	-0.648148336882553	-1.59973354922645	0.456993962765571	1.87500522949795	1.77257467594252	1.0087263678476	0.0967241029928222	0.0113498811224304	0.0282482680276382	0.00174765975123947	0.00582989780176034
D_0__Bacteria;D_1__Proteobacteria;D_2__Deltaproteobacteria;D_3__Bdellovibrionales;D_4__Bdellovibrionaceae	1.5508406712078	0.870239717506402	1.90759519913907	0.824557416309634	0.949361456984547	0.759627292099025	0.184375106752071	0.0159930530123757	0.0397391070213931	0.0156337108131806	0.0323484144395036
D_0__Bacteria;D_1__Proteobacteria;D_2__Deltaproteobacteria;D_3__Desulfarculales;D_4__Desulfarculaceae	1.83704546085264	1.78278750811257	1.87595288437827	0.00860508653858982	0.654515814719141	0.014186830315782	0.496875000635807	0.765097431757755	0.799221981773696	0.817279445593107	0.847674968124653
D_0__Bacteria;D_1__Proteobacteria;D_2__Deltaproteobacteria;D_3__Myxococcales;D_4__27F-1492R	-1.38720799335566	0.357040313592761	-2.1326558660964	-2.36409035258083	2.13353546792544	-0.995358028739775	0.129687666874995	0.0734076600837712	0.112943949565819	0.00458045002598021	0.0123150057951891
D_0__Bacteria;D_1__Proteobacteria;D_2__Deltaproteobacteria;D_3__Myxococcales;D_4__Archangiaceae	3.8570342633731	3.55891803200453	4.03694612356139	0.43906435050037	0.715737844772821	0.475749135251624	0.243369805453597	0.0892102845924007	0.149265447832808	0.0617669385567992	0.10017269346655
D_0__Bacteria;D_1__Proteobacteria;D_2__Deltaproteobacteria;D_3__Myxococcales;D_4__BIrii41	2.10959445395322	1.54820489770212	2.46268753479898	1.15207536847623	1.06407598249437	1.19703574399445	0.0499224780101197	0.000684561116280401	0.00378775941671047	0.000299381346207972	0.00160218528775082
D_0__Bacteria;D_1__Proteobacteria;D_2__Deltaproteobacteria;D_3__Myxococcales;D_4__Haliangiaceae	3.49900440052444	3.37137986473622	3.52319585350368	0.205698053620187	0.660796282137407	0.279540394451883	0.390625023370703	0.4134564559748	0.486941679087914	0.458379058054948	0.527269362095285
D_0__Bacteria;D_1__Proteobacteria;D_2__Deltaproteobacteria;D_3__Myxococcales;D_4__KD3-10	-2.27868189271277	-1.56772335328414	-4.25982337465038	-2.23056152547843	4.52000693204705	-0.421064648225341	0.29797196784607	0.202809797056708	0.269011545743354	0.160140266080669	0.218195707187314
D_0__Bacteria;D_1__Proteobacteria;D_2__Deltaproteobacteria;D_3__Myxococcales;D_4__Nannocystaceae	1.38358474378339	0.168803374868332	2.03748350083053	1.83341638295215	0.815723019633005	1.62013254738746	0.10937520395874	0.00888484013383608	0.0243910136761814	0.00215639140271493	0.00702770110579254
D_0__Bacteria;D_1__Proteobacteria;D_2__Deltaproteobacteria;D_3__Myxococcales;D_4__P3OB-42	0.96841675435395	1.13086769981076	0.835133099262548	-0.242360054973482	1.09645101600591	-0.130567396472809	0.354134197702568	0.795784206715507	0.825275861449375	0.299032659967741	0.365305999403298
D_0__Bacteria;D_1__Proteobacteria;D_2__Deltaproteobacteria;D_3__Myxococcales;D_4__Phaselicystidaceae	0.31228739475035	-0.546805108459203	0.632612126977266	1.15348656864527	0.8524427583565	1.16122800957363	0.0702031419651695	0.0519401014667995	0.0956572649897835	0.00100757891489316	0.00362276340231021
D_0__Bacteria;D_1__Proteobacteria;D_2__Deltaproteobacteria;D_3__Myxococcales;D_4__Polyangiaceae	4.44973787910468	4.46258322414163	4.44212018141311	-0.0432616046660748	0.659893057896713	-0.0576556702030009	0.473437505419445	0.740537626813904	0.78006884050958	0.858347377757691	0.882714086958296
D_0__Bacteria;D_1__Proteobacteria;D_2__Deltaproteobacteria;D_3__Myxococcales;D_4__Sandaracinaceae	1.43135030704098	0.995958273637229	1.71831120563639	0.78336738409776	0.973717776320759	0.760740262498647	0.190327714994814	0.0120963095148561	0.0320639696809641	0.0191311445907034	0.0376916975699628
D_0__Bacteria;D_1__Proteobacteria;D_2__Deltaproteobacteria;D_3__Myxococcales;D_4__bacteriap25	2.53690651834782	2.31525745752146	2.68545529642671	0.469940614474828	1.04058290995058	0.336371613369068	0.29797196784607	0.259418345837078	0.340122485849065	0.153724540745632	0.212400150492255
D_0__Bacteria;D_1__Proteobacteria;D_2__Deltaproteobacteria;D_3__Myxococcales;D_4__uncultured	0.764240856697731	0.225808813986442	0.994357253707456	0.738137357363319	1.06620185327191	0.659602378693302	0.234375075290381	0.0378666027112242	0.0770814225917714	0.0559141178094351	0.0915772999309
D_0__Bacteria;D_1__Proteobacteria;D_2__Deltaproteobacteria;D_3__Myxococcales;__	0.501729123456144	0.324552217448532	0.690258227637531	0.421451528550957	1.57190593036383	0.234636375013578	0.359375031067703	0.444845284034271	0.515358949508992	0.38553382569443	0.454136805245822
D_0__Bacteria;D_1__Proteobacteria;D_2__Deltaproteobacteria;D_3__NB1-j;D_4__uncultured soil bacterium	-0.25282022637773	-0.0764743981144651	-0.456046099816689	-0.265038784577303	0.980394327321726	-0.133714624359381	0.382215313903708	0.646961220961719	0.697329008610934	0.432811806517786	0.498968839210345
D_0__Bacteria;D_1__Proteobacteria;D_2__Deltaproteobacteria;D_3__NB1-j;__	-0.350691999057847	-0.396535861580666	-0.329626013087541	0.112713656838478	0.959295910646838	0.0678356661041718	0.451562509947986	0.372642895133623	0.449109085356332	0.646880716999719	0.693025574244427
D_0__Bacteria;D_1__Proteobacteria;D_2__Deltaproteobacteria;D_3__Oligoflexales;D_4__0319-6G20	1.98605906814175	1.98898655304903	1.91740319830742	-0.207997680858267	1.02049898025528	-0.193233889864289	0.416536678879364	0.278536830613501	0.356832294174111	0.60895155299422	0.665099748397606
D_0__Bacteria;D_1__Proteobacteria;D_2__Deltaproteobacteria;D_3__Oligoflexales;D_4__Oligoflexaceae	-0.955908227435625	-0.658803858579478	-1.19350669751444	-0.711788423783597	1.69040470357945	-0.341395523585913	0.291731720374187	0.185959837511151	0.260001454318686	0.147935401962589	0.20045785787728
D_0__Bacteria;D_1__Proteobacteria;D_2__Deltaproteobacteria;D_3__SAR324 clade(Marine group B);D_4__uncultured bacterium	0.0313800167174865	1.82513096788558	-1.75110641752253	-3.34412597212919	1.97560350717207	-1.59491235121687	0.0609378902426986	0.000132339520813301	0.00115930697626847	0.00033397088592522	0.00180598980936362
D_0__Bacteria;D_1__Proteobacteria;D_2__Deltaproteobacteria;D_3__SAR324 clade(Marine group B);__	-1.67259669779939	-1.17915861521764	-2.22943918390394	-0.815514507794461	1.75204441254437	-0.387331760694576	0.306250046383216	0.483171251842115	0.539114327371509	0.197306176795341	0.258299594428276
D_0__Bacteria;D_1__Proteobacteria;D_2__Deltaproteobacteria;__;__	1.53782503240752	0.993605039608561	1.96490052244739	0.86390162353004	0.721323447162773	1.01979224287156	0.148206069532858	0.0125733376110677	0.0322624907533425	0.00889771509450302	0.0205265191387491
D_0__Bacteria;D_1__Proteobacteria;D_2__Gammaproteobacteria;D_3__Alteromonadales;D_4__Idiomarinaceae	-7.21704267325229	-7.58216192157228	-6.94262209731445	0.639515593682018	3.93226824528096	0.140602681460312	0.438377547792193	0.472093950696093	0.529058922446358	0.513215741302042	0.563556581039167
D_0__Bacteria;D_1__Proteobacteria;D_2__Gammaproteobacteria;D_3__Betaproteobacteriales;D_4__A21b	1.32796658735255	1.1360289628224	1.75268984493628	0.717341900879171	0.798647595904344	0.831541416998896	0.198437596430372	0.0200475410656931	0.0464240911791903	0.0280443361785274	0.0516788416679476
D_0__Bacteria;D_1__Proteobacteria;D_2__Gammaproteobacteria;D_3__Betaproteobacteriales;D_4__Burkholderiaceae	5.87438685439349	4.47866106975352	7.48496108450806	2.86230974932723	0.631731645912111	4.44593538545079	0.000109648028586776	1.7941628686947e-09	1.84063673240617e-07	1.0825088224469e-05	0.000176138145531986
D_0__Bacteria;D_1__Proteobacteria;D_2__Gammaproteobacteria;D_3__Betaproteobacteriales;D_4__Methylophilaceae	1.62545048676761	-2.12112079555976	3.24015288874063	5.42585668242263	3.13915153267414	2.06563424227636	0.000109648028586776	0.00059394010515028	0.00301334410510429	1.0825088224469e-05	0.000176138145531986
D_0__Bacteria;D_1__Proteobacteria;D_2__Gammaproteobacteria;D_3__Betaproteobacteriales;D_4__Neisseriaceae	-2.163322249813	0.650123590923137	-4.56340976325346	-6.38286489802414	6.18049194215238	-1.03178914382554	0.123437677012135	0.00895009709968456	0.0227036617755497	0.00590423991643032	0.01479764425977
D_0__Bacteria;D_1__Proteobacteria;D_2__Gammaproteobacteria;D_3__Betaproteobacteriales;D_4__Nitrosomonadaceae	5.39906053608603	5.54925733915943	5.10124522877469	-0.507364723198935	0.50931991476764	-0.887084073439997	0.148206069532858	0.00574712683154544	0.0183262783984869	0.00754550934746368	0.0177374677805089
D_0__Bacteria;D_1__Proteobacteria;D_2__Gammaproteobacteria;D_3__Betaproteobacteriales;D_4__Rhodocyclaceae	-2.31687485605755	-4.04798077756131	-1.51337044492175	0.789648861128976	6.15153194623511	0.123920697401621	0.406250019768453	0.616934129951276	0.667021783707732	0.574682452802615	0.631486795814717
D_0__Bacteria;D_1__Proteobacteria;D_2__Gammaproteobacteria;D_3__Betaproteobacteriales;D_4__SC-I-84	3.06253630645738	2.64051783810542	3.748171745249	1.16126375535106	0.604225446223448	1.82869257856835	0.0156266011498808	1.80261578172626e-05	0.000250426126545366	3.85643767996709e-05	0.000400045117534233
D_0__Bacteria;D_1__Proteobacteria;D_2__Gammaproteobacteria;D_3__Betaproteobacteriales;D_4__TRA3-20	1.18391942133655	1.11032280264483	1.27006950962727	0.0851824334311955	1.15416572096755	0.0404412723795106	0.460937507996083	0.493051339851759	0.561413828872115	0.671420430865574	0.717661837371505
D_0__Bacteria;D_1__Proteobacteria;D_2__Gammaproteobacteria;D_3__CCD24;__	1.0362468703001	1.10918540290959	0.969611505249964	-0.122203502014279	0.846030218560563	-0.123820279226136	0.427457113313159	0.547887631322765	0.607582746338875	0.655025158181602	0.702315409272003
D_0__Bacteria;D_1__Proteobacteria;D_2__Gammaproteobacteria;D_3__Cellvibrionales;D_4__Cellvibrionaceae	-2.33156104133135	-4.83228509320464	-0.754792918669505	3.50809089531207	3.63941315199898	0.939020121896478	0.0826835863072197	0.0151642420101473	0.0338324286688419	0.00120885789906688	0.00431382808752833
D_0__Bacteria;D_1__Proteobacteria;D_2__Gammaproteobacteria;D_3__Coxiellales;D_4__Coxiellaceae	-0.914002090271725	0.0868480782108101	-2.22382066848729	-3.38090275864922	3.47035161023671	-0.938353441332893	0.0656253602992806	0.00657500356124124	0.0196741190647159	0.000503704886444825	0.00236127639805455
D_0__Bacteria;D_1__Proteobacteria;D_2__Gammaproteobacteria;D_3__Diplorickettsiales;D_4__Diplorickettsiaceae	2.94151162513002	5.05782623895985	2.41784818723366	-2.58632830760153	1.21976682143491	-1.85638503183277	0.0703128343285936	0.000312047918454983	0.00223264496246451	0.00059707127238087	0.00275651563587254
D_0__Bacteria;D_1__Proteobacteria;D_2__Gammaproteobacteria;D_3__Enterobacteriales;D_4__Enterobacteriaceae	2.03840669715561	-0.398068845423161	3.62160003425103	3.77126698358276	1.97387353935694	1.80943813485586	0.0452423434614515	5.37382751035014e-05	0.000631381882464371	0.000161699755353006	0.00117398907803156
D_0__Bacteria;D_1__Proteobacteria;D_2__Gammaproteobacteria;D_3__Gammaproteobacteria Incertae Sedis;D_4__Unknown Family	3.90098139997282	3.71384673867408	4.13257060118546	0.479299649165251	0.810081589991932	0.609020646437863	0.23712955885902	0.0531091718055784	0.100920608784759	0.0619999316666306	0.100714562465294
D_0__Bacteria;D_1__Proteobacteria;D_2__Gammaproteobacteria;D_3__Legionellales;D_4__Legionellaceae	-1.34439306513662	-0.971983693488375	-1.7906275068005	-1.26631244848231	2.45559000860366	-0.414026123481741	0.212500087382835	0.0511089522360598	0.0973263743118772	0.052893326197796	0.0836470592866004
D_0__Bacteria;D_1__Proteobacteria;D_2__Gammaproteobacteria;D_3__PLTA13;D_4__metagenome	0.467217694627046	0.5970107099088	0.328069789544008	-0.177201937579195	1.11729298095593	-0.15044193672851	0.407812519415594	0.764118536880739	0.799366073997524	0.566105008091754	0.62309967329976
D_0__Bacteria;D_1__Proteobacteria;D_2__Gammaproteobacteria;D_3__PLTA13;__	0.319658901296839	-0.193353680840144	0.61333721547913	0.86504657984517	1.27196817252509	0.516193645944818	0.234375075290381	0.0990037076177364	0.160121850864475	0.0633868960953907	0.101092438368812
D_0__Bacteria;D_1__Proteobacteria;D_2__Gammaproteobacteria;D_3__Pasteurellales;D_4__Pasteurellaceae	-4.60764715767605	0.37711571771724	-7.17998615406487	-8.28781485695995	6.51573120761518	-1.22309683209642	0.129687666874995	0.00302430843812094	0.0101488657668631	0.00494385162051571	0.0121650036780796
D_0__Bacteria;D_1__Proteobacteria;D_2__Gammaproteobacteria;D_3__Pseudomonadales;D_4__Moraxellaceae	2.13471894055301	0.0560494575938666	3.92848712467106	3.26362508673442	2.02335968240224	1.55209118319761	0.0733232513121226	0.000163564437538272	0.00144876736270399	0.000465563364653922	0.00232074890212567
D_0__Bacteria;D_1__Proteobacteria;D_2__Gammaproteobacteria;D_3__Pseudomonadales;D_4__Pseudomonadaceae	1.75769302913478	0.32498552967736	3.7828174113065	2.99626660723564	1.61139247435025	1.7665779021866	0.0265634311638007	2.18779746746378e-05	0.000300437383372451	8.27950107168374e-05	0.000748585027400128
D_0__Bacteria;D_1__Proteobacteria;D_2__Gammaproteobacteria;D_3__R7C24;D_4__metagenome	-1.52888147771072	-2.19724693278201	-1.1845281510435	0.809949393980553	5.08590560678946	0.1481009045909	0.385937524480017	0.384648060657545	0.451462806345986	0.395235895586612	0.461619675897132
D_0__Bacteria;D_1__Proteobacteria;D_2__Gammaproteobacteria;D_3__R7C24;__	-1.90206130664882	-3.16996801469475	-1.14353866753877	1.53921589619381	5.60338242089379	0.290959288146508	0.312012524902867	0.339732853628134	0.409485466576519	0.228880083732057	0.293938273022636
D_0__Bacteria;D_1__Proteobacteria;D_2__Gammaproteobacteria;D_3__Salinisphaerales;D_4__Solimonadaceae	-0.169251055319171	-0.0832224019474577	-0.268948617650723	-0.506930331861742	2.31760781390318	-0.168382886038901	0.384375024852996	0.531746027254206	0.591093346737721	0.421584583179978	0.489287858046562
D_0__Bacteria;D_1__Proteobacteria;D_2__Gammaproteobacteria;D_3__Steroidobacterales;D_4__Steroidobacteraceae	3.23869469506447	2.15762579943457	3.90622582931804	1.76208635474814	0.804356698652523	2.2125635957788	0.000109648028586776	1.06923427067118e-06	2.20311090497082e-05	1.17553692437593e-05	0.000182351291198248
D_0__Bacteria;D_1__Proteobacteria;D_2__Gammaproteobacteria;D_3__Xanthomonadales;D_4__Rhodanobacteraceae	3.31901919317972	2.27051483718364	3.81397331421062	1.63135517241466	0.879305001892314	1.85490810170919	0.000109648028586776	9.1406389519697e-06	0.000145221920348429	1.12479432332374e-05	0.000179877225235224
D_0__Bacteria;D_1__Proteobacteria;D_2__Gammaproteobacteria;D_3__Xanthomonadales;D_4__Xanthomonadaceae	4.85087221912191	4.55051682077291	5.84747376998843	1.18422671437692	1.12617905215393	0.920041308288429	0.185647531325287	0.0131869004232595	0.0352225953256896	0.0167864981380848	0.0347694181453719
D_0__Bacteria;D_1__Proteobacteria;D_2__Gammaproteobacteria;__;__	-0.0315132604228543	0.175167151744906	-0.155406131542773	-0.449563966853746	1.17697376949847	-0.30770265949664	0.348437533955421	0.380171778216096	0.453384718767847	0.329659287113815	0.396004490820293
D_0__Bacteria;D_1__Proteobacteria;__;__;__	-1.76142741407984	-2.22851590635594	-0.901078327045227	1.194181161544	2.03854988837122	0.376345356727921	0.273010978424944	0.365885077452778	0.434995095098279	0.127581360686527	0.178514494824641
D_0__Bacteria;D_1__Rokubacteria;D_2__NC10;D_3__Rokubacteriales;D_4__bacterium WX65	1.47766494067114	0.548567894783714	1.92634103734234	1.29190848574822	1.45637143829952	0.743066180451409	0.164062624586937	0.0516180687783564	0.096324385965219	0.0122363245307324	0.026943138487518
D_0__Bacteria;D_1__Rokubacteria;D_2__NC10;D_3__Rokubacteriales;D_4__uncultured bacterium	2.92273318319524	2.85974658005068	2.96497678899557	0.0920741885827892	0.577349107653412	0.145100476694267	0.430577237445748	0.755304460001866	0.791442539512629	0.670265952120635	0.719638919953472
D_0__Bacteria;D_1__Rokubacteria;D_2__NC10;D_3__Rokubacteriales;D_4__uncultured candidate division SPAM bacterium	-3.5237362231947	-3.42313400644848	-3.62659956108154	0.158518840689624	5.59158664162549	0.0301383868929796	0.475819037677096	0.652490855686955	0.699336880037331	0.758963680475871	0.795351223903421
D_0__Bacteria;D_1__Rokubacteria;D_2__NC10;D_3__Rokubacteriales;__	2.5791117011849	2.7153280345204	2.42463399279307	-0.230935904311454	0.702882777827751	-0.303355515378033	0.357254321691785	0.543791020430366	0.604816392651668	0.299454330982485	0.368190537396025
D_0__Bacteria;D_1__Verrucomicrobia;D_2__Verrucomicrobiae;D_3__Chthoniobacterales;D_4__Chthoniobacteraceae	4.32921940221081	3.79279472446749	5.38403826191442	1.52425130831921	0.596065248791012	1.79539398500266	0.0936039870210949	0.00031730588187298	0.00226747363146377	0.0012024305029336	0.00460902459530787
D_0__Bacteria;D_1__Verrucomicrobia;D_2__Verrucomicrobiae;D_3__Chthoniobacterales;D_4__Xiphinematobacteraceae	0.099342482772582	-0.456948498233642	1.03148505614572	1.39664482265458	1.06671622692662	1.09465703085496	0.135725586472083	0.0039565050039866	0.0138040354361231	0.00728892092814306	0.0175645999328473
D_0__Bacteria;D_1__Verrucomicrobia;D_2__Verrucomicrobiae;D_3__Opitutales;D_4__Opitutaceae	1.25515767746578	0.5276296122954	2.05127136571722	1.47893866488664	0.87399959272107	1.6665414855612	0.0358821154617454	7.91504037610417e-05	0.000767256906628451	0.000128886206672584	0.000946874908475376
D_0__Bacteria;D_1__Verrucomicrobia;D_2__Verrucomicrobiae;D_3__Pedosphaerales;D_4__Pedosphaeraceae	3.29507030488982	3.32999517523419	3.0032829299764	-0.329576719326961	0.734948186715896	-0.391742336966397	0.378125026361767	0.236984808589951	0.315555755803277	0.414752261090303	0.484049671809964
D_0__Bacteria;D_1__Verrucomicrobia;D_2__Verrucomicrobiae;D_3__Verrucomicrobiales;D_4__Rubritaleaceae	-1.06330442968097	-4.5852945459154	1.12590200403417	5.86490779183105	2.38241988240774	2.64195369919526	0.000109648028586776	0.000178875662985077	0.00110613982330358	1.0825088224469e-05	0.000176138145531986
D_0__Bacteria;D_1__Verrucomicrobia;D_2__Verrucomicrobiae;D_3__Verrucomicrobiales;D_4__Verrucomicrobiaceae	0.395769363689084	-1.48165994353961	2.44378281270938	3.90664939283828	1.87405099380501	2.06011379508672	0.000109648028586776	0.00147447518527378	0.00544133409590396	1.1332514234991e-05	0.000179840600436127
D_0__Bacteria;D_1__WS2;D_2__uncultured soil bacterium;D_3__uncultured soil bacterium;D_4__uncultured soil bacterium	-1.3082350415847	-1.57504939904048	-1.11944724424753	0.35147533063232	2.78151486719909	0.0941485013550574	0.400000021192742	0.59659313258029	0.651620268959386	0.510508877248912	0.56950276488599
D_0__Bacteria;D_1__Zixibacteria;D_2__uncultured bacterium;D_3__uncultured bacterium;D_4__uncultured bacterium	-1.63880186405911	-0.600706131245626	-2.3788572657157	-1.55061408559225	2.84852268951803	-0.440606995512999	0.249610052180681	0.0785107932379218	0.134225219016156	0.0729353004773864	0.11334693854154
