# Supplementary material for: Field multi-omics analysis reveals a close association between bacterial communities and mineral properties in the soybean rhizosphere
Source: Sci Rep. 2021 Apr 23;11:8878. doi: 10.1038/s41598-021-87384-8 (PMC8065045; doi:10.1038/s41598-021-87384-8)
Supplement: Supplementary file 5 — Supplementary Information 5. [file 41598_2021_87384_MOESM5_ESM.xlsx]

## Sheet: Module 1
Module 1; BL, Bulk soil; EN, Endosphere
BL.D_0__Archaea;D_1__Euryarchaeota;D_2__Thermoplasmata;D_3__Marine Group II;D_4__uncultured archaeon
BL.D_0__Archaea;D_1__Thaumarchaeota;D_2__Nitrososphaeria;D_3__Nitrososphaerales;D_4__Nitrososphaeraceae
BL.D_0__Bacteria;D_1__Acidobacteria;D_2__Acidobacteriia;D_3__Acidobacteriales;D_4__uncultured
BL.D_0__Bacteria;D_1__Acidobacteria;D_2__Acidobacteriia;D_3__Solibacterales;D_4__Solibacteraceae (Subgroup 3)
BL.D_0__Bacteria;D_1__Acidobacteria;D_2__Blastocatellia (Subgroup 4);D_3__11-24;D_4__metagenome
BL.D_0__Bacteria;D_1__Acidobacteria;D_2__Blastocatellia (Subgroup 4);D_3__11-24;D_4__uncultured Acidobacteria bacterium
BL.D_0__Bacteria;D_1__Acidobacteria;D_2__Blastocatellia (Subgroup 4);D_3__11-24;__
BL.D_0__Bacteria;D_1__Acidobacteria;D_2__Blastocatellia (Subgroup 4);D_3__Blastocatellales;D_4__Blastocatellaceae
BL.D_0__Bacteria;D_1__Acidobacteria;D_2__Blastocatellia (Subgroup 4);D_3__Pyrinomonadales;D_4__Pyrinomonadaceae
BL.D_0__Bacteria;D_1__Acidobacteria;D_2__Holophagae;D_3__Subgroup 7;D_4__uncultured Acidobacteria bacterium
BL.D_0__Bacteria;D_1__Acidobacteria;D_2__Holophagae;D_3__Subgroup 7;D_4__uncultured bacterium
BL.D_0__Bacteria;D_1__Acidobacteria;D_2__Holophagae;D_3__Subgroup 7;__
BL.D_0__Bacteria;D_1__Acidobacteria;D_2__Subgroup 17;D_3__metagenome;D_4__metagenome
BL.D_0__Bacteria;D_1__Acidobacteria;D_2__Subgroup 17;D_3__uncultured Acidobacteriales bacterium;D_4__uncultured Acidobacteriales bacterium
BL.D_0__Bacteria;D_1__Acidobacteria;D_2__Subgroup 17;D_3__uncultured bacterium;D_4__uncultured bacterium
BL.D_0__Bacteria;D_1__Acidobacteria;D_2__Subgroup 17;__;__
BL.D_0__Bacteria;D_1__Acidobacteria;D_2__Subgroup 25;D_3__uncultured soil bacterium;D_4__uncultured soil bacterium
BL.D_0__Bacteria;D_1__Acidobacteria;D_2__Subgroup 5;__;__
BL.D_0__Bacteria;D_1__Acidobacteria;D_2__Subgroup 6;D_3__uncultured Acidobacteria bacterium;D_4__uncultured Acidobacteria bacterium
BL.D_0__Bacteria;D_1__Acidobacteria;D_2__Subgroup 6;D_3__uncultured Acidobacteriales bacterium;D_4__uncultured Acidobacteriales bacterium
BL.D_0__Bacteria;D_1__Acidobacteria;D_2__Subgroup 6;D_3__uncultured Anaeromyxobacter sp.;D_4__uncultured Anaeromyxobacter sp.
BL.D_0__Bacteria;D_1__Acidobacteria;D_2__Subgroup 6;D_3__uncultured bacterium 259;D_4__uncultured bacterium 259
BL.D_0__Bacteria;D_1__Acidobacteria;D_2__Subgroup 6;D_3__uncultured bacterium 92;D_4__uncultured bacterium 92
BL.D_0__Bacteria;D_1__Acidobacteria;D_2__Subgroup 6;__;__
BL.D_0__Bacteria;D_1__Acidobacteria;D_2__Thermoanaerobaculia;D_3__Thermoanaerobaculales;D_4__Thermoanaerobaculaceae
BL.D_0__Bacteria;D_1__Actinobacteria;D_2__Acidimicrobiia;D_3__IMCC26256;__
BL.D_0__Bacteria;D_1__Actinobacteria;D_2__Acidimicrobiia;D_3__Microtrichales;D_4__Ilumatobacteraceae
BL.D_0__Bacteria;D_1__Actinobacteria;D_2__Acidimicrobiia;D_3__Microtrichales;D_4__uncultured
BL.D_0__Bacteria;D_1__Actinobacteria;D_2__Actinobacteria;D_3__Corynebacteriales;D_4__Mycobacteriaceae
BL.D_0__Bacteria;D_1__Actinobacteria;D_2__Actinobacteria;D_3__Corynebacteriales;D_4__Nocardiaceae
BL.D_0__Bacteria;D_1__Actinobacteria;D_2__Actinobacteria;D_3__Frankiales;D_4__Acidothermaceae
BL.D_0__Bacteria;D_1__Actinobacteria;D_2__Actinobacteria;D_3__Frankiales;D_4__Frankiaceae
BL.D_0__Bacteria;D_1__Actinobacteria;D_2__Actinobacteria;D_3__Frankiales;D_4__Geodermatophilaceae
BL.D_0__Bacteria;D_1__Actinobacteria;D_2__Actinobacteria;D_3__Kineosporiales;D_4__Kineosporiaceae
BL.D_0__Bacteria;D_1__Actinobacteria;D_2__Actinobacteria;D_3__Micrococcales;D_4__Intrasporangiaceae
BL.D_0__Bacteria;D_1__Actinobacteria;D_2__Actinobacteria;D_3__Micrococcales;D_4__Micrococcaceae
BL.D_0__Bacteria;D_1__Actinobacteria;D_2__Actinobacteria;D_3__Micromonosporales;D_4__Micromonosporaceae
BL.D_0__Bacteria;D_1__Actinobacteria;D_2__Actinobacteria;D_3__Propionibacteriales;D_4__Nocardioidaceae
BL.D_0__Bacteria;D_1__Actinobacteria;D_2__Actinobacteria;D_3__Pseudonocardiales;D_4__Pseudonocardiaceae
BL.D_0__Bacteria;D_1__Actinobacteria;D_2__Actinobacteria;D_3__Streptomycetales;D_4__Streptomycetaceae
BL.D_0__Bacteria;D_1__Actinobacteria;D_2__Actinobacteria;D_3__Streptosporangiales;D_4__Streptosporangiaceae
BL.D_0__Bacteria;D_1__Actinobacteria;D_2__Actinobacteria;D_3__Streptosporangiales;D_4__Thermomonosporaceae
BL.D_0__Bacteria;D_1__Actinobacteria;D_2__MB-A2-108;D_3__uncultured bacterium;D_4__uncultured bacterium
BL.D_0__Bacteria;D_1__Actinobacteria;D_2__Thermoleophilia;D_3__Gaiellales;D_4__Gaiellaceae
BL.D_0__Bacteria;D_1__Actinobacteria;D_2__Thermoleophilia;D_3__Gaiellales;D_4__uncultured
BL.D_0__Bacteria;D_1__Actinobacteria;D_2__Thermoleophilia;D_3__Gaiellales;__
BL.D_0__Bacteria;D_1__Actinobacteria;D_2__Thermoleophilia;D_3__Solirubrobacterales;D_4__67-14
BL.D_0__Bacteria;D_1__Actinobacteria;D_2__Thermoleophilia;D_3__Solirubrobacterales;D_4__Solirubrobacteraceae
BL.D_0__Bacteria;D_1__Actinobacteria;D_2__Thermoleophilia;D_3__uncultured;D_4__uncultured bacterium
BL.D_0__Bacteria;D_1__Armatimonadetes;D_2__uncultured;D_3__uncultured bacterium;D_4__uncultured bacterium
BL.D_0__Bacteria;D_1__Bacteroidetes;D_2__Bacteroidia;D_3__Chitinophagales;D_4__Chitinophagaceae
BL.D_0__Bacteria;D_1__Bacteroidetes;D_2__Bacteroidia;D_3__Cytophagales;D_4__Microscillaceae
BL.D_0__Bacteria;D_1__Chloroflexi;D_2__AD3;D_3__uncultured Clostridium sp.;D_4__uncultured Clostridium sp.
BL.D_0__Bacteria;D_1__Chloroflexi;D_2__AD3;D_3__uncultured bacterium;D_4__uncultured bacterium
BL.D_0__Bacteria;D_1__Chloroflexi;D_2__Anaerolineae;D_3__Anaerolineales;D_4__Anaerolineaceae
BL.D_0__Bacteria;D_1__Chloroflexi;D_2__Anaerolineae;D_3__SBR1031;D_4__uncultured Gemmatimonadetes bacterium
BL.D_0__Bacteria;D_1__Chloroflexi;D_2__Anaerolineae;D_3__SBR1031;D_4__uncultured bacterium
BL.D_0__Bacteria;D_1__Chloroflexi;D_2__Anaerolineae;D_3__SBR1031;__
BL.D_0__Bacteria;D_1__Chloroflexi;D_2__Chloroflexia;D_3__Chloroflexales;D_4__Roseiflexaceae
BL.D_0__Bacteria;D_1__Chloroflexi;D_2__Chloroflexia;D_3__Thermomicrobiales;D_4__JG30-KF-CM45
BL.D_0__Bacteria;D_1__Chloroflexi;D_2__Gitt-GS-136;D_3__uncultured bacterium;D_4__uncultured bacterium
BL.D_0__Bacteria;D_1__Chloroflexi;D_2__KD4-96;D_3__uncultured Chloroflexi bacterium;D_4__uncultured Chloroflexi bacterium
BL.D_0__Bacteria;D_1__Chloroflexi;D_2__KD4-96;D_3__uncultured bacterium;D_4__uncultured bacterium
BL.D_0__Bacteria;D_1__Chloroflexi;D_2__KD4-96;__;__
BL.D_0__Bacteria;D_1__Chloroflexi;D_2__Ktedonobacteria;D_3__C0119;D_4__uncultured bacterium
BL.D_0__Bacteria;D_1__Chloroflexi;D_2__Ktedonobacteria;D_3__C0119;__
BL.D_0__Bacteria;D_1__Chloroflexi;D_2__Ktedonobacteria;D_3__Ktedonobacterales;D_4__JG30-KF-AS9
BL.D_0__Bacteria;D_1__Chloroflexi;D_2__Ktedonobacteria;D_3__Ktedonobacterales;D_4__Ktedonobacteraceae
BL.D_0__Bacteria;D_1__Chloroflexi;D_2__TK10;D_3__uncultured bacterium;D_4__uncultured bacterium
BL.D_0__Bacteria;D_1__Chloroflexi;D_2__TK10;__;__
BL.D_0__Bacteria;D_1__Entotheonellaeota;D_2__Entotheonellia;D_3__Entotheonellales;D_4__Entotheonellaceae
BL.D_0__Bacteria;D_1__Firmicutes;D_2__Bacilli;D_3__Bacillales;D_4__Alicyclobacillaceae
BL.D_0__Bacteria;D_1__Firmicutes;D_2__Bacilli;D_3__Bacillales;D_4__Bacillaceae
BL.D_0__Bacteria;D_1__Firmicutes;D_2__Bacilli;D_3__Bacillales;D_4__Paenibacillaceae
BL.D_0__Bacteria;D_1__Firmicutes;D_2__Bacilli;D_3__Bacillales;D_4__Planococcaceae
BL.D_0__Bacteria;D_1__Firmicutes;D_2__Bacilli;D_3__Bacillales;D_4__Thermoactinomycetaceae
BL.D_0__Bacteria;D_1__Firmicutes;D_2__Limnochordia;D_3__Limnochordales;D_4__Limnochordaceae
BL.D_0__Bacteria;D_1__Gemmatimonadetes;D_2__Gemmatimonadetes;D_3__Gemmatimonadales;D_4__Gemmatimonadaceae
BL.D_0__Bacteria;D_1__Latescibacteria;__;__;__
BL.D_0__Bacteria;D_1__Nitrospirae;D_2__Nitrospira;D_3__Nitrospirales;D_4__Nitrospiraceae
BL.D_0__Bacteria;D_1__Patescibacteria;D_2__Saccharimonadia;D_3__Saccharimonadales;D_4__uncultured bacterium
BL.D_0__Bacteria;D_1__Planctomycetes;D_2__Phycisphaerae;D_3__Tepidisphaerales;D_4__WD2101 soil group
BL.D_0__Bacteria;D_1__Planctomycetes;D_2__Planctomycetacia;D_3__Gemmatales;D_4__Gemmataceae
BL.D_0__Bacteria;D_1__Planctomycetes;D_2__Planctomycetacia;D_3__Isosphaerales;D_4__Isosphaeraceae
BL.D_0__Bacteria;D_1__Planctomycetes;D_2__Planctomycetacia;D_3__Pirellulales;D_4__Pirellulaceae
BL.D_0__Bacteria;D_1__Proteobacteria;D_2__Alphaproteobacteria;D_3__Azospirillales;D_4__Azospirillaceae
BL.D_0__Bacteria;D_1__Proteobacteria;D_2__Alphaproteobacteria;D_3__Elsterales;D_4__uncultured
BL.D_0__Bacteria;D_1__Proteobacteria;D_2__Alphaproteobacteria;D_3__Micropepsales;D_4__Micropepsaceae
BL.D_0__Bacteria;D_1__Proteobacteria;D_2__Alphaproteobacteria;D_3__Rhizobiales;D_4__Beijerinckiaceae
BL.D_0__Bacteria;D_1__Proteobacteria;D_2__Alphaproteobacteria;D_3__Rhizobiales;D_4__Hyphomicrobiaceae
BL.D_0__Bacteria;D_1__Proteobacteria;D_2__Alphaproteobacteria;D_3__Rhizobiales;D_4__Methyloligellaceae
BL.D_0__Bacteria;D_1__Proteobacteria;D_2__Alphaproteobacteria;D_3__Rhizobiales;D_4__Rhizobiaceae
BL.D_0__Bacteria;D_1__Proteobacteria;D_2__Alphaproteobacteria;D_3__Rhizobiales;D_4__Rhizobiales Incertae Sedis
BL.D_0__Bacteria;D_1__Proteobacteria;D_2__Alphaproteobacteria;D_3__Rhizobiales;D_4__Xanthobacteraceae
BL.D_0__Bacteria;D_1__Proteobacteria;D_2__Alphaproteobacteria;D_3__uncultured;__
BL.D_0__Bacteria;D_1__Proteobacteria;D_2__Deltaproteobacteria;D_3__Bdellovibrionales;D_4__Bdellovibrionaceae
BL.D_0__Bacteria;D_1__Proteobacteria;D_2__Deltaproteobacteria;D_3__Desulfarculales;D_4__Desulfarculaceae
BL.D_0__Bacteria;D_1__Proteobacteria;D_2__Deltaproteobacteria;D_3__Myxococcales;D_4__Archangiaceae
BL.D_0__Bacteria;D_1__Proteobacteria;D_2__Deltaproteobacteria;D_3__Myxococcales;D_4__BIrii41
BL.D_0__Bacteria;D_1__Proteobacteria;D_2__Deltaproteobacteria;D_3__Myxococcales;D_4__Haliangiaceae
BL.D_0__Bacteria;D_1__Proteobacteria;D_2__Deltaproteobacteria;D_3__Myxococcales;D_4__Nannocystaceae
BL.D_0__Bacteria;D_1__Proteobacteria;D_2__Deltaproteobacteria;D_3__Myxococcales;D_4__P3OB-42
BL.D_0__Bacteria;D_1__Proteobacteria;D_2__Deltaproteobacteria;D_3__Myxococcales;D_4__Polyangiaceae
BL.D_0__Bacteria;D_1__Proteobacteria;D_2__Deltaproteobacteria;D_3__Myxococcales;D_4__Sandaracinaceae
BL.D_0__Bacteria;D_1__Proteobacteria;D_2__Deltaproteobacteria;D_3__Myxococcales;D_4__bacteriap25
BL.D_0__Bacteria;D_1__Proteobacteria;D_2__Deltaproteobacteria;D_3__Myxococcales;D_4__uncultured
BL.D_0__Bacteria;D_1__Proteobacteria;D_2__Deltaproteobacteria;D_3__Myxococcales;__
BL.D_0__Bacteria;D_1__Proteobacteria;D_2__Deltaproteobacteria;D_3__Oligoflexales;D_4__0319-6G20
BL.D_0__Bacteria;D_1__Proteobacteria;D_2__Deltaproteobacteria;D_3__SAR324 clade(Marine group B);D_4__uncultured bacterium
BL.D_0__Bacteria;D_1__Proteobacteria;D_2__Deltaproteobacteria;__;__
BL.D_0__Bacteria;D_1__Proteobacteria;D_2__Gammaproteobacteria;D_3__Betaproteobacteriales;D_4__A21b
BL.D_0__Bacteria;D_1__Proteobacteria;D_2__Gammaproteobacteria;D_3__Betaproteobacteriales;D_4__Nitrosomonadaceae
BL.D_0__Bacteria;D_1__Proteobacteria;D_2__Gammaproteobacteria;D_3__Betaproteobacteriales;D_4__SC-I-84
BL.D_0__Bacteria;D_1__Proteobacteria;D_2__Gammaproteobacteria;D_3__Betaproteobacteriales;D_4__TRA3-20
BL.D_0__Bacteria;D_1__Proteobacteria;D_2__Gammaproteobacteria;D_3__CCD24;__
BL.D_0__Bacteria;D_1__Proteobacteria;D_2__Gammaproteobacteria;D_3__Diplorickettsiales;D_4__Diplorickettsiaceae
BL.D_0__Bacteria;D_1__Proteobacteria;D_2__Gammaproteobacteria;D_3__Gammaproteobacteria Incertae Sedis;D_4__Unknown Family
BL.D_0__Bacteria;D_1__Proteobacteria;D_2__Gammaproteobacteria;D_3__PLTA13;D_4__metagenome
BL.D_0__Bacteria;D_1__Proteobacteria;D_2__Gammaproteobacteria;D_3__PLTA13;__
BL.D_0__Bacteria;D_1__Proteobacteria;D_2__Gammaproteobacteria;D_3__Pseudomonadales;D_4__Pseudomonadaceae
BL.D_0__Bacteria;D_1__Proteobacteria;D_2__Gammaproteobacteria;D_3__Salinisphaerales;D_4__Solimonadaceae
BL.D_0__Bacteria;D_1__Proteobacteria;D_2__Gammaproteobacteria;D_3__Steroidobacterales;D_4__Steroidobacteraceae
BL.D_0__Bacteria;D_1__Proteobacteria;D_2__Gammaproteobacteria;D_3__Xanthomonadales;D_4__Rhodanobacteraceae
BL.D_0__Bacteria;D_1__Proteobacteria;D_2__Gammaproteobacteria;__;__
BL.D_0__Bacteria;D_1__Rokubacteria;D_2__NC10;D_3__Rokubacteriales;D_4__bacterium WX65
BL.D_0__Bacteria;D_1__Rokubacteria;D_2__NC10;D_3__Rokubacteriales;D_4__uncultured bacterium
BL.D_0__Bacteria;D_1__Rokubacteria;D_2__NC10;D_3__Rokubacteriales;__
BL.D_0__Bacteria;D_1__Verrucomicrobia;D_2__Verrucomicrobiae;D_3__Chthoniobacterales;D_4__Chthoniobacteraceae
BL.D_0__Bacteria;D_1__Verrucomicrobia;D_2__Verrucomicrobiae;D_3__Pedosphaerales;D_4__Pedosphaeraceae
EN.D_0__Bacteria;D_1__Actinobacteria;D_2__Acidimicrobiia;D_3__IMCC26256;__
EN.D_0__Bacteria;D_1__Actinobacteria;D_2__Actinobacteria;D_3__Corynebacteriales;D_4__Mycobacteriaceae

## Sheet: Module 2
Module 2; BL, Bulk soil; RS, Rhizosphere; RP, Rhizoplane; EN, Endosphere
BL.Total_C
BL.Total_N
BL.Available_P
BL.K
RS.Total_C
RS.Total_N
RS.NH4_N
RS.NO3_N
RS.Incubation_N
RS.Available_P
RS.K
RS.D_0__Archaea;D_1__Thaumarchaeota;D_2__Nitrososphaeria;D_3__Nitrososphaerales;D_4__Nitrososphaeraceae
RS.D_0__Bacteria;D_1__Acidobacteria;D_2__Acidobacteriia;D_3__Acidobacteriales;D_4__uncultured
RS.D_0__Bacteria;D_1__Acidobacteria;D_2__Acidobacteriia;D_3__Solibacterales;D_4__Solibacteraceae (Subgroup 3)
RS.D_0__Bacteria;D_1__Acidobacteria;D_2__Blastocatellia (Subgroup 4);D_3__11-24;D_4__metagenome
RS.D_0__Bacteria;D_1__Acidobacteria;D_2__Blastocatellia (Subgroup 4);D_3__11-24;D_4__uncultured Acidobacteria bacterium
RS.D_0__Bacteria;D_1__Acidobacteria;D_2__Blastocatellia (Subgroup 4);D_3__11-24;__
RS.D_0__Bacteria;D_1__Acidobacteria;D_2__Blastocatellia (Subgroup 4);D_3__Blastocatellales;D_4__Blastocatellaceae
RS.D_0__Bacteria;D_1__Acidobacteria;D_2__Subgroup 5;__;__
RS.D_0__Bacteria;D_1__Actinobacteria;D_2__Acidimicrobiia;D_3__IMCC26256;__
RS.D_0__Bacteria;D_1__Actinobacteria;D_2__Acidimicrobiia;D_3__Microtrichales;D_4__Ilumatobacteraceae
RS.D_0__Bacteria;D_1__Actinobacteria;D_2__Acidimicrobiia;D_3__Microtrichales;D_4__uncultured
RS.D_0__Bacteria;D_1__Actinobacteria;D_2__Actinobacteria;D_3__Corynebacteriales;D_4__Mycobacteriaceae
RS.D_0__Bacteria;D_1__Actinobacteria;D_2__Actinobacteria;D_3__Corynebacteriales;D_4__Nocardiaceae
RS.D_0__Bacteria;D_1__Actinobacteria;D_2__Actinobacteria;D_3__Frankiales;D_4__Acidothermaceae
RS.D_0__Bacteria;D_1__Actinobacteria;D_2__Actinobacteria;D_3__Frankiales;D_4__Frankiaceae
RS.D_0__Bacteria;D_1__Actinobacteria;D_2__Actinobacteria;D_3__Frankiales;D_4__Geodermatophilaceae
RS.D_0__Bacteria;D_1__Actinobacteria;D_2__Actinobacteria;D_3__Kineosporiales;D_4__Kineosporiaceae
RS.D_0__Bacteria;D_1__Actinobacteria;D_2__Actinobacteria;D_3__Micrococcales;D_4__Intrasporangiaceae
RS.D_0__Bacteria;D_1__Actinobacteria;D_2__Actinobacteria;D_3__Micrococcales;D_4__Microbacteriaceae
RS.D_0__Bacteria;D_1__Actinobacteria;D_2__Actinobacteria;D_3__Micrococcales;D_4__Micrococcaceae
RS.D_0__Bacteria;D_1__Actinobacteria;D_2__Actinobacteria;D_3__Micromonosporales;D_4__Micromonosporaceae
RS.D_0__Bacteria;D_1__Actinobacteria;D_2__Actinobacteria;D_3__Propionibacteriales;D_4__Nocardioidaceae
RS.D_0__Bacteria;D_1__Actinobacteria;D_2__Actinobacteria;D_3__Pseudonocardiales;D_4__Pseudonocardiaceae
RS.D_0__Bacteria;D_1__Actinobacteria;D_2__Actinobacteria;D_3__Streptomycetales;D_4__Streptomycetaceae
RS.D_0__Bacteria;D_1__Actinobacteria;D_2__Actinobacteria;D_3__Streptosporangiales;D_4__Streptosporangiaceae
RS.D_0__Bacteria;D_1__Actinobacteria;D_2__Actinobacteria;D_3__Streptosporangiales;D_4__Thermomonosporaceae
RS.D_0__Bacteria;D_1__Actinobacteria;D_2__MB-A2-108;D_3__uncultured bacterium;D_4__uncultured bacterium
RS.D_0__Bacteria;D_1__Actinobacteria;D_2__Thermoleophilia;D_3__Gaiellales;D_4__Gaiellaceae
RS.D_0__Bacteria;D_1__Actinobacteria;D_2__Thermoleophilia;D_3__Gaiellales;D_4__uncultured
RS.D_0__Bacteria;D_1__Actinobacteria;D_2__Thermoleophilia;D_3__Gaiellales;__
RS.D_0__Bacteria;D_1__Actinobacteria;D_2__Thermoleophilia;D_3__Solirubrobacterales;D_4__67-14
RS.D_0__Bacteria;D_1__Actinobacteria;D_2__Thermoleophilia;D_3__Solirubrobacterales;D_4__Solirubrobacteraceae
RS.D_0__Bacteria;D_1__Bacteroidetes;D_2__Bacteroidia;D_3__Chitinophagales;D_4__Chitinophagaceae
RS.D_0__Bacteria;D_1__Bacteroidetes;D_2__Bacteroidia;D_3__Cytophagales;D_4__Microscillaceae
RS.D_0__Bacteria;D_1__Bacteroidetes;D_2__Bacteroidia;D_3__Sphingobacteriales;D_4__Sphingobacteriaceae
RS.D_0__Bacteria;D_1__Chloroflexi;D_2__AD3;D_3__uncultured Clostridium sp.;D_4__uncultured Clostridium sp.
RS.D_0__Bacteria;D_1__Chloroflexi;D_2__AD3;D_3__uncultured bacterium;D_4__uncultured bacterium
RS.D_0__Bacteria;D_1__Chloroflexi;D_2__Chloroflexia;D_3__Chloroflexales;D_4__Roseiflexaceae
RS.D_0__Bacteria;D_1__Chloroflexi;D_2__Gitt-GS-136;D_3__uncultured bacterium;D_4__uncultured bacterium
RS.D_0__Bacteria;D_1__Chloroflexi;D_2__KD4-96;D_3__uncultured Chloroflexi bacterium;D_4__uncultured Chloroflexi bacterium
RS.D_0__Bacteria;D_1__Chloroflexi;D_2__KD4-96;__;__
RS.D_0__Bacteria;D_1__Chloroflexi;D_2__Ktedonobacteria;D_3__C0119;D_4__uncultured bacterium
RS.D_0__Bacteria;D_1__Chloroflexi;D_2__Ktedonobacteria;D_3__Ktedonobacterales;D_4__Ktedonobacteraceae
RS.D_0__Bacteria;D_1__Firmicutes;D_2__Bacilli;D_3__Bacillales;D_4__Alicyclobacillaceae
RS.D_0__Bacteria;D_1__Firmicutes;D_2__Bacilli;D_3__Bacillales;D_4__Bacillaceae
RS.D_0__Bacteria;D_1__Firmicutes;D_2__Bacilli;D_3__Bacillales;D_4__Paenibacillaceae
RS.D_0__Bacteria;D_1__Nitrospirae;D_2__Nitrospira;D_3__Nitrospirales;D_4__Nitrospiraceae
RS.D_0__Bacteria;D_1__Planctomycetes;D_2__Phycisphaerae;D_3__Tepidisphaerales;D_4__WD2101 soil group
RS.D_0__Bacteria;D_1__Planctomycetes;D_2__Planctomycetacia;D_3__Gemmatales;D_4__Gemmataceae
RS.D_0__Bacteria;D_1__Planctomycetes;D_2__Planctomycetacia;D_3__Isosphaerales;D_4__Isosphaeraceae
RS.D_0__Bacteria;D_1__Planctomycetes;D_2__Planctomycetacia;D_3__Pirellulales;D_4__Pirellulaceae
RS.D_0__Bacteria;D_1__Planctomycetes;D_2__Planctomycetacia;D_3__Planctomycetales;D_4__uncultured
RS.D_0__Bacteria;D_1__Proteobacteria;D_2__Alphaproteobacteria;D_3__Caulobacterales;D_4__Hyphomonadaceae
RS.D_0__Bacteria;D_1__Proteobacteria;D_2__Alphaproteobacteria;D_3__Dongiales;D_4__Dongiaceae
RS.D_0__Bacteria;D_1__Proteobacteria;D_2__Alphaproteobacteria;D_3__Elsterales;D_4__uncultured
RS.D_0__Bacteria;D_1__Proteobacteria;D_2__Alphaproteobacteria;D_3__Rhizobiales;D_4__Beijerinckiaceae
RS.D_0__Bacteria;D_1__Proteobacteria;D_2__Alphaproteobacteria;D_3__Rhizobiales;D_4__Devosiaceae
RS.D_0__Bacteria;D_1__Proteobacteria;D_2__Alphaproteobacteria;D_3__Rhizobiales;D_4__Hyphomicrobiaceae
RS.D_0__Bacteria;D_1__Proteobacteria;D_2__Alphaproteobacteria;D_3__Rhizobiales;D_4__Labraceae
RS.D_0__Bacteria;D_1__Proteobacteria;D_2__Alphaproteobacteria;D_3__Rhizobiales;D_4__Methyloligellaceae
RS.D_0__Bacteria;D_1__Proteobacteria;D_2__Alphaproteobacteria;D_3__Rhizobiales;D_4__Rhizobiaceae
RS.D_0__Bacteria;D_1__Proteobacteria;D_2__Alphaproteobacteria;D_3__Rhizobiales;D_4__Rhizobiales Incertae Sedis
RS.D_0__Bacteria;D_1__Proteobacteria;D_2__Alphaproteobacteria;D_3__Rhizobiales;D_4__Xanthobacteraceae
RS.D_0__Bacteria;D_1__Proteobacteria;D_2__Deltaproteobacteria;D_3__Bdellovibrionales;D_4__Bdellovibrionaceae
RS.D_0__Bacteria;D_1__Proteobacteria;D_2__Deltaproteobacteria;D_3__Desulfarculales;D_4__Desulfarculaceae
RS.D_0__Bacteria;D_1__Proteobacteria;D_2__Deltaproteobacteria;D_3__Myxococcales;D_4__Archangiaceae
RS.D_0__Bacteria;D_1__Proteobacteria;D_2__Deltaproteobacteria;D_3__Myxococcales;D_4__Haliangiaceae
RS.D_0__Bacteria;D_1__Proteobacteria;D_2__Deltaproteobacteria;D_3__Myxococcales;D_4__Nannocystaceae
RS.D_0__Bacteria;D_1__Proteobacteria;D_2__Deltaproteobacteria;D_3__Myxococcales;D_4__Sandaracinaceae
RS.D_0__Bacteria;D_1__Proteobacteria;D_2__Deltaproteobacteria;D_3__Myxococcales;D_4__bacteriap25
RS.D_0__Bacteria;D_1__Proteobacteria;D_2__Deltaproteobacteria;D_3__Myxococcales;__
RS.D_0__Bacteria;D_1__Proteobacteria;D_2__Deltaproteobacteria;D_3__Oligoflexales;D_4__0319-6G20
RS.D_0__Bacteria;D_1__Proteobacteria;D_2__Deltaproteobacteria;__;__
RS.D_0__Bacteria;D_1__Proteobacteria;D_2__Gammaproteobacteria;D_3__Betaproteobacteriales;D_4__A21b
RS.D_0__Bacteria;D_1__Proteobacteria;D_2__Gammaproteobacteria;D_3__Betaproteobacteriales;D_4__Burkholderiaceae
RS.D_0__Bacteria;D_1__Proteobacteria;D_2__Gammaproteobacteria;D_3__Betaproteobacteriales;D_4__SC-I-84
RS.D_0__Bacteria;D_1__Proteobacteria;D_2__Gammaproteobacteria;D_3__Betaproteobacteriales;D_4__TRA3-20
RS.D_0__Bacteria;D_1__Proteobacteria;D_2__Gammaproteobacteria;D_3__Steroidobacterales;D_4__Steroidobacteraceae
RS.D_0__Bacteria;D_1__Proteobacteria;D_2__Gammaproteobacteria;D_3__Xanthomonadales;D_4__Rhodanobacteraceae
RS.D_0__Bacteria;D_1__Rokubacteria;D_2__NC10;D_3__Rokubacteriales;D_4__bacterium WX65
RS.D_0__Bacteria;D_1__Rokubacteria;D_2__NC10;D_3__Rokubacteriales;D_4__uncultured bacterium
RS.D_0__Bacteria;D_1__Rokubacteria;D_2__NC10;D_3__Rokubacteriales;__
RS.D_0__Bacteria;D_1__Verrucomicrobia;D_2__Verrucomicrobiae;D_3__Chthoniobacterales;D_4__Chthoniobacteraceae
RP.D_0__Bacteria;D_1__Proteobacteria;D_2__Gammaproteobacteria;D_3__Pseudomonadales;D_4__Moraxellaceae
EN.D_0__Bacteria;D_1__Bacteroidetes;D_2__Bacteroidia;D_3__Cytophagales;D_4__Microscillaceae

## Sheet: Module 3
Module 3; RS, Rhizosphere; EN, Endosphere
RS.D_0__Bacteria;D_1__Acidobacteria;D_2__Holophagae;D_3__Subgroup 7;D_4__uncultured Acidobacteria bacterium
RS.D_0__Bacteria;D_1__Acidobacteria;D_2__Holophagae;D_3__Subgroup 7;__
RS.D_0__Bacteria;D_1__Acidobacteria;D_2__Subgroup 17;D_3__uncultured Acidobacteriales bacterium;D_4__uncultured Acidobacteriales bacterium
RS.D_0__Bacteria;D_1__Acidobacteria;D_2__Subgroup 17;__;__
RS.D_0__Bacteria;D_1__Acidobacteria;D_2__Subgroup 25;D_3__uncultured soil bacterium;D_4__uncultured soil bacterium
RS.D_0__Bacteria;D_1__Acidobacteria;D_2__Subgroup 6;D_3__Unknown Order;D_4__Unknown Family
RS.D_0__Bacteria;D_1__Acidobacteria;D_2__Subgroup 6;D_3__uncultured Acidobacteria bacterium;D_4__uncultured Acidobacteria bacterium
RS.D_0__Bacteria;D_1__Acidobacteria;D_2__Subgroup 6;D_3__uncultured Acidobacteriales bacterium;D_4__uncultured Acidobacteriales bacterium
RS.D_0__Bacteria;D_1__Acidobacteria;D_2__Subgroup 6;D_3__uncultured bacterium 259;D_4__uncultured bacterium 259
RS.D_0__Bacteria;D_1__Acidobacteria;D_2__Subgroup 6;D_3__uncultured bacterium 92;D_4__uncultured bacterium 92
RS.D_0__Bacteria;D_1__Acidobacteria;D_2__Subgroup 6;D_3__unidentified;D_4__unidentified
RS.D_0__Bacteria;D_1__Acidobacteria;D_2__Subgroup 6;D_3__wastewater metagenome;D_4__wastewater metagenome
RS.D_0__Bacteria;D_1__Acidobacteria;D_2__Subgroup 6;__;__
RS.D_0__Bacteria;D_1__Acidobacteria;D_2__Thermoanaerobaculia;D_3__Thermoanaerobaculales;D_4__Thermoanaerobaculaceae
RS.D_0__Bacteria;D_1__Armatimonadetes;D_2__Fimbriimonadia;D_3__Fimbriimonadales;D_4__Fimbriimonadaceae
RS.D_0__Bacteria;D_1__Chloroflexi;D_2__Anaerolineae;D_3__Anaerolineales;D_4__Anaerolineaceae
RS.D_0__Bacteria;D_1__Chloroflexi;D_2__Anaerolineae;D_3__SBR1031;D_4__uncultured Gemmatimonadetes bacterium
RS.D_0__Bacteria;D_1__Chloroflexi;D_2__Anaerolineae;D_3__SBR1031;D_4__uncultured bacterium
RS.D_0__Bacteria;D_1__Gemmatimonadetes;D_2__Gemmatimonadetes;D_3__Gemmatimonadales;D_4__Gemmatimonadaceae
RS.D_0__Bacteria;D_1__Proteobacteria;D_2__Alphaproteobacteria;D_3__Caulobacterales;D_4__Caulobacteraceae
RS.D_0__Bacteria;D_1__Proteobacteria;D_2__Alphaproteobacteria;D_3__Reyranellales;D_4__Reyranellaceae
RS.D_0__Bacteria;D_1__Proteobacteria;D_2__Alphaproteobacteria;D_3__Rhizobiales;D_4__uncultured
RS.D_0__Bacteria;D_1__Proteobacteria;D_2__Alphaproteobacteria;D_3__Sphingomonadales;D_4__Sphingomonadaceae
RS.D_0__Bacteria;D_1__Proteobacteria;D_2__Gammaproteobacteria;D_3__Betaproteobacteriales;D_4__Nitrosomonadaceae
RS.D_0__Bacteria;D_1__Proteobacteria;D_2__Gammaproteobacteria;D_3__Diplorickettsiales;D_4__Diplorickettsiaceae
RS.D_0__Bacteria;D_1__Proteobacteria;D_2__Gammaproteobacteria;D_3__Enterobacteriales;D_4__Enterobacteriaceae
RS.D_0__Bacteria;D_1__Proteobacteria;D_2__Gammaproteobacteria;D_3__Xanthomonadales;D_4__Xanthomonadaceae
EN.D_0__Bacteria;D_1__Verrucomicrobia;D_2__Verrucomicrobiae;D_3__Chthoniobacterales;D_4__Xiphinematobacteraceae

## Sheet: Module 4
Module 4; RP, Rhizoplane
RP.D_0__Archaea;D_1__Thaumarchaeota;D_2__Nitrososphaeria;D_3__Nitrososphaerales;D_4__Nitrososphaeraceae
RP.D_0__Bacteria;D_1__Acidobacteria;D_2__Acidobacteriia;D_3__Acidobacteriales;D_4__uncultured
RP.D_0__Bacteria;D_1__Acidobacteria;D_2__Blastocatellia (Subgroup 4);D_3__Blastocatellales;D_4__Blastocatellaceae
RP.D_0__Bacteria;D_1__Acidobacteria;D_2__Blastocatellia (Subgroup 4);D_3__Pyrinomonadales;D_4__Pyrinomonadaceae
RP.D_0__Bacteria;D_1__Acidobacteria;D_2__Holophagae;D_3__Subgroup 7;__
RP.D_0__Bacteria;D_1__Acidobacteria;D_2__Subgroup 6;__;__
RP.D_0__Bacteria;D_1__Actinobacteria;D_2__Acidimicrobiia;D_3__IMCC26256;__
RP.D_0__Bacteria;D_1__Actinobacteria;D_2__Actinobacteria;D_3__Corynebacteriales;D_4__Mycobacteriaceae
RP.D_0__Bacteria;D_1__Actinobacteria;D_2__Actinobacteria;D_3__Corynebacteriales;D_4__Nocardiaceae
RP.D_0__Bacteria;D_1__Actinobacteria;D_2__Actinobacteria;D_3__Frankiales;D_4__Acidothermaceae
RP.D_0__Bacteria;D_1__Actinobacteria;D_2__Actinobacteria;D_3__Frankiales;D_4__Geodermatophilaceae
RP.D_0__Bacteria;D_1__Actinobacteria;D_2__Actinobacteria;D_3__Micrococcales;D_4__Intrasporangiaceae
RP.D_0__Bacteria;D_1__Actinobacteria;D_2__Actinobacteria;D_3__Micrococcales;D_4__Microbacteriaceae
RP.D_0__Bacteria;D_1__Actinobacteria;D_2__Actinobacteria;D_3__Micrococcales;D_4__Micrococcaceae
RP.D_0__Bacteria;D_1__Actinobacteria;D_2__Actinobacteria;D_3__Micromonosporales;D_4__Micromonosporaceae
RP.D_0__Bacteria;D_1__Actinobacteria;D_2__Actinobacteria;D_3__Propionibacteriales;D_4__Nocardioidaceae
RP.D_0__Bacteria;D_1__Actinobacteria;D_2__Actinobacteria;D_3__Pseudonocardiales;D_4__Pseudonocardiaceae
RP.D_0__Bacteria;D_1__Actinobacteria;D_2__Actinobacteria;D_3__Streptomycetales;D_4__Streptomycetaceae
RP.D_0__Bacteria;D_1__Actinobacteria;D_2__Actinobacteria;D_3__Streptosporangiales;D_4__Streptosporangiaceae
RP.D_0__Bacteria;D_1__Actinobacteria;D_2__Thermoleophilia;D_3__Gaiellales;D_4__Gaiellaceae
RP.D_0__Bacteria;D_1__Actinobacteria;D_2__Thermoleophilia;D_3__Gaiellales;D_4__uncultured
RP.D_0__Bacteria;D_1__Actinobacteria;D_2__Thermoleophilia;D_3__Solirubrobacterales;D_4__67-14
RP.D_0__Bacteria;D_1__Actinobacteria;D_2__Thermoleophilia;D_3__Solirubrobacterales;D_4__Solirubrobacteraceae
RP.D_0__Bacteria;D_1__Bacteroidetes;D_2__Bacteroidia;D_3__Chitinophagales;D_4__Chitinophagaceae
RP.D_0__Bacteria;D_1__Chloroflexi;D_2__AD3;D_3__uncultured Clostridium sp.;D_4__uncultured Clostridium sp.
RP.D_0__Bacteria;D_1__Chloroflexi;D_2__Chloroflexia;D_3__Chloroflexales;D_4__Roseiflexaceae
RP.D_0__Bacteria;D_1__Chloroflexi;D_2__Chloroflexia;D_3__Thermomicrobiales;D_4__JG30-KF-CM45
RP.D_0__Bacteria;D_1__Chloroflexi;D_2__Gitt-GS-136;D_3__uncultured bacterium;D_4__uncultured bacterium
RP.D_0__Bacteria;D_1__Chloroflexi;D_2__KD4-96;__;__
RP.D_0__Bacteria;D_1__Chloroflexi;D_2__Ktedonobacteria;D_3__Ktedonobacterales;D_4__Ktedonobacteraceae
RP.D_0__Bacteria;D_1__Firmicutes;D_2__Bacilli;D_3__Bacillales;D_4__Alicyclobacillaceae
RP.D_0__Bacteria;D_1__Firmicutes;D_2__Bacilli;D_3__Bacillales;D_4__Bacillaceae
RP.D_0__Bacteria;D_1__Firmicutes;D_2__Bacilli;D_3__Bacillales;D_4__Paenibacillaceae
RP.D_0__Bacteria;D_1__Gemmatimonadetes;D_2__Gemmatimonadetes;D_3__Gemmatimonadales;D_4__Gemmatimonadaceae
RP.D_0__Bacteria;D_1__Nitrospirae;D_2__Nitrospira;D_3__Nitrospirales;D_4__Nitrospiraceae
RP.D_0__Bacteria;D_1__Planctomycetes;D_2__Planctomycetacia;D_3__Gemmatales;D_4__Gemmataceae
RP.D_0__Bacteria;D_1__Planctomycetes;D_2__Planctomycetacia;D_3__Pirellulales;D_4__Pirellulaceae
RP.D_0__Bacteria;D_1__Proteobacteria;D_2__Alphaproteobacteria;D_3__Acetobacterales;D_4__Acetobacteraceae
RP.D_0__Bacteria;D_1__Proteobacteria;D_2__Alphaproteobacteria;D_3__Caulobacterales;D_4__Caulobacteraceae
RP.D_0__Bacteria;D_1__Proteobacteria;D_2__Alphaproteobacteria;D_3__Elsterales;D_4__uncultured
RP.D_0__Bacteria;D_1__Proteobacteria;D_2__Alphaproteobacteria;D_3__Reyranellales;D_4__Reyranellaceae
RP.D_0__Bacteria;D_1__Proteobacteria;D_2__Alphaproteobacteria;D_3__Rhizobiales;D_4__Beijerinckiaceae
RP.D_0__Bacteria;D_1__Proteobacteria;D_2__Alphaproteobacteria;D_3__Rhizobiales;D_4__Devosiaceae
RP.D_0__Bacteria;D_1__Proteobacteria;D_2__Alphaproteobacteria;D_3__Rhizobiales;D_4__Hyphomicrobiaceae
RP.D_0__Bacteria;D_1__Proteobacteria;D_2__Alphaproteobacteria;D_3__Rhizobiales;D_4__Labraceae
RP.D_0__Bacteria;D_1__Proteobacteria;D_2__Alphaproteobacteria;D_3__Rhizobiales;D_4__Methyloligellaceae
RP.D_0__Bacteria;D_1__Proteobacteria;D_2__Alphaproteobacteria;D_3__Rhizobiales;D_4__Rhizobiales Incertae Sedis
RP.D_0__Bacteria;D_1__Proteobacteria;D_2__Alphaproteobacteria;D_3__Sphingomonadales;D_4__Sphingomonadaceae
RP.D_0__Bacteria;D_1__Proteobacteria;D_2__Deltaproteobacteria;D_3__Myxococcales;D_4__Archangiaceae
RP.D_0__Bacteria;D_1__Proteobacteria;D_2__Deltaproteobacteria;D_3__Myxococcales;D_4__Polyangiaceae
RP.D_0__Bacteria;D_1__Proteobacteria;D_2__Deltaproteobacteria;D_3__Myxococcales;D_4__bacteriap25
RP.D_0__Bacteria;D_1__Proteobacteria;D_2__Gammaproteobacteria;D_3__Betaproteobacteriales;D_4__Nitrosomonadaceae
RP.D_0__Bacteria;D_1__Proteobacteria;D_2__Gammaproteobacteria;D_3__Betaproteobacteriales;D_4__SC-I-84
RP.D_0__Bacteria;D_1__Proteobacteria;D_2__Gammaproteobacteria;D_3__Gammaproteobacteria Incertae Sedis;D_4__Unknown Family
RP.D_0__Bacteria;D_1__Proteobacteria;D_2__Gammaproteobacteria;D_3__Xanthomonadales;D_4__Rhodanobacteraceae
RP.D_0__Bacteria;D_1__Rokubacteria;D_2__NC10;D_3__Rokubacteriales;D_4__uncultured bacterium
RP.D_0__Bacteria;D_1__Verrucomicrobia;D_2__Verrucomicrobiae;D_3__Chthoniobacterales;D_4__Chthoniobacteraceae

## Sheet: Module 5
Module 5; EN, Endosphere
EN.D_0__Archaea;D_1__Thaumarchaeota;D_2__Nitrososphaeria;D_3__Nitrososphaerales;D_4__Nitrososphaeraceae
EN.D_0__Bacteria;D_1__Acidobacteria;D_2__Blastocatellia (Subgroup 4);D_3__Blastocatellales;D_4__Blastocatellaceae
EN.D_0__Bacteria;D_1__Acidobacteria;D_2__Blastocatellia (Subgroup 4);D_3__Pyrinomonadales;D_4__Pyrinomonadaceae
EN.D_0__Bacteria;D_1__Actinobacteria;D_2__Actinobacteria;D_3__Micrococcales;D_4__Intrasporangiaceae
EN.D_0__Bacteria;D_1__Actinobacteria;D_2__Actinobacteria;D_3__Micrococcales;D_4__Micrococcaceae
EN.D_0__Bacteria;D_1__Actinobacteria;D_2__Actinobacteria;D_3__Propionibacteriales;D_4__Nocardioidaceae
EN.D_0__Bacteria;D_1__Actinobacteria;D_2__Actinobacteria;D_3__Streptomycetales;D_4__Streptomycetaceae
EN.D_0__Bacteria;D_1__Actinobacteria;D_2__Thermoleophilia;D_3__Gaiellales;D_4__Gaiellaceae
EN.D_0__Bacteria;D_1__Actinobacteria;D_2__Thermoleophilia;D_3__Gaiellales;D_4__uncultured
EN.D_0__Bacteria;D_1__Actinobacteria;D_2__Thermoleophilia;D_3__Solirubrobacterales;D_4__67-14
EN.D_0__Bacteria;D_1__Actinobacteria;D_2__Thermoleophilia;D_3__Solirubrobacterales;D_4__Solirubrobacteraceae
EN.D_0__Bacteria;D_1__Chloroflexi;D_2__Ktedonobacteria;D_3__Ktedonobacterales;D_4__Ktedonobacteraceae
EN.D_0__Bacteria;D_1__Firmicutes;D_2__Bacilli;D_3__Bacillales;D_4__Paenibacillaceae
EN.D_0__Bacteria;D_1__Gemmatimonadetes;D_2__Gemmatimonadetes;D_3__Gemmatimonadales;D_4__Gemmatimonadaceae
EN.D_0__Bacteria;D_1__Proteobacteria;D_2__Alphaproteobacteria;D_3__Rhizobiales;D_4__Beijerinckiaceae
EN.D_0__Bacteria;D_1__Proteobacteria;D_2__Alphaproteobacteria;D_3__Rhizobiales;D_4__Rhizobiaceae
EN.D_0__Bacteria;D_1__Proteobacteria;D_2__Gammaproteobacteria;D_3__Xanthomonadales;D_4__Xanthomonadaceae
